# Supplementary material for: Mitochondrial Proteome of Affected Glutamatergic Neurons in a Mouse Model of Leigh Syndrome
Source: Front Cell Dev Biol. 2020 Jul 28;8:660. doi: 10.3389/fcell.2020.00660 (PMC7399339; doi:10.3389/fcell.2020.00660)
Supplement: Supplementary file 1 [file Table_1.XLSX]

## Sheet: All
Protein Accession	Entry name	Protein name	Gene name	Length	FC (KO/C)	Adj P-value
Q91VD9	NDUS1_MOUSE	NADH-ubiquinone oxidoreductase 75 kDa subunit, mitochondrial (EC 1.6.99.3) (EC 7.1.1.2) (Complex I-75kD) (CI-75kD)	Ndufs1	727	0.684853	6.33429e-41
P03995	GFAP_MOUSE	Glial fibrillary acidic protein (GFAP)	Gfap	430	1.30019	7.22685e-25
Q99LC3	NDUAA_MOUSE	NADH dehydrogenase [ubiquinone] 1 alpha subcomplex subunit 10, mitochondrial (Complex I-42kD) (CI-42kD) (NADH-ubiquinone oxidoreductase 42 kDa subunit)	Ndufa10	355	0.706373	3.3177e-22
Q9CXZ1	NDUS4_MOUSE	NADH dehydrogenase [ubiquinone] iron-sulfur protein 4, mitochondrial (Complex I-18 kDa) (CI-18 kDa) (Complex I-AQDQ) (CI-AQDQ) (NADH-ubiquinone oxidoreductase 18 kDa subunit)	Ndufs4	175	0.570504	2.71222e-19
Q03265	ATPA_MOUSE	ATP synthase subunit alpha, mitochondrial (ATP synthase F1 subunit alpha)	Atp5f1a Atp5a1	553	1.0937	1.23938e-18
Q91YT0	NDUV1_MOUSE	NADH dehydrogenase [ubiquinone] flavoprotein 1, mitochondrial (EC 1.6.99.3) (EC 7.1.1.2) (Complex I-51kD) (CI-51kD) (NADH-ubiquinone oxidoreductase 51 kDa subunit)	Ndufv1	464	0.685275	1.00426e-17
Q91WD5	NDUS2_MOUSE	NADH dehydrogenase [ubiquinone] iron-sulfur protein 2, mitochondrial (EC 1.6.99.3) (EC 7.1.1.2) (Complex I-49kD) (CI-49kD) (NADH-ubiquinone oxidoreductase 49 kDa subunit)	Ndufs2	463	0.753516	3.17795e-16
Q9DCS9	NDUBA_MOUSE	NADH dehydrogenase [ubiquinone] 1 beta subcomplex subunit 10 (Complex I-PDSW) (CI-PDSW) (NADH-ubiquinone oxidoreductase PDSW subunit)	Ndufb10	176	0.758526	5.90893e-16
Q7TMF3	NDUAC_MOUSE	NADH dehydrogenase [ubiquinone] 1 alpha subcomplex subunit 12 (Complex I-B17.2) (CI-B17.2) (CIB17.2) (NADH-ubiquinone oxidoreductase subunit B17.2)	Ndufa12	145	0.576173	2.06795e-15
Q8CAQ8	MIC60_MOUSE	MICOS complex subunit Mic60 (Mitochondrial inner membrane protein) (Mitofilin)	Immt Mic60	757	1.1012	1.28599e-14
Q9Z1P6	NDUA7_MOUSE	NADH dehydrogenase [ubiquinone] 1 alpha subcomplex subunit 7 (Complex I-B14.5a) (CI-B14.5a) (NADH-ubiquinone oxidoreductase subunit B14.5a)	Ndufa7	113	0.690721	8.41043e-14
Q9CQQ7	AT5F1_MOUSE	ATP synthase F(0) complex subunit B1, mitochondrial (ATP synthase peripheral stalk-membrane subunit b) (ATP synthase subunit b) (ATPase subunit b)	Atp5pb Atp5f1	256	1.14705	1.34237e-13
Q68FD5	CLH1_MOUSE	Clathrin heavy chain 1	Cltc	1675	0.917672	1.47996e-13
Q9DC69	NDUA9_MOUSE	NADH dehydrogenase [ubiquinone] 1 alpha subcomplex subunit 9, mitochondrial (Complex I-39kD) (CI-39kD) (NADH-ubiquinone oxidoreductase 39 kDa subunit)	Ndufa9	377	0.725436	1.03364e-11
Q9D6J6	NDUV2_MOUSE	NADH dehydrogenase [ubiquinone] flavoprotein 2, mitochondrial (EC 1.6.99.3) (EC 7.1.1.2) (NADH-ubiquinone oxidoreductase 24 kDa subunit)	Ndufv2	248	0.756646	3.53306e-11
Q9CQ75	NDUA2_MOUSE	NADH dehydrogenase [ubiquinone] 1 alpha subcomplex subunit 2 (Complex I-B8) (CI-B8) (NADH-ubiquinone oxidoreductase B8 subunit)	Ndufa2	99	0.629395	2.58777e-10
Q9DC70	NDUS7_MOUSE	NADH dehydrogenase [ubiquinone] iron-sulfur protein 7, mitochondrial (EC 1.6.99.3) (EC 7.1.1.2) (Complex I-20kD) (CI-20kD) (NADH-ubiquinone oxidoreductase 20 kDa subunit)	Ndufs7	224	0.745228	4.84318e-10
P05063	ALDOC_MOUSE	Fructose-bisphosphate aldolase C (EC 4.1.2.13) (Aldolase 3) (Brain-type aldolase) (Scrapie-responsive protein 2) (Zebrin II)	Aldoc Aldo3 Scrg2	363	0.860223	5.96205e-10
Q9DCT2	NDUS3_MOUSE	NADH dehydrogenase [ubiquinone] iron-sulfur protein 3, mitochondrial (EC 1.6.99.3) (EC 7.1.1.2) (Complex I-30kD) (CI-30kD) (NADH-ubiquinone oxidoreductase 30 kDa subunit)	Ndufs3	263	0.767843	3.00733e-09
Q8BMS1	ECHA_MOUSE	Trifunctional enzyme subunit alpha, mitochondrial (Monolysocardiolipin acyltransferase) (EC 2.3.1.-) (TP-alpha) [Includes: Long-chain enoyl-CoA hydratase (EC 4.2.1.17); Long chain 3-hydroxyacyl-CoA dehydrogenase (EC 1.1.1.211)]	Hadha	763	1.14418	6.45794e-09
Q91VR2	ATPG_MOUSE	ATP synthase subunit gamma, mitochondrial (ATP synthase F1 subunit gamma) (F-ATPase gamma subunit)	Atp5f1c Atp5c1	298	1.09786	6.45794e-09
P56480	ATPB_MOUSE	ATP synthase subunit beta, mitochondrial (EC 7.1.2.2) (ATP synthase F1 subunit beta)	Atp5f1b Atp5b	529	1.08706	8.31248e-09
Q9CPP6	NDUA5_MOUSE	NADH dehydrogenase [ubiquinone] 1 alpha subcomplex subunit 5 (Complex I subunit B13) (Complex I-13kD-B) (CI-13kD-B) (NADH-ubiquinone oxidoreductase 13 kDa-B subunit)	Ndufa5	116	0.699437	1.23948e-08
P11881	ITPR1_MOUSE	Inositol 1,4,5-trisphosphate receptor type 1 (IP3 receptor isoform 1) (IP3R 1) (InsP3R1) (Inositol 1,4,5-trisphosphate-binding protein P400) (Protein PCD-6) (Purkinje cell protein 1) (Type 1 inositol 1,4,5-trisphosphate receptor) (Type 1 InsP3 receptor)	Itpr1 Insp3r Pcd6 Pcp1	2749	1.31879	2.42431e-08
P52503	NDUS6_MOUSE	NADH dehydrogenase [ubiquinone] iron-sulfur protein 6, mitochondrial (Complex I-13kD-A) (CI-13kD-A) (NADH-ubiquinone oxidoreductase 13 kDa-A subunit)	Ndufs6 Ip13	116	0.649597	6.64767e-08
Q9CQH3	NDUB5_MOUSE	NADH dehydrogenase [ubiquinone] 1 beta subcomplex subunit 5, mitochondrial (Complex I-SGDH) (CI-SGDH) (NADH-ubiquinone oxidoreductase SGDH subunit)	Ndufb5	189	0.703875	7.65132e-08
P17751	TPIS_MOUSE	Triosephosphate isomerase (TIM) (EC 5.3.1.1) (Methylglyoxal synthase) (EC 4.2.3.3) (Triose-phosphate isomerase)	Tpi1 Tpi	299	0.875092	3.27834e-07
P12787	COX5A_MOUSE	Cytochrome c oxidase subunit 5A, mitochondrial (Cytochrome c oxidase polypeptide Va)	Cox5a	146	1.15178	3.34285e-07
P04370	MBP_MOUSE	Myelin basic protein (MBP) (Myelin A1 protein)	Mbp Shi	250	1.14829	1.56421e-06
P20152	VIME_MOUSE	Vimentin	Vim	466	1.23276	1.56421e-06
Q9CQZ5	NDUA6_MOUSE	NADH dehydrogenase [ubiquinone] 1 alpha subcomplex subunit 6 (Complex I-B14) (CI-B14) (NADH-ubiquinone oxidoreductase B14 subunit)	Ndufa6	131	0.709374	1.67349e-06
Q3UIU2	NDUB6_MOUSE	NADH dehydrogenase [ubiquinone] 1 beta subcomplex subunit 6 (Complex I-B17) (CI-B17) (NADH-ubiquinone oxidoreductase B17 subunit)	Ndufb6 Gm137	128	0.686417	2.93387e-06
Q6PIC6	AT1A3_MOUSE	Sodium/potassium-transporting ATPase subunit alpha-3 (Na(+)/K(+) ATPase alpha-3 subunit) (EC 7.2.2.13) (Na(+)/K(+) ATPase alpha(III) subunit) (Sodium pump subunit alpha-3)	Atp1a3	1013	0.937452	3.63787e-06
O55023	IMPA1_MOUSE	Inositol monophosphatase 1 (IMP 1) (IMPase 1) (EC 3.1.3.25) (D-galactose 1-phosphate phosphatase) (EC 3.1.3.94) (Inositol-1(or 4)-monophosphatase 1) (Lithium-sensitive myo-inositol monophosphatase A1)	Impa1	277	1.21973	3.96803e-06
P51881	ADT2_MOUSE	ADP/ATP translocase 2 (ADP,ATP carrier protein 2) (Adenine nucleotide translocator 2) (ANT 2) (Solute carrier family 25 member 5) [Cleaved into: ADP/ATP translocase 2, N-terminally processed]	Slc25a5 Ant2	298	1.07778	5.8875e-06
P03930	ATP8_MOUSE	ATP synthase protein 8 (A6L) (F-ATPase subunit 8)	Mtatp8 Atp8 mt-Atp8	67	1.23589	5.98188e-06
Q9CRB9	MIC19_MOUSE	MICOS complex subunit Mic19 (Coiled-coil-helix-coiled-coil-helix domain-containing protein 3)	Chchd3 Mic19	227	1.13091	5.98188e-06
P51174	ACADL_MOUSE	Long-chain specific acyl-CoA dehydrogenase, mitochondrial (LCAD) (EC 1.3.8.8)	Acadl	430	1.11921	6.16299e-06
Q62425	NDUA4_MOUSE	Cytochrome c oxidase subunit NDUFA4	Ndufa4	82	1.08763	1.01161e-05
Q9CQZ6	NDUB3_MOUSE	NADH dehydrogenase [ubiquinone] 1 beta subcomplex subunit 3 (Complex I-B12) (CI-B12) (NADH-ubiquinone oxidoreductase B12 subunit)	Ndufb3	104	0.7385	1.14845e-05
Q59J78	NDUF2_MOUSE	NADH dehydrogenase [ubiquinone] 1 alpha subcomplex assembly factor 2 (Mimitin) (Myc-induced mitochondrial protein) (MMTN) (NDUFA12-like protein)	Ndufaf2 Ndufa12l	168	1.31941	1.32324e-05
Q62261	SPTB2_MOUSE	Spectrin beta chain, non-erythrocytic 1 (Beta-II spectrin) (Embryonic liver fodrin) (Fodrin beta chain)	Sptbn1 Elf Spnb-2 Spnb2 Sptb2	2363	0.957049	1.44209e-05
Q9EQ20	MMSA_MOUSE	Methylmalonate-semialdehyde dehydrogenase [acylating], mitochondrial (MMSDH) (Malonate-semialdehyde dehydrogenase [acylating]) (EC 1.2.1.18) (EC 1.2.1.27) (Aldehyde dehydrogenase family 6 member A1)	Aldh6a1	535	1.16199	1.77e-05
Q9CR21	ACPM_MOUSE	Acyl carrier protein, mitochondrial (ACP) (CI-SDAP) (NADH-ubiquinone oxidoreductase 9.6 kDa subunit)	Ndufab1	156	0.731307	1.82584e-05
P63318	KPCG_MOUSE	Protein kinase C gamma type (PKC-gamma) (EC 2.7.11.13)	Prkcg Pkcc Pkcg Prkcc	697	1.55105	3.40563e-05
Q3UM45	PP1R7_MOUSE	Protein phosphatase 1 regulatory subunit 7 (Protein phosphatase 1 regulatory subunit 22)	Ppp1r7 Sds22	361	1.1458	3.48755e-05
P08551	NFL_MOUSE	Neurofilament light polypeptide (NF-L) (68 kDa neurofilament protein) (Neurofilament triplet L protein)	Nefl Nf68 Nfl	543	1.05409	4.47217e-05
P38647	GRP75_MOUSE	Stress-70 protein, mitochondrial (75 kDa glucose-regulated protein) (GRP-75) (Heat shock 70 kDa protein 9) (Mortalin) (Peptide-binding protein 74) (PBP74) (p66 MOT)	Hspa9 Grp75 Hsp74 Hspa9a	679	1.10156	5.56411e-05
Q9D0K2	SCOT1_MOUSE	Succinyl-CoA:3-ketoacid coenzyme A transferase 1, mitochondrial (EC 2.8.3.5) (3-oxoacid CoA-transferase 1) (Somatic-type succinyl-CoA:3-oxoacid CoA-transferase) (SCOT-s)	Oxct1 Oxct Scot	520	1.18279	5.69834e-05
Q9CQ91	NDUA3_MOUSE	NADH dehydrogenase [ubiquinone] 1 alpha subcomplex subunit 3 (Complex I-B9) (CI-B9) (NADH-ubiquinone oxidoreductase B9 subunit)	Ndufa3	84	0.705724	6.55703e-05
Q64521	GPDM_MOUSE	Glycerol-3-phosphate dehydrogenase, mitochondrial (GPD-M) (GPDH-M) (EC 1.1.5.3) (Protein TISP38)	Gpd2 Gdm1	727	1.10224	6.56629e-05
P16546	SPTN1_MOUSE	Spectrin alpha chain, non-erythrocytic 1 (Alpha-II spectrin) (Fodrin alpha chain)	Sptan1 Spna2 Spta2	2472	0.965205	6.73568e-05
P56382	ATP5E_MOUSE	ATP synthase subunit epsilon, mitochondrial (ATPase subunit epsilon) (ATP synthase F1 subunit epsilon)	Atp5f1e Atp5e	52	1.1389	7.14917e-05
Q9D051	ODPB_MOUSE	Pyruvate dehydrogenase E1 component subunit beta, mitochondrial (PDHE1-B) (EC 1.2.4.1)	Pdhb	359	1.12571	7.14917e-05
P63017	HSP7C_MOUSE	Heat shock cognate 71 kDa protein (Heat shock 70 kDa protein 8)	Hspa8 Hsc70 Hsc73	646	0.936399	7.83462e-05
Q9DCX2	ATP5H_MOUSE	ATP synthase subunit d, mitochondrial (ATPase subunit d) (ATP synthase peripheral stalk subunit d)	Atp5pd Atp5h	161	1.111	0.000105321
Q80XN0	BDH_MOUSE	D-beta-hydroxybutyrate dehydrogenase, mitochondrial (EC 1.1.1.30) (3-hydroxybutyrate dehydrogenase) (BDH)	Bdh1 Bdh	343	1.15271	0.000114563
Q9ERS2	NDUAD_MOUSE	NADH dehydrogenase [ubiquinone] 1 alpha subcomplex subunit 13 (Cell death regulatory protein GRIM-19) (Complex I-B16.6) (CI-B16.6) (Gene associated with retinoic and interferon-induced mortality 19 protein) (GRIM-19) (Gene associated with retinoic and IFN-induced mortality 19 protein) (NADH-ubiquinone oxidoreductase B16.6 subunit)	Ndufa13 Grim19	144	0.727001	0.000114563
Q91ZX7	LRP1_MOUSE	Prolow-density lipoprotein receptor-related protein 1 (LRP-1) (Alpha-2-macroglobulin receptor) (A2MR) (CD antigen CD91) [Cleaved into: Low-density lipoprotein receptor-related protein 1 85 kDa subunit (LRP-85); Low-density lipoprotein receptor-related protein 1 515 kDa subunit (LRP-515); Low-density lipoprotein receptor-related protein 1 intracellular domain (LRPICD)]	Lrp1 A2mr	4545	1.11788	0.000115342
Q9CQC7	NDUB4_MOUSE	NADH dehydrogenase [ubiquinone] 1 beta subcomplex subunit 4 (Complex I-B15) (CI-B15) (NADH-ubiquinone oxidoreductase B15 subunit)	Ndufb4	129	0.771248	0.000115342
Q9DB20	ATPO_MOUSE	ATP synthase subunit O, mitochondrial (ATP synthase peripheral stalk subunit OSCP) (Oligomycin sensitivity conferral protein) (OSCP)	Atp5po Atp5o D12Wsu28e	213	1.08183	0.000115342
Q9WU78	PDC6I_MOUSE	Programmed cell death 6-interacting protein (ALG-2-interacting protein 1) (ALG-2-interacting protein X) (E2F1-inducible protein) (Eig2)	Pdcd6ip Aip1 Alix	869	1.10777	0.000115342
P09411	PGK1_MOUSE	Phosphoglycerate kinase 1 (EC 2.7.2.3)	Pgk1 Pgk-1	417	0.916323	0.000117227
P23242	CXA1_MOUSE	Gap junction alpha-1 protein (Connexin-43) (Cx43) (Gap junction 43 kDa heart protein)	Gja1 Cxn-43	382	1.14635	0.000133654
P19536	COX5B_MOUSE	Cytochrome c oxidase subunit 5B, mitochondrial (Cytochrome c oxidase polypeptide Vb)	Cox5b	128	1.09417	0.000136511
Q8BMF4	ODP2_MOUSE	Dihydrolipoyllysine-residue acetyltransferase component of pyruvate dehydrogenase complex, mitochondrial (EC 2.3.1.12) (Dihydrolipoamide acetyltransferase component of pyruvate dehydrogenase complex) (Pyruvate dehydrogenase complex component E2) (PDC-E2) (PDCE2)	Dlat	642	1.08778	0.00016245
P35486	ODPA_MOUSE	Pyruvate dehydrogenase E1 component subunit alpha, somatic form, mitochondrial (EC 1.2.4.1) (PDHE1-A type I)	Pdha1 Pdha-1	390	1.10322	0.000189186
Q9CPQ1	COX6C_MOUSE	Cytochrome c oxidase subunit 6C (Cytochrome c oxidase polypeptide VIc)	Cox6c	76	1.13981	0.000252913
P19783	COX41_MOUSE	Cytochrome c oxidase subunit 4 isoform 1, mitochondrial (Cytochrome c oxidase polypeptide IV) (Cytochrome c oxidase subunit IV isoform 1) (COX IV-1)	Cox4i1 Cox4 Cox4a	169	1.10074	0.000253637
O35129	PHB2_MOUSE	Prohibitin-2 (B-cell receptor-associated protein BAP37) (Repressor of estrogen receptor activity)	Phb2 Bap Bcap37 Rea	299	1.07523	0.00026101
P0DN34	NDUB1_MOUSE	NADH dehydrogenase [ubiquinone] 1 beta subcomplex subunit 1 (Complex I-MNLL) (CI-MNLL) (NADH-ubiquinone oxidoreductase MNLL subunit)	Ndufb1	57	0.860891	0.00026101
P48962	ADT1_MOUSE	ADP/ATP translocase 1 (ADP,ATP carrier protein 1) (ADP,ATP carrier protein, heart/skeletal muscle isoform T1) (Adenine nucleotide translocator 1) (ANT 1) (Solute carrier family 25 member 4) (mANC1)	Slc25a4 Anc1 Ant1	298	1.06638	0.00026101
P17182	ENOA_MOUSE	Alpha-enolase (EC 4.2.1.11) (2-phospho-D-glycerate hydro-lyase) (Enolase 1) (Non-neural enolase) (NNE)	Eno1 Eno-1	434	0.926098	0.000271481
P17665	COX7C_MOUSE	Cytochrome c oxidase subunit 7C, mitochondrial (Cytochrome c oxidase polypeptide VIIc)	Cox7c Cox7c1	63	1.14183	0.000299076
Q61656	DDX5_MOUSE	Probable ATP-dependent RNA helicase DDX5 (EC 3.6.4.13) (DEAD box RNA helicase DEAD1) (mDEAD1) (DEAD box protein 5) (RNA helicase p68)	Ddx5 Tnz2	614	1.1595	0.000306783
O08749	DLDH_MOUSE	Dihydrolipoyl dehydrogenase, mitochondrial (EC 1.8.1.4) (Dihydrolipoamide dehydrogenase)	Dld	509	0.913215	0.000312596
Q9CR61	NDUB7_MOUSE	NADH dehydrogenase [ubiquinone] 1 beta subcomplex subunit 7 (Complex I-B18) (CI-B18) (NADH-ubiquinone oxidoreductase B18 subunit)	Ndufb7	137	0.782151	0.00032681
Q8CIE6	COPA_MOUSE	Coatomer subunit alpha (Alpha-coat protein) (Alpha-COP) [Cleaved into: Xenin (Xenopsin-related peptide); Proxenin]	Copa	1224	1.08064	0.000335682
Q9D6J5	NDUB8_MOUSE	NADH dehydrogenase [ubiquinone] 1 beta subcomplex subunit 8, mitochondrial (Complex I-ASHI) (CI-ASHI) (NADH-ubiquinone oxidoreductase ASHI subunit)	Ndufb8	186	0.77171	0.000473122
P06151	LDHA_MOUSE	L-lactate dehydrogenase A chain (LDH-A) (EC 1.1.1.27) (LDH muscle subunit) (LDH-M)	Ldha Ldh-1 Ldh1	332	0.863263	0.000503461
Q04447	KCRB_MOUSE	Creatine kinase B-type (EC 2.7.3.2) (B-CK) (Creatine kinase B chain) (Creatine phosphokinase B-type) (CPK-B)	Ckb Ckbb	381	0.922967	0.000518991
Q8BKZ9	ODPX_MOUSE	Pyruvate dehydrogenase protein X component, mitochondrial (Dihydrolipoamide dehydrogenase-binding protein of pyruvate dehydrogenase complex) (Lipoyl-containing pyruvate dehydrogenase complex component X)	Pdhx	501	1.12406	0.000726082
P98086	C1QA_MOUSE	Complement C1q subcomponent subunit A	C1qa	245	1.59293	0.00099184
O35683	NDUA1_MOUSE	NADH dehydrogenase [ubiquinone] 1 alpha subcomplex subunit 1 (Complex I-MWFE) (CI-MWFE) (NADH-ubiquinone oxidoreductase MWFE subunit)	Ndufa1	70	0.670159	0.00109478
P56391	CX6B1_MOUSE	Cytochrome c oxidase subunit 6B1 (Cytochrome c oxidase subunit VIb isoform 1) (COX VIb-1)	Cox6b1 Cox6b	86	1.09155	0.00110476
P16330	CN37_MOUSE	2',3'-cyclic-nucleotide 3'-phosphodiesterase (CNP) (CNPase) (EC 3.1.4.37)	Cnp Cnp1	420	1.056	0.0012971
Q9DAW9	CNN3_MOUSE	Calponin-3 (Calponin, acidic isoform)	Cnn3	330	1.1221	0.0012971
Q9WTP7	KAD3_MOUSE	GTP:AMP phosphotransferase AK3, mitochondrial (EC 2.7.4.10) (Adenylate kinase 3) (AK 3) (Adenylate kinase 3 alpha-like 1)	Ak3 Ak3l Ak3l1 Akl3l	227	1.1252	0.00131282
Q3UUI3	THEM4_MOUSE	Acyl-coenzyme A thioesterase THEM4 (Acyl-CoA thioesterase THEM4) (EC 3.1.2.2) (Carboxyl-terminal modulator protein) (Thioesterase superfamily member 4)	Them4 Ctmp	230	1.13798	0.00136526
Q99PU5	ACBG1_MOUSE	Long-chain-fatty-acid--CoA ligase ACSBG1 (EC 6.2.1.3) (Acyl-CoA synthetase bubblegum family member 1) (mBG1) (Gonadotropin-regulated long chain acyl CoA synthetase) (GR-LACS) (Lipidosin)	Acsbg1 Kiaa0631 Lpd	721	1.10532	0.00142741
Q9DCJ5	NDUA8_MOUSE	NADH dehydrogenase [ubiquinone] 1 alpha subcomplex subunit 8 (Complex I-19kD) (CI-19kD) (Complex I-PGIV) (CI-PGIV) (NADH-ubiquinone oxidoreductase 19 kDa subunit)	Ndufa8	172	0.772686	0.00143692
Q9CQJ8	NDUB9_MOUSE	NADH dehydrogenase [ubiquinone] 1 beta subcomplex subunit 9 (Complex I-B22) (CI-B22) (NADH-ubiquinone oxidoreductase B22 subunit)	Ndufb9	179	0.769784	0.00168298
Q61753	SERA_MOUSE	D-3-phosphoglycerate dehydrogenase (3-PGDH) (EC 1.1.1.95) (A10)	Phgdh	533	1.13411	0.00174174
Q02105	C1QC_MOUSE	Complement C1q subcomponent subunit C	C1qc C1qg	246	1.50647	0.00200543
Q8R4N0	CLYBL_MOUSE	Citramalyl-CoA lyase, mitochondrial (EC 4.1.3.25) ((3S)-malyl-CoA thioesterase) (EC 3.1.2.30) (Beta-methylmalate synthase) (EC 2.3.3.-) (Citrate lyase subunit beta-like protein, mitochondrial) (Citrate lyase beta-like) (Malate synthase) (EC 2.3.3.9)	Clybl Clb	338	1.19884	0.00200543
P06837	NEUM_MOUSE	Neuromodulin (Axonal membrane protein GAP-43) (Calmodulin-binding protein P-57) (Growth-associated protein 43)	Gap43 Basp2	227	0.857047	0.00238097
Q9JHI5	IVD_MOUSE	Isovaleryl-CoA dehydrogenase, mitochondrial (IVD) (EC 1.3.8.4)	Ivd	424	1.14729	0.00251817
Q8VCW8	ACSF2_MOUSE	Medium-chain acyl-CoA ligase ACSF2, mitochondrial (EC 6.2.1.2)	Acsf2	615	1.14904	0.00265381
Q8JZN5	ACAD9_MOUSE	Complex I assembly factor ACAD9, mitochondrial (Acyl-CoA dehydrogenase family member 9) (ACAD-9) (EC 1.3.8.-)	Acad9	625	1.0928	0.00282377
P00405	COX2_MOUSE	Cytochrome c oxidase subunit 2 (EC 1.9.3.1) (Cytochrome c oxidase polypeptide II)	Mtco2 COII COX2 mt-Co2	227	1.12278	0.00284036
P62806	H4_MOUSE	Histone H4	H4c1 Hist1h4a; H4c2 H4-53 Hist1h4b; H4c3 H4-12 Hist1h4c; H4c4 Hist1h4d; H4c6 Hist1h4f; H4c8 Hist1h4h; H4c9 Hist1h4i; H4c11 Hist1h4j; H4c12 Hist1h4k; Hist1h4m; H4c14 Hist2h4 Hist2h4a; H4f16 Hist4h4	103	1.09459	0.00317203
Q61425	HCDH_MOUSE	Hydroxyacyl-coenzyme A dehydrogenase, mitochondrial (HCDH) (EC 1.1.1.35) (Medium and short-chain L-3-hydroxyacyl-coenzyme A dehydrogenase) (Short-chain 3-hydroxyacyl-CoA dehydrogenase)	Hadh Hadhsc Mschad Schad	314	1.13265	0.00357385
P03888	NU1M_MOUSE	NADH-ubiquinone oxidoreductase chain 1 (EC 7.1.1.2) (NADH dehydrogenase subunit 1)	Mtnd1 mt-Nd1 Nd1	318	0.652268	0.00388477
Q8VDN2	AT1A1_MOUSE	Sodium/potassium-transporting ATPase subunit alpha-1 (Na(+)/K(+) ATPase alpha-1 subunit) (EC 7.2.2.13) (Sodium pump subunit alpha-1)	Atp1a1	1023	1.08432	0.00388477
Q91XV3	BASP1_MOUSE	Brain acid soluble protein 1 (22 kDa neuronal tissue-enriched acidic protein) (Neuronal axonal membrane protein NAP-22)	Basp1 Nap22	226	0.875663	0.00421614
Q8VDD5	MYH9_MOUSE	Myosin-9 (Cellular myosin heavy chain, type A) (Myosin heavy chain 9) (Myosin heavy chain, non-muscle IIa) (Non-muscle myosin heavy chain A) (NMMHC-A) (Non-muscle myosin heavy chain IIa) (NMMHC II-a) (NMMHC-IIA)	Myh9	1960	1.12986	0.00458377
P51660	DHB4_MOUSE	Peroxisomal multifunctional enzyme type 2 (MFE-2) (17-beta-hydroxysteroid dehydrogenase 4) (17-beta-HSD 4) (D-bifunctional protein) (DBP) (Multifunctional protein 2) (MPF-2) [Cleaved into: (3R)-hydroxyacyl-CoA dehydrogenase (EC 1.1.1.n12); Enoyl-CoA hydratase 2 (EC 4.2.1.107) (EC 4.2.1.119) (3-alpha,7-alpha,12-alpha-trihydroxy-5-beta-cholest-24-enoyl-CoA hydratase)]	Hsd17b4 Edh17b4	735	1.09665	0.00491528
Q8BK30	NDUV3_MOUSE	NADH dehydrogenase [ubiquinone] flavoprotein 3, mitochondrial (Complex I-9kD) (CI-9kD) (NADH-ubiquinone oxidoreductase 9 kDa subunit)	Ndufv3	104	0.607386	0.00497495
Q99LP6	GRPE1_MOUSE	GrpE protein homolog 1, mitochondrial (Mt-GrpE#1)	Grpel1	217	1.19837	0.0056264
Q99L04	DHRS1_MOUSE	Dehydrogenase/reductase SDR family member 1 (EC 1.1.-.-)	Dhrs1 D14ertd484e	313	1.14389	0.00576617
O88986	KBL_MOUSE	2-amino-3-ketobutyrate coenzyme A ligase, mitochondrial (AKB ligase) (EC 2.3.1.29) (Aminoacetone synthase) (Glycine acetyltransferase)	Gcat Kbl	416	1.37108	0.0058
Q9D0M3	CY1_MOUSE	Cytochrome c1, heme protein, mitochondrial (EC 7.1.1.8) (Complex III subunit 4) (Complex III subunit IV) (Cytochrome b-c1 complex subunit 4) (Ubiquinol-cytochrome-c reductase complex cytochrome c1 subunit) (Cytochrome c-1)	Cyc1	325	1.06936	0.0058
Q2TPA8	HSDL2_MOUSE	Hydroxysteroid dehydrogenase-like protein 2 (EC 1.-.-.-)	Hsdl2	490	1.14432	0.00581072
Q9CQ54	NDUC2_MOUSE	NADH dehydrogenase [ubiquinone] 1 subunit C2 (Complex I-B14.5b) (CI-B14.5b) (NADH-ubiquinone oxidoreductase subunit B14.5b)	Ndufc2	120	0.83651	0.00612012
P10922	H10_MOUSE	Histone H1.0 (Histone H1') (Histone H1(0)) (MyD196) [Cleaved into: Histone H1.0, N-terminally processed]	H1-0 H1f0 H1fv	194	1.20196	0.00635814
P03921	NU5M_MOUSE	NADH-ubiquinone oxidoreductase chain 5 (EC 7.1.1.2) (NADH dehydrogenase subunit 5)	Mtnd5 mt-Nd5 Nd5	607	0.739312	0.00642509
P03893	NU2M_MOUSE	NADH-ubiquinone oxidoreductase chain 2 (EC 7.1.1.2) (NADH dehydrogenase subunit 2)	Mtnd2 mt-Nd2 Nd2	345	0.768053	0.00729315
Q8VHQ9	ACO11_MOUSE	Acyl-coenzyme A thioesterase 11 (Acyl-CoA thioesterase 11) (EC 3.1.2.-) (Acyl-CoA thioester hydrolase 11) (Adipose-associated thioesterase) (Brown fat-inducible thioesterase) (BFIT) (Palmitoyl-coenzyme A thioesterase) (EC 3.1.2.2)	Acot11 Bfit Thea	594	1.15036	0.00781898
P46460	NSF_MOUSE	Vesicle-fusing ATPase (EC 3.6.4.6) (N-ethylmaleimide-sensitive fusion protein) (NEM-sensitive fusion protein) (Suppressor of K(+) transport growth defect 2) (Protein SKD2) (Vesicular-fusion protein NSF)	Nsf Skd2	744	0.966738	0.00789504
Q61543	GSLG1_MOUSE	Golgi apparatus protein 1 (E-selectin ligand 1) (ESL-1) (Selel) (Golgi sialoglycoprotein MG-160)	Glg1 Esl1 Mg160 Selel	1175	1.09118	0.00864013
P45952	ACADM_MOUSE	Medium-chain specific acyl-CoA dehydrogenase, mitochondrial (MCAD) (EC 1.3.8.7)	Acadm	421	1.1123	0.0093485
Q9EP72	EMC7_MOUSE	ER membrane protein complex subunit 7	Emc7 Orf3	241	1.11755	0.0110244
O55143	AT2A2_MOUSE	Sarcoplasmic/endoplasmic reticulum calcium ATPase 2 (SERCA2) (SR Ca(2+)-ATPase 2) (EC 7.2.2.10) (Calcium pump 2) (Calcium-transporting ATPase sarcoplasmic reticulum type, slow twitch skeletal muscle isoform) (Endoplasmic reticulum class 1/2 Ca(2+) ATPase)	Atp2a2	1044	1.07727	0.0112275
P18894	OXDA_MOUSE	D-amino-acid oxidase (DAAO) (DAMOX) (DAO) (EC 1.4.3.3)	Dao Dao1	345	1.33835	0.0112275
P68404	KPCB_MOUSE	Protein kinase C beta type (PKC-B) (PKC-beta) (EC 2.7.11.13)	Prkcb Pkcb Prkcb1	671	1.10983	0.0133186
Q99LY9	NDUS5_MOUSE	NADH dehydrogenase [ubiquinone] iron-sulfur protein 5 (Complex I-15 kDa) (CI-15 kDa) (NADH-ubiquinone oxidoreductase 15 kDa subunit)	Ndufs5	106	0.814742	0.0144157
Q63844	MK03_MOUSE	Mitogen-activated protein kinase 3 (MAP kinase 3) (MAPK 3) (EC 2.7.11.24) (ERT2) (Extracellular signal-regulated kinase 1) (ERK-1) (Insulin-stimulated MAP2 kinase) (MAP kinase isoform p44) (p44-MAPK) (MNK1) (Microtubule-associated protein 2 kinase) (p44-ERK1)	Mapk3 Erk1 Prkm3	380	1.13947	0.0155275
Q9ERK4	XPO2_MOUSE	Exportin-2 (Exp2) (Chromosome segregation 1-like protein) (Importin-alpha re-exporter)	Cse1l Xpo2	971	1.06917	0.0157629
Q9WUA3	PFKAP_MOUSE	ATP-dependent 6-phosphofructokinase, platelet type (ATP-PFK) (PFK-P) (EC 2.7.1.11) (6-phosphofructokinase type C) (Phosphofructo-1-kinase isozyme C) (PFK-C) (Phosphohexokinase)	Pfkp Pfkc	784	0.928002	0.01577
Q9R1V6	ADA22_MOUSE	Disintegrin and metalloproteinase domain-containing protein 22 (ADAM 22)	Adam22	904	0.899659	0.0160675
P48320	DCE2_MOUSE	Glutamate decarboxylase 2 (EC 4.1.1.15) (65 kDa glutamic acid decarboxylase) (GAD-65) (Glutamate decarboxylase 65 kDa isoform)	Gad2 Gad65	585	0.905389	0.0167397
P24472	GSTA4_MOUSE	Glutathione S-transferase A4 (EC 2.5.1.18) (GST A4-4) (GSTA4-4) (GST class-alpha member 4) (Glutathione S-transferase 5.7) (GST 5.7)	Gsta4 Gsta	222	0.874971	0.0168141
P54071	IDHP_MOUSE	Isocitrate dehydrogenase [NADP], mitochondrial (IDH) (EC 1.1.1.42) (ICD-M) (IDP) (NADP(+)-specific ICDH) (Oxalosuccinate decarboxylase)	Idh2	452	1.09876	0.0168141
P26443	DHE3_MOUSE	Glutamate dehydrogenase 1, mitochondrial (GDH 1) (EC 1.4.1.3)	Glud1 Glud	558	1.04797	0.0191864
O08553	DPYL2_MOUSE	Dihydropyrimidinase-related protein 2 (DRP-2) (Unc-33-like phosphoprotein 2) (ULIP-2)	Dpysl2 Crmp2 Ulip2	572	0.943717	0.0192252
Q9DCW4	ETFB_MOUSE	Electron transfer flavoprotein subunit beta (Beta-ETF)	Etfb	255	1.10216	0.0192252
Q925N0	SFXN5_MOUSE	Sideroflexin-5	Sfxn5	342	1.07988	0.0197563
Q6URW6	MYH14_MOUSE	Myosin-14 (Myosin heavy chain 14) (Myosin heavy chain, non-muscle IIc) (Non-muscle myosin heavy chain IIc) (NMHC II-C)	Myh14	2000	1.0893	0.0202845
O70492	SNX3_MOUSE	Sorting nexin-3 (SDP3 protein)	Snx3	162	1.11889	0.0204321
P24270	CATA_MOUSE	Catalase (EC 1.11.1.6)	Cat Cas-1 Cas1	527	1.08752	0.0204321
Q78PY7	SND1_MOUSE	Staphylococcal nuclease domain-containing protein 1 (EC 3.1.31.1) (100 kDa coactivator) (p100 co-activator)	Snd1	910	1.15823	0.0208755
P14733	LMNB1_MOUSE	Lamin-B1	Lmnb1	588	1.11194	0.0217257
Q8K411	PREP_MOUSE	Presequence protease, mitochondrial (EC 3.4.24.-) (Pitrilysin metalloproteinase 1)	Pitrm1 Kiaa1104 Ntup1	1036	1.20709	0.0217257
Q8CGV2	TPH2_MOUSE	Tryptophan 5-hydroxylase 2 (EC 1.14.16.4) (Neuronal tryptophan hydroxylase) (Tryptophan 5-monooxygenase 2)	Tph2 Ntph	488	0.808893	0.021864
Q9Z1Z0	USO1_MOUSE	General vesicular transport factor p115 (Protein USO1 homolog) (Transcytosis-associated protein) (TAP) (Vesicle-docking protein)	Uso1 Vdp	959	1.09111	0.023186
Q5DTL9	S4A10_MOUSE	Sodium-driven chloride bicarbonate exchanger (Solute carrier family 4 member 10)	Slc4a10 Kiaa4136 Ncbe	1118	1.13994	0.0254348
Q921G7	ETFD_MOUSE	Electron transfer flavoprotein-ubiquinone oxidoreductase, mitochondrial (ETF-QO) (ETF-ubiquinone oxidoreductase) (EC 1.5.5.1) (Electron-transferring-flavoprotein dehydrogenase) (ETF dehydrogenase)	Etfdh	616	1.08036	0.0254348
Q9CWK8	SNX2_MOUSE	Sorting nexin-2	Snx2	519	1.09205	0.025706
Q01730	RSU1_MOUSE	Ras suppressor protein 1 (RSP-1) (Rsu-1)	Rsu1 Rsp1	277	1.17636	0.0271627
P18826	KPB1_MOUSE	Phosphorylase b kinase regulatory subunit alpha, skeletal muscle isoform (Phosphorylase kinase alpha M subunit)	Phka1	1241	1.12883	0.0301774
O88935	SYN1_MOUSE	Synapsin-1 (Synapsin I)	Syn1 Syn-1	706	0.945533	0.0310229
Q9CYH2	PXL2A_MOUSE	Peroxiredoxin-like 2A (Peroxiredoxin-like 2 activated in M-CSF stimulated monocytes) (Protein PAMM) (Redox-regulatory protein FAM213A)	Prxl2a Fam213a Pamm	218	1.07894	0.0310479
Q9D8E6	RL4_MOUSE	60S ribosomal protein L4	Rpl4	419	1.0634	0.0310479
P28656	NP1L1_MOUSE	Nucleosome assembly protein 1-like 1 (Brain protein DN38) (NAP-1-related protein)	Nap1l1 Nrp	391	0.762539	0.0314312
A2AJT4	PNISR_MOUSE	Arginine/serine-rich protein PNISR (Serine/arginine-rich-splicing regulatory protein 130) (SRrp130) (Splicing factor, arginine/serine-rich 130) (Splicing factor, arginine/serine-rich 18)	Pnisr Sfrs18 Srrp130	805	1.13036	0.031436
Q61598	GDIB_MOUSE	Rab GDP dissociation inhibitor beta (Rab GDI beta) (GDI-3) (Guanosine diphosphate dissociation inhibitor 2) (GDI-2)	Gdi2 Gdi3	445	0.923235	0.031436
Q9WV96	T10B_MOUSE	Mitochondrial import inner membrane translocase subunit Tim10 B (Mitochondrial import inner membrane translocase subunit Tim9 B) (TIMM10B) (Tim10b)	Timm10b Fxc1 Tim9b Timm9b	100	1.14209	0.0316227
O09111	NDUBB_MOUSE	NADH dehydrogenase [ubiquinone] 1 beta subcomplex subunit 11, mitochondrial (Complex I-ESSS) (CI-ESSS) (NADH-ubiquinone oxidoreductase ESSS subunit) (Neuronal protein 15.6) (Np15.6) (p15.6)	Ndufb11 Np15	151	0.863929	0.0327433
P62274	RS29_MOUSE	40S ribosomal protein S29	Rps29	56	1.12004	0.0334146
Q99LC5	ETFA_MOUSE	Electron transfer flavoprotein subunit alpha, mitochondrial (Alpha-ETF)	Etfa	333	1.07821	0.0374918
Q99LB2	DHRS4_MOUSE	Dehydrogenase/reductase SDR family member 4 (EC 1.1.1.184) (NADPH-dependent carbonyl reductase/NADP-retinol dehydrogenase) (CR) (PHCR) (NADPH-dependent retinol dehydrogenase/reductase) (NDRD) (mouNRDR) (Peroxisomal short-chain alcohol dehydrogenase) (PSCD)	Dhrs4 D14Ucla2	279	1.10442	0.0380609
Q64332	SYN2_MOUSE	Synapsin-2 (Synapsin II)	Syn2	586	0.93937	0.0396618
P11627	L1CAM_MOUSE	Neural cell adhesion molecule L1 (N-CAM-L1) (NCAM-L1) (CD antigen CD171)	L1cam Caml1	1260	0.885974	0.039946
P05064	ALDOA_MOUSE	Fructose-bisphosphate aldolase A (EC 4.1.2.13) (Aldolase 1) (Muscle-type aldolase)	Aldoa Aldo1	364	0.934394	0.0405121
P60202	MYPR_MOUSE	Myelin proteolipid protein (PLP) (Lipophilin)	Plp1 Plp	277	1.07804	0.0423439
Q8VEH5	EPMIP_MOUSE	EPM2A-interacting protein 1 (Laforin-interacting protein)	Epm2aip1 Kiaa0766	606	1.20796	0.0423439
P07214	SPRC_MOUSE	SPARC (Basement-membrane protein 40) (BM-40) (Osteonectin) (ON) (Secreted protein acidic and rich in cysteine)	Sparc	302	1.14413	0.0426584
P28660	NCKP1_MOUSE	Nck-associated protein 1 (NAP 1) (Brain protein H19) (MH19) (Membrane-associated protein HEM-2) (p125Nap1)	Nckap1 Hem2 Kiaa0587 Nap1	1128	1.06279	0.0449051
P62908	RS3_MOUSE	40S ribosomal protein S3 (EC 4.2.99.18)	Rps3	243	1.06158	0.0449051
Q9QYG0	NDRG2_MOUSE	Protein NDRG2 (N-myc downstream-regulated gene 2 protein) (Protein Ndr2)	Ndrg2 Kiaa1248 Ndr2	371	0.916785	0.0452152
P62823	RAB3C_MOUSE	Ras-related protein Rab-3C	Rab3c	227	0.852056	0.0455434
P22892	AP1G1_MOUSE	AP-1 complex subunit gamma-1 (Adaptor protein complex AP-1 subunit gamma-1) (Adaptor-related protein complex 1 subunit gamma-1) (Clathrin assembly protein complex 1 gamma-1 large chain) (Gamma-adaptin) (Gamma1-adaptin) (Golgi adaptor HA1/AP1 adaptin subunit gamma-1)	Ap1g1 Adtg Clapg1	822	1.07494	0.0458965
P14094	AT1B1_MOUSE	Sodium/potassium-transporting ATPase subunit beta-1 (Sodium/potassium-dependent ATPase subunit beta-1)	Atp1b1 Atp4b	304	0.944924	0.0484555
Q922H2	PDK3_MOUSE	[Pyruvate dehydrogenase (acetyl-transferring)] kinase isozyme 3, mitochondrial (EC 2.7.11.2) (Pyruvate dehydrogenase kinase isoform 3)	Pdk3	415	1.06978	0.0486479
Q9JL62	GLTP_MOUSE	Glycolipid transfer protein (GLTP)	Gltp	209	1.11693	0.0496281
Q9D023	MPC2_MOUSE	Mitochondrial pyruvate carrier 2 (Brain protein 44)	Mpc2 Brp44	127	1.10168	0.0513566
Q9DB77	QCR2_MOUSE	Cytochrome b-c1 complex subunit 2, mitochondrial (Complex III subunit 2) (Core protein II) (Ubiquinol-cytochrome-c reductase complex core protein 2)	Uqcrc2	453	1.04537	0.0517885
P09405	NUCL_MOUSE	Nucleolin (Protein C23)	Ncl Nuc	707	1.14132	0.0529093
Q8CJ19	MICA3_MOUSE	[F-actin]-monooxygenase MICAL3 (EC 1.14.13.225) (Molecule interacting with CasL protein 3) (MICAL-3)	Mical3 Kiaa0819 Kiaa1364	1993	1.13537	0.0529093
Q99KI0	ACON_MOUSE	Aconitate hydratase, mitochondrial (Aconitase) (EC 4.2.1.3) (Citrate hydro-lyase)	Aco2	780	1.03506	0.0529093
Q7TMB8	CYFP1_MOUSE	Cytoplasmic FMR1-interacting protein 1 (Specifically Rac1-associated protein 1) (Sra-1)	Cyfip1 Kiaa0068 Shyc Sra1	1253	1.12214	0.0538878
P55012	S12A2_MOUSE	Solute carrier family 12 member 2 (Basolateral Na-K-Cl symporter) (Bumetanide-sensitive sodium-(potassium)-chloride cotransporter 2)	Slc12a2 Nkcc1	1205	1.06336	0.0552763
Q9EPW0	INP4A_MOUSE	Inositol polyphosphate-4-phosphatase type I A (Inositol polyphosphate 4-phosphatase type I) (Inositol polyphosphate 4-phosphatase-1) (4-Ptase-1) (Type I inositol 3,4-bisphosphate 4-phosphatase) (EC 3.1.3.66)	Inpp4a	939	1.15101	0.0552763
Q99JB2	STML2_MOUSE	Stomatin-like protein 2, mitochondrial (SLP-2) (mslp2)	Stoml2 Slp2	353	1.18475	0.055545
Q9WVE8	PACN2_MOUSE	Protein kinase C and casein kinase substrate in neurons protein 2 (Syndapin-2) (Syndapin-II) (SdpII)	Pacsin2	486	1.11794	0.0564181
O54991	CNTP1_MOUSE	Contactin-associated protein 1 (Caspr) (Caspr1) (MHDNIV) (NCP1) (Neurexin IV) (Neurexin-4) (Paranodin)	Cntnap1 Nrxn4	1385	0.952167	0.057251
Q91VT4	CBR4_MOUSE	Carbonyl reductase family member 4 (EC 1.-.-.-) (3-ketoacyl-[acyl-carrier-protein] reductase beta subunit) (KAR beta subunit) (3-oxoacyl-[acyl-carrier-protein] reductase) (EC 1.1.1.-) (Quinone reductase CBR4)	Cbr4	236	1.45198	0.0575565
P46096	SYT1_MOUSE	Synaptotagmin-1 (Synaptotagmin I) (SytI) (p65)	Syt1	421	0.92656	0.0592876
Q8JZQ2	AFG32_MOUSE	AFG3-like protein 2 (EC 3.4.24.-)	Afg3l2	802	1.06453	0.0603451
O55029	COPB2_MOUSE	Coatomer subunit beta' (Beta'-coat protein) (Beta'-COP) (p102)	Copb2	905	1.07198	0.0607568
P16858	G3P_MOUSE	Glyceraldehyde-3-phosphate dehydrogenase (GAPDH) (EC 1.2.1.12) (Peptidyl-cysteine S-nitrosylase GAPDH) (EC 2.6.99.-)	Gapdh Gapd	333	0.954533	0.0607568
P97450	ATP5J_MOUSE	ATP synthase-coupling factor 6, mitochondrial (ATPase subunit F6) (ATP synthase peripheral stalk subunit F6)	Atp5pf Atp5j	108	1.07314	0.0618125
Q9Z110	P5CS_MOUSE	Delta-1-pyrroline-5-carboxylate synthase (P5CS) (Aldehyde dehydrogenase family 18 member A1) [Includes: Glutamate 5-kinase (GK) (EC 2.7.2.11) (Gamma-glutamyl kinase); Gamma-glutamyl phosphate reductase (GPR) (EC 1.2.1.41) (Glutamate-5-semialdehyde dehydrogenase) (Glutamyl-gamma-semialdehyde dehydrogenase)]	Aldh18a1 P5cs Pycs	795	1.13436	0.0632236
Q9R1T4	SEPT6_MOUSE	Septin-6	Septin6 Kiaa0128 Sept6	434	0.888456	0.0652943
Q62283	TSN7_MOUSE	Tetraspanin-7 (Tspan-7) (Cell surface glycoprotein A15) (PE31) (TALLA homolog) (Transmembrane 4 superfamily member 2) (CD antigen CD231)	Tspan7 Mxs1 Tm4sf2	249	0.882823	0.0675716
Q61207	SAP_MOUSE	Prosaposin (Sulfated glycoprotein 1) (SGP-1) [Cleaved into: Saposin-A; Saposin-B-Val; Saposin-B; Saposin-C; Saposin-D]	Psap Sgp1	557	1.08679	0.0679796
Q9EQP2	EHD4_MOUSE	EH domain-containing protein 4 (PAST homolog 2) (mPAST2)	Ehd4 Past2	541	1.18188	0.0693195
P48318	DCE1_MOUSE	Glutamate decarboxylase 1 (EC 4.1.1.15) (67 kDa glutamic acid decarboxylase) (GAD-67) (Glutamate decarboxylase 67 kDa isoform)	Gad1 Gad67	593	0.921001	0.0714998
Q5U458	DJC11_MOUSE	DnaJ homolog subfamily C member 11	Dnajc11	559	1.08217	0.0714998
Q99JY0	ECHB_MOUSE	Trifunctional enzyme subunit beta, mitochondrial (TP-beta) [Includes: 3-ketoacyl-CoA thiolase (EC 2.3.1.155) (EC 2.3.1.16) (Acetyl-CoA acyltransferase) (Beta-ketothiolase)]	Hadhb	475	1.0604	0.072952
Q9QYF1	RDH11_MOUSE	Retinol dehydrogenase 11 (EC 1.1.1.300) (Androgen-regulated short-chain dehydrogenase/reductase 1) (Cell line MC/9.IL4-derived protein 1) (M42C60) (Prostate short-chain dehydrogenase/reductase 1) (Retinal reductase 1) (RalR1) (Short-chain aldehyde dehydrogenase) (SCALD)	Rdh11 Arsdr1 Mdt1 Psdr1	316	1.18765	0.072952
P48771	CX7A2_MOUSE	Cytochrome c oxidase subunit 7A2, mitochondrial (Cytochrome c oxidase subunit VIIa-liver/heart) (Cytochrome c oxidase subunit VIIa-L)	Cox7a2 Cox7a3 Cox7al	83	1.09688	0.0762265
Q9CXW4	RL11_MOUSE	60S ribosomal protein L11	Rpl11	178	1.1716	0.0767823
P08003	PDIA4_MOUSE	Protein disulfide-isomerase A4 (EC 5.3.4.1) (Endoplasmic reticulum resident protein 72) (ER protein 72) (ERp-72) (ERp72)	Pdia4 Cai Erp72	638	1.08036	0.0802758
Q9Z2I8	SUCB2_MOUSE	Succinate--CoA ligase [GDP-forming] subunit beta, mitochondrial (EC 6.2.1.4) (GTP-specific succinyl-CoA synthetase subunit beta) (G-SCS) (GTPSCS) (Succinyl-CoA synthetase beta-G chain) (SCS-betaG)	Suclg2	433	1.11482	0.0802758
P08553	NFM_MOUSE	Neurofilament medium polypeptide (NF-M) (160 kDa neurofilament protein) (Neurofilament 3) (Neurofilament triplet M protein)	Nefm Nef3 Nfm	848	0.97431	0.080982
Q9CPU0	LGUL_MOUSE	Lactoylglutathione lyase (EC 4.4.1.5) (Aldoketomutase) (Glyoxalase I) (Glx I) (Ketone-aldehyde mutase) (Methylglyoxalase) (S-D-lactoylglutathione methylglyoxal lyase)	Glo1	184	0.926162	0.0825984
P52825	CPT2_MOUSE	Carnitine O-palmitoyltransferase 2, mitochondrial (EC 2.3.1.21) (Carnitine palmitoyltransferase II) (CPT II)	Cpt2 Cpt-2	658	1.12139	0.0827078
P62270	RS18_MOUSE	40S ribosomal protein S18 (Ke-3) (Ke3)	Rps18	152	1.06738	0.0827078
Q06890	CLUS_MOUSE	Clusterin (Apolipoprotein J) (Apo-J) (Clustrin) (Sulfated glycoprotein 2) (SGP-2) [Cleaved into: Clusterin beta chain; Clusterin alpha chain]	Clu Apoj Msgp-2	448	1.17673	0.0827078
Q6PIE5	AT1A2_MOUSE	Sodium/potassium-transporting ATPase subunit alpha-2 (Na(+)/K(+) ATPase alpha-2 subunit) (EC 7.2.2.13) (Na(+)/K(+) ATPase alpha(+) subunit) (Sodium pump subunit alpha-2)	Atp1a2	1020	0.965013	0.0827078
Q91YQ5	RPN1_MOUSE	Dolichyl-diphosphooligosaccharide--protein glycosyltransferase subunit 1 (Dolichyl-diphosphooligosaccharide--protein glycosyltransferase 67 kDa subunit) (Ribophorin I) (RPN-I) (Ribophorin-1)	Rpn1	608	1.0709	0.0827078
Q9QY42	GPR37_MOUSE	Prosaposin receptor GPR37 (G-protein coupled receptor 37)	Gpr37	600	0.90476	0.0827078
Q9CRC8	LRC40_MOUSE	Leucine-rich repeat-containing protein 40	Lrrc40	602	1.14467	0.0828649
Q60766	IRGM1_MOUSE	Immunity-related GTPase family M protein 1 (EC 3.6.5.-) (Interferon-inducible GTPase 3) (Interferon-inducible protein 1) (LPS-stimulated RAW 264.7 macrophage protein 47) (LRG-47)	Irgm1 Ifi1 Iigp3 Irgm	409	1.23786	0.0839736
P10605	CATB_MOUSE	Cathepsin B (EC 3.4.22.1) (Cathepsin B1) [Cleaved into: Cathepsin B light chain; Cathepsin B heavy chain]	Ctsb	339	1.12035	0.084338
O35668	HAP1_MOUSE	Huntingtin-associated protein 1 (HAP-1)	Hap1	628	0.783827	0.0844633
P30275	KCRU_MOUSE	Creatine kinase U-type, mitochondrial (EC 2.7.3.2) (Acidic-type mitochondrial creatine kinase) (Mia-CK) (Ubiquitous mitochondrial creatine kinase) (U-MtCK)	Ckmt1	418	1.04173	0.0844633
Q64516	GLPK_MOUSE	Glycerol kinase (GK) (Glycerokinase) (EC 2.7.1.30) (ATP:glycerol 3-phosphotransferase)	Gk Gyk	559	1.06357	0.0844633
Q6ZQ38	CAND1_MOUSE	Cullin-associated NEDD8-dissociated protein 1 (Cullin-associated and neddylation-dissociated protein 1) (p120 CAND1)	Cand1 D10Ertd516e Kiaa0829	1230	1.04024	0.0844633
P28867	KPCD_MOUSE	Protein kinase C delta type (EC 2.7.11.13) (Tyrosine-protein kinase PRKCD) (EC 2.7.10.2) (nPKC-delta) [Cleaved into: Protein kinase C delta type regulatory subunit; Protein kinase C delta type catalytic subunit (Sphingosine-dependent protein kinase-1) (SDK1)]	Prkcd Pkcd	674	1.4142	0.0852697
Q8C050	KS6A5_MOUSE	Ribosomal protein S6 kinase alpha-5 (S6K-alpha-5) (EC 2.7.11.1) (90 kDa ribosomal protein S6 kinase 5) (Nuclear mitogen- and stress-activated protein kinase 1) (RSK-like protein kinase) (RLSK)	Rps6ka5 Msk1	863	1.24334	0.0875263
P14106	C1QB_MOUSE	Complement C1q subcomponent subunit B	C1qb	253	1.26071	0.0904026
Q922D8	C1TC_MOUSE	C-1-tetrahydrofolate synthase, cytoplasmic (C1-THF synthase) [Cleaved into: C-1-tetrahydrofolate synthase, cytoplasmic, N-terminally processed] [Includes: Methylenetetrahydrofolate dehydrogenase (EC 1.5.1.5); Methenyltetrahydrofolate cyclohydrolase (EC 3.5.4.9); Formyltetrahydrofolate synthetase (EC 6.3.4.3)]	Mthfd1	935	1.08209	0.092566
Q8C2E7	WASC5_MOUSE	WASH complex subunit 5 (WASH complex subunit strumpellin)	Washc5 Kiaa0196	1159	1.08784	0.0931023
P28650	PURA1_MOUSE	Adenylosuccinate synthetase isozyme 1 (AMPSase 1) (AdSS 1) (EC 6.3.4.4) (Adenylosuccinate synthetase like 1) (Adenylosuccinate synthetase, basic isozyme) (Adenylosuccinate synthetase, muscle isozyme) (M-type adenylosuccinate synthetase) (IMP--aspartate ligase 1)	Adss1 Adssl1	457	1.21693	0.0940004
Q61879	MYH10_MOUSE	Myosin-10 (Cellular myosin heavy chain, type B) (Myosin heavy chain 10) (Myosin heavy chain, non-muscle IIb) (Non-muscle myosin heavy chain B) (NMMHC-B) (Non-muscle myosin heavy chain IIb) (NMMHC II-b) (NMMHC-IIB)	Myh10	1976	1.05976	0.0940004
P41216	ACSL1_MOUSE	Long-chain-fatty-acid--CoA ligase 1 (EC 6.2.1.3) (Arachidonate--CoA ligase) (EC 6.2.1.15) (Long-chain acyl-CoA synthetase 1) (LACS 1) (Phytanate--CoA ligase) (EC 6.2.1.24)	Acsl1 Acsl2 Facl2	699	1.0717	0.0950707
P61979	HNRPK_MOUSE	Heterogeneous nuclear ribonucleoprotein K (hnRNP K)	Hnrnpk Hnrpk	463	1.07319	0.0950707
P07934	PHKG1_MOUSE	Phosphorylase b kinase gamma catalytic chain, skeletal muscle/heart isoform (EC 2.7.11.19) (Phosphorylase kinase subunit gamma-1) (Serine/threonine-protein kinase PHKG1) (EC 2.7.11.1) (EC 2.7.11.26)	Phkg1 Phkg	388	1.21271	0.0951881
Q6PB66	LPPRC_MOUSE	Leucine-rich PPR motif-containing protein, mitochondrial (130 kDa leucine-rich protein) (LRP 130) (mLRP130)	Lrpprc Lrp130	1392	1.04218	0.0973429
Q9D1A2	CNDP2_MOUSE	Cytosolic non-specific dipeptidase (EC 3.4.13.18) (CNDP dipeptidase 2) (Glutamate carboxypeptidase-like protein 1)	Cndp2 Cn2	475	1.15096	0.0977398
P39447	ZO1_MOUSE	Tight junction protein ZO-1 (Tight junction protein 1) (Zona occludens protein 1) (Zonula occludens protein 1)	Tjp1 Zo1	1745	1.10776	0.0977609
Q8K3J1	NDUS8_MOUSE	NADH dehydrogenase [ubiquinone] iron-sulfur protein 8, mitochondrial (EC 1.6.99.3) (EC 7.1.1.2) (Complex I-23kD) (CI-23kD) (NADH-ubiquinone oxidoreductase 23 kDa subunit)	Ndufs8	212	0.841462	0.097973
P35980	RL18_MOUSE	60S ribosomal protein L18	Rpl18	188	1.10956	0.0981177
P23116	EIF3A_MOUSE	Eukaryotic translation initiation factor 3 subunit A (eIF3a) (Centrosomin) (Eukaryotic translation initiation factor 3 subunit 10) (eIF-3-theta) (eIF3 p167) (eIF3 p180) (eIF3 p185) (p162)	Eif3a Csma Eif3 Eif3s10	1344	1.09358	0.098621
Q8R0F8	FAHD1_MOUSE	Acylpyruvase FAHD1, mitochondrial (EC 3.7.1.5) (Fumarylacetoacetate hydrolase domain-containing protein 1) (Oxaloacetate decarboxylase) (OAA decarboxylase) (EC 4.1.1.112)	Fahd1 MNCb-4134	227	1.16127	0.098621
Q8CIB5	FERM2_MOUSE	Fermitin family homolog 2 (Kindlin-2) (Pleckstrin homology domain-containing family C member 1)	Fermt2 Plekhc1	680	1.08818	0.098774
O35678	MGLL_MOUSE	Monoglyceride lipase (MGL) (EC 3.1.1.23) (Monoacylglycerol lipase) (MAGL)	Mgll	303	1.18817	0.0987889
Q3UNZ8	QORL2_MOUSE	Quinone oxidoreductase-like protein 2 (EC 1.-.-.-) (Zeta-crystallin homolog 2)	Cryzl2	350	1.24649	0.0988276
Q8C8R3	ANK2_MOUSE	Ankyrin-2 (ANK-2) (Ankyrin-B) (Brain ankyrin)	Ank2 AnkB	3898	0.960453	0.100213
Q91V61	SFXN3_MOUSE	Sideroflexin-3	Sfxn3	321	1.05833	0.1021
P35293	RAB18_MOUSE	Ras-related protein Rab-18	Rab18	206	1.05441	0.102978
Q8C3W1	CA198_MOUSE	Uncharacterized protein C1orf198 homolog		322	0.734089	0.102978
Q9Z0S1	BPNT1_MOUSE	3'(2'),5'-bisphosphate nucleotidase 1 (EC 3.1.3.7) (Bisphosphate 3'-nucleotidase 1) (PAP-inositol 1,4-phosphatase) (PIP)	Bpnt1	308	1.06733	0.102981
Q80TB8	VAT1L_MOUSE	Synaptic vesicle membrane protein VAT-1 homolog-like (EC 1.-.-.-)	Vat1l Kiaa1576	417	0.921714	0.103428
Q9CWX2	CIA30_MOUSE	Complex I intermediate-associated protein 30, mitochondrial (NADH dehydrogenase [ubiquinone] 1 alpha subcomplex assembly factor 1)	Ndufaf1 Cia30	328	1.33392	0.103893
Q5IRJ6	ZNT9_MOUSE	Zinc transporter 9 (ZnT-9) (GRIP1-associated coactivator 63) (GAC63) (Solute carrier family 30 member 9)	Slc30a9	567	1.10232	0.104276
Q61699	HS105_MOUSE	Heat shock protein 105 kDa (42 degrees C-HSP) (Heat shock 110 kDa protein) (Heat shock-related 100 kDa protein E7I) (HSP-E7I)	Hsph1 Hsp105 Hsp110 Kiaa0201	858	0.918231	0.104276
Q80U63	MFN2_MOUSE	Mitofusin-2 (EC 3.6.5.-) (Hypertension-related protein 1) (Mitochondrial assembly regulatory factor) (HSG protein) (Transmembrane GTPase MFN2)	Mfn2 Kiaa0214 Marf	757	1.06654	0.104724
Q8CAA7	PGM2L_MOUSE	Glucose 1,6-bisphosphate synthase (EC 2.7.1.106) (Phosphoglucomutase-2-like 1)	Pgm2l1	621	1.16037	0.104724
Q9JLT4	TRXR2_MOUSE	Thioredoxin reductase 2, mitochondrial (EC 1.8.1.9) (Thioredoxin reductase TR3)	Txnrd2 Trxr2	524	1.12741	0.104724
P08414	KCC4_MOUSE	Calcium/calmodulin-dependent protein kinase type IV (CaMK IV) (EC 2.7.11.17) (CaM kinase-GR)	Camk4	469	1.37497	0.108027
Q8BW75	AOFB_MOUSE	Amine oxidase [flavin-containing] B (EC 1.4.3.4) (Monoamine oxidase type B) (MAO-B)	Maob	520	1.08852	0.108943
Q921F2	TADBP_MOUSE	TAR DNA-binding protein 43 (TDP-43)	Tardbp Tdp43	414	1.10953	0.108943
Q99KC8	VMA5A_MOUSE	von Willebrand factor A domain-containing protein 5A (Loss of heterozygosity 11 chromosomal region 2 gene A protein homolog)	Vwa5a Loh11cr2a	793	1.15516	0.108943
P12658	CALB1_MOUSE	Calbindin (Calbindin D28) (D-28K) (PCD-29) (Spot 35 protein) (Vitamin D-dependent calcium-binding protein, avian-type)	Calb1	261	1.27066	0.109224
Q9JHU4	DYHC1_MOUSE	Cytoplasmic dynein 1 heavy chain 1 (Cytoplasmic dynein heavy chain 1) (Dynein heavy chain, cytosolic)	Dync1h1 Dhc1 Dnch1 Dnchc1 Dyhc	4644	1.02045	0.1094
Q05920	PYC_MOUSE	Pyruvate carboxylase, mitochondrial (EC 6.4.1.1) (Pyruvic carboxylase) (PCB)	Pc Pcx	1178	1.04705	0.109412
Q9CXE7	TMED5_MOUSE	Transmembrane emp24 domain-containing protein 5 (p24 family protein gamma-2) (p24gamma2)	Tmed5	229	1.2246	0.109902
Q91WC3	ACSL6_MOUSE	Long-chain-fatty-acid--CoA ligase 6 (EC 6.2.1.3) (Arachidonate--CoA ligase) (EC 6.2.1.15) (Long-chain acyl-CoA synthetase 6) (LACS 6)	Acsl6 Facl6	697	1.05331	0.110428
Q8CG76	ARK72_MOUSE	Aflatoxin B1 aldehyde reductase member 2 (EC 1.1.1.n11) (Succinic semialdehyde reductase) (SSA reductase)	Akr7a2 Afar Akr7a5	367	1.12622	0.110697
Q8BFR5	EFTU_MOUSE	Elongation factor Tu, mitochondrial	Tufm	452	1.05113	0.110793
Q8VCM8	NCLN_MOUSE	Nicalin (Nicastrin-like protein)	Ncln	563	1.23746	0.110793
P20357	MTAP2_MOUSE	Microtubule-associated protein 2 (MAP-2)	Map2 Mtap2	1828	0.941233	0.111908
P53395	ODB2_MOUSE	Lipoamide acyltransferase component of branched-chain alpha-keto acid dehydrogenase complex, mitochondrial (EC 2.3.1.168) (Branched-chain alpha-keto acid dehydrogenase complex component E2) (BCKAD-E2) (BCKADE2) (Dihydrolipoamide acetyltransferase component of branched-chain alpha-keto acid dehydrogenase complex) (Dihydrolipoamide branched chain transacylase) (Dihydrolipoyllysine-residue (2-methyl…	Dbt	482	1.14678	0.112548
Q00623	APOA1_MOUSE	Apolipoprotein A-I (Apo-AI) (ApoA-I) (Apolipoprotein A1) [Cleaved into: Proapolipoprotein A-I (ProapoA-I); Truncated apolipoprotein A-I]	Apoa1	264	1.14749	0.116981
Q9DCM2	GSTK1_MOUSE	Glutathione S-transferase kappa 1 (EC 2.5.1.18) (GST 13-13) (GST class-kappa) (GSTK1-1) (mGSTK1) (Glutathione S-transferase subunit 13)	Gstk1	226	1.10084	0.118679
O35643	AP1B1_MOUSE	AP-1 complex subunit beta-1 (Adaptor protein complex AP-1 subunit beta-1) (Adaptor-related protein complex 1 subunit beta-1) (Beta-1-adaptin) (Beta-adaptin 1) (Clathrin assembly protein complex 1 beta large chain) (Golgi adaptor HA1/AP1 adaptin beta subunit)	Ap1b1 Adtb1	943	1.06851	0.118764
Q9Z0X1	AIFM1_MOUSE	Apoptosis-inducing factor 1, mitochondrial (EC 1.6.99.-) (Programmed cell death protein 8)	Aifm1 Aif Pdcd8	612	1.09025	0.118926
Q8BKX1	BAIP2_MOUSE	Brain-specific angiogenesis inhibitor 1-associated protein 2 (BAI-associated protein 2) (BAI1-associated protein 2) (Insulin receptor substrate protein of 53 kDa) (IRSp53) (Insulin receptor substrate p53) (Insulin receptor tyrosine kinase 53 kDa substrate)	Baiap2	535	1.10942	0.120191
Q99MR8	MCCA_MOUSE	Methylcrotonoyl-CoA carboxylase subunit alpha, mitochondrial (MCCase subunit alpha) (EC 6.4.1.4) (3-methylcrotonyl-CoA carboxylase 1) (3-methylcrotonyl-CoA carboxylase biotin-containing subunit) (3-methylcrotonyl-CoA:carbon dioxide ligase subunit alpha)	Mccc1 Mcca	717	1.10619	0.121217
P63011	RAB3A_MOUSE	Ras-related protein Rab-3A	Rab3a	220	0.937985	0.122825
P00158	CYB_MOUSE	Cytochrome b (Complex III subunit 3) (Complex III subunit III) (Cytochrome b-c1 complex subunit 3) (Ubiquinol-cytochrome-c reductase complex cytochrome b subunit)	Mt-Cyb Cob Cytb mt-Cytb Mtcyb	381	1.10176	0.126017
P61750	ARF4_MOUSE	ADP-ribosylation factor 4	Arf4	180	1.13564	0.126017
O08547	SC22B_MOUSE	Vesicle-trafficking protein SEC22b (ER-Golgi SNARE of 24 kDa) (ERS-24) (ERS24) (SEC22 vesicle-trafficking protein homolog B) (SEC22 vesicle-trafficking protein-like 1) (mSec22b)	Sec22b Sec22l1	215	1.08748	0.128169
P61264	STX1B_MOUSE	Syntaxin-1B	Stx1b Stx1b1 Stx1b2	288	0.94988	0.128169
Q4VAE3	TMM65_MOUSE	Transmembrane protein 65	Tmem65	234	1.14029	0.128169
Q7TPM6	FSD1_MOUSE	Fibronectin type III and SPRY domain-containing protein 1	Fsd1	496	1.09197	0.128169
Q8BTG7	NDRG4_MOUSE	Protein NDRG4 (N-myc downstream-regulated gene 4 protein) (Protein Ndr4)	Ndrg4 Kiaa1180 Ndr4	352	1.06851	0.128169
Q8C129	LCAP_MOUSE	Leucyl-cystinyl aminopeptidase (Cystinyl aminopeptidase) (EC 3.4.11.3) (Oxytocinase) (OTase)	Lnpep	1025	1.0872	0.128169
Q62318	TIF1B_MOUSE	Transcription intermediary factor 1-beta (TIF1-beta) (E3 SUMO-protein ligase TRIM28) (EC 2.3.2.27) (KRAB-A-interacting protein) (KRIP-1) (RING-type E3 ubiquitin transferase TIF1-beta) (Tripartite motif-containing protein 28)	Trim28 Kap1 Krip1 Tif1b	834	1.14862	0.128775
Q9QXV0	PCS1N_MOUSE	ProSAAS (IA-4) (Proprotein convertase subtilisin/kexin type 1 inhibitor) (Proprotein convertase 1 inhibitor) (pro-SAAS) [Cleaved into: KEP; Big SAAS (b-SAAS); Little SAAS (l-SAAS); Big PEN-LEN (b-PEN-LEN) (SAAS CT(1-49)); PEN; PEN-20; PEN-19; Little LEN (l-LEN); Big LEN (b-LEN) (SAAS CT(25-40))]	Pcsk1n	258	0.898417	0.129521
Q9JJE4	PAQR4_MOUSE	Progestin and adipoQ receptor family member 4 (Progestin and adipoQ receptor family member IV)	Paqr4 MNCb-0914	273	1.10758	0.13126
O08709	PRDX6_MOUSE	Peroxiredoxin-6 (EC 1.11.1.15) (1-Cys peroxiredoxin) (1-Cys PRX) (Acidic calcium-independent phospholipase A2) (aiPLA2) (EC 3.1.1.4) (Antioxidant protein 2) (Non-selenium glutathione peroxidase) (NSGPx)	Prdx6 Aop2 Ltw4 Prdx5	224	0.953375	0.13147
Q6R5N8	TLR13_MOUSE	Toll-like receptor 13 (EC 3.2.2.6)	Tlr13	991	1.05867	0.13147
Q9CZD3	GARS_MOUSE	Glycine--tRNA ligase (EC 6.1.1.14) (Diadenosine tetraphosphate synthetase) (Ap4A synthetase) (EC 2.7.7.-) (Glycyl-tRNA synthetase 1) (GlyRS)	Gars1 Gars	729	1.15123	0.131624
P03911	NU4M_MOUSE	NADH-ubiquinone oxidoreductase chain 4 (EC 7.1.1.2) (NADH dehydrogenase subunit 4)	Mtnd4 mt-Nd4 Nd4	459	0.8989	0.132233
Q99JW4	LIMS1_MOUSE	LIM and senescent cell antigen-like-containing domain protein 1 (Particularly interesting new Cys-His protein 1) (PINCH-1)	Lims1 Pinch1	325	1.15097	0.134376
Q64518	AT2A3_MOUSE	Sarcoplasmic/endoplasmic reticulum calcium ATPase 3 (SERCA3) (SR Ca(2+)-ATPase 3) (EC 7.2.2.10) (Calcium pump 3)	Atp2a3	1038	1.29162	0.13441
Q501J6	DDX17_MOUSE	Probable ATP-dependent RNA helicase DDX17 (EC 3.6.4.13) (DEAD box protein 17)	Ddx17	650	1.14052	0.136876
P15116	CADH2_MOUSE	Cadherin-2 (Neural cadherin) (N-cadherin) (CD antigen CD325)	Cdh2	906	1.10504	0.136999
Q9WUM5	SUCA_MOUSE	Succinate--CoA ligase [ADP/GDP-forming] subunit alpha, mitochondrial (EC 6.2.1.4) (EC 6.2.1.5) (Succinyl-CoA synthetase subunit alpha) (SCS-alpha)	Suclg1	346	1.061	0.136999
Q8BWM0	PGES2_MOUSE	Prostaglandin E synthase 2 (EC 5.3.99.3) (GATE-binding factor 1) (GBF-1) (Microsomal prostaglandin E synthase 2) (mPGES-2) [Cleaved into: Prostaglandin E synthase 2 truncated form]	Ptges2 Gbf1 Pges2	384	1.14315	0.137061
Q80WJ7	LYRIC_MOUSE	Protein LYRIC (3D3/LYRIC) (Lysine-rich CEACAM1 co-isolated protein) (Metadherin) (Metastasis adhesion protein)	Mtdh Lyric	579	1.17386	0.14256
Q8BWT1	THIM_MOUSE	3-ketoacyl-CoA thiolase, mitochondrial (EC 2.3.1.16) (Acetyl-CoA acetyltransferase) (EC 2.3.1.9) (Acetyl-CoA acyltransferase) (Acyl-CoA hydrolase, mitochondrial) (EC 3.1.2.-) (EC 3.1.2.1) (EC 3.1.2.2) (Beta-ketothiolase) (Mitochondrial 3-oxoacyl-CoA thiolase)	Acaa2	397	1.10653	0.143627
O08788	DCTN1_MOUSE	Dynactin subunit 1 (150 kDa dynein-associated polypeptide) (DAP-150) (DP-150) (p150-glued)	Dctn1	1281	1.03908	0.147761
Q99104	MYO5A_MOUSE	Unconventional myosin-Va (Dilute myosin heavy chain, non-muscle)	Myo5a Dilute	1853	1.02732	0.147761
Q60668	HNRPD_MOUSE	Heterogeneous nuclear ribonucleoprotein D0 (hnRNP D0) (AU-rich element RNA-binding protein 1)	Hnrnpd Auf1 Hnrpd	355	1.19801	0.14842
P10126	EF1A1_MOUSE	Elongation factor 1-alpha 1 (EF-1-alpha-1) (Elongation factor Tu) (EF-Tu) (Eukaryotic elongation factor 1 A-1) (eEF1A-1)	Eef1a1 Eef1a	462	1.05571	0.150623
Q8BH95	ECHM_MOUSE	Enoyl-CoA hydratase, mitochondrial (EC 4.2.1.17) (Enoyl-CoA hydratase 1) (Short-chain enoyl-CoA hydratase) (SCEH)	Echs1	290	1.05791	0.154376
Q8CI94	PYGB_MOUSE	Glycogen phosphorylase, brain form (EC 2.4.1.1)	Pygb	843	1.04228	0.15438
Q8R3I2	MBOA2_MOUSE	Lysophospholipid acyltransferase 2 (LPLAT 2) (EC 2.3.1.-) (1-acylglycerophosphocholine O-acyltransferase) (EC 2.3.1.23) (1-acylglycerophosphoethanolamine O-acyltransferase) (EC 2.3.1.n7) (Lysophosphatidylcholine acyltransferase) (LPCAT) (Lyso-PC acyltransferase) (Lysophosphatidylcholine acyltransferase 4) (Lyso-PC acyltransferase 4) (mLPCAT4) (Lysophosphatidylethanolamine acyltransferase) (LPEAT)…	Mboat2 Lpcat4 Oact2	519	1.11814	0.15438
Q9Z218	DPP6_MOUSE	Dipeptidyl aminopeptidase-like protein 6 (DPPX) (Dipeptidyl aminopeptidase-related protein) (Dipeptidyl peptidase 6) (Dipeptidyl peptidase IV-like protein) (Dipeptidyl peptidase VI) (DPP VI)	Dpp6 Dpp-6	804	0.952711	0.15438
P08226	APOE_MOUSE	Apolipoprotein E (Apo-E)	Apoe	311	1.13068	0.155677
P58281	OPA1_MOUSE	Dynamin-like 120 kDa protein, mitochondrial (EC 3.6.5.5) (Large GTP-binding protein) (LargeG) (Optic atrophy protein 1 homolog) [Cleaved into: Dynamin-like 120 kDa protein, form S1]	Opa1	960	1.07064	0.155677
C0HK80	ARXS2_MOUSE	Adipocyte-related X-chromosome expressed sequence 2	Arxes2	180	1.24312	0.157779
P11438	LAMP1_MOUSE	Lysosome-associated membrane glycoprotein 1 (LAMP-1) (Lysosome-associated membrane protein 1) (120 kDa lysosomal membrane glycoprotein) (CD107 antigen-like family member A) (LGP-120) (Lysosomal membrane glycoprotein A) (LGP-A) (P2B) (CD antigen CD107a)	Lamp1 Lamp-1	406	1.08854	0.157779
Q9EQ06	DHB11_MOUSE	Estradiol 17-beta-dehydrogenase 11 (EC 1.1.1.62) (17-beta-hydroxysteroid dehydrogenase 11) (17-beta-HSD 11) (17bHSD11) (17betaHSD11) (17-beta-hydroxysteroid dehydrogenase XI) (17-beta-HSD XI) (17betaHSDXI) (Dehydrogenase/reductase SDR family member 8)	Hsd17b11 Dhrs8 Pan1b	298	1.12122	0.157779
P42225	STAT1_MOUSE	Signal transducer and activator of transcription 1	Stat1	749	1.2191	0.157912
Q3UHH2	S22AN_MOUSE	Solute carrier family 22 member 23	Slc22a23	689	0.831172	0.157912
Q8C460	ERI3_MOUSE	ERI1 exoribonuclease 3 (EC 3.1.-.-) (Prion interactor 1) (Prion protein-interacting protein)	Eri3 Pint1 Prnpip Prnpip1	337	1.1226	0.157912
Q9CQT1	MTNA_MOUSE	Methylthioribose-1-phosphate isomerase (M1Pi) (MTR-1-P isomerase) (EC 5.3.1.23) (S-methyl-5-thioribose-1-phosphate isomerase) (Translation initiation factor eIF-2B subunit alpha/beta/delta-like protein)	Mri1	369	1.11133	0.157912
Q9D7N9	APMAP_MOUSE	Adipocyte plasma membrane-associated protein (Protein DD16)	Apmap	415	1.07113	0.157912
P00920	CAH2_MOUSE	Carbonic anhydrase 2 (EC 4.2.1.1) (Carbonate dehydratase II) (Carbonic anhydrase II) (CA-II)	Ca2 Car2	260	0.947043	0.158018
O35633	VIAAT_MOUSE	Vesicular inhibitory amino acid transporter (GABA and glycine transporter) (Solute carrier family 32 member 1) (Vesicular GABA transporter) (mVGAT) (mVIAAT)	Slc32a1 Vgat Viaat	525	0.935764	0.158571
Q99MN9	PCCB_MOUSE	Propionyl-CoA carboxylase beta chain, mitochondrial (PCCase subunit beta) (EC 6.4.1.3) (Propanoyl-CoA:carbon dioxide ligase subunit beta)	Pccb	541	1.09039	0.161209
O70443	GNAZ_MOUSE	Guanine nucleotide-binding protein G(z) subunit alpha (G(x) alpha chain) (Gz-alpha)	Gnaz	355	0.927916	0.162848
P48036	ANXA5_MOUSE	Annexin A5 (Anchorin CII) (Annexin V) (Annexin-5) (Calphobindin I) (CBP-I) (Endonexin II) (Lipocortin V) (Placental anticoagulant protein 4) (PP4) (Placental anticoagulant protein I) (PAP-I) (Thromboplastin inhibitor) (Vascular anticoagulant-alpha) (VAC-alpha)	Anxa5 Anx5	319	0.952527	0.163368
Q9D0F3	LMAN1_MOUSE	Protein ERGIC-53 (ER-Golgi intermediate compartment 53 kDa protein) (Lectin mannose-binding 1) (p58)	Lman1 Ergic53	517	1.13	0.167745
Q3URE1	ACSF3_MOUSE	Malonate--CoA ligase ACSF3, mitochondrial (EC 6.2.1.n3) (Acyl-CoA synthetase family member 3)	Acsf3	583	1.15523	0.16967
Q80V26	IMPA3_MOUSE	Golgi-resident adenosine 3',5'-bisphosphate 3'-phosphatase (Golgi-resident PAP phosphatase) (gPAPP) (EC 3.1.3.7) (Inositol monophosphatase domain-containing protein 1) (Myo-inositol monophosphatase A3) (Phosphoadenosine phosphate 3'-nucleotidase)	Impad1 Impa3	356	1.10842	0.170918
Q9CZN7	GLYM_MOUSE	Serine hydroxymethyltransferase, mitochondrial (SHMT) (EC 2.1.2.1) (Glycine hydroxymethyltransferase) (Serine methylase)	Shmt2	504	1.19984	0.170918
Q9JIA1	LGI1_MOUSE	Leucine-rich glioma-inactivated protein 1	Lgi1	557	0.941323	0.170918
Q8K2B3	SDHA_MOUSE	Succinate dehydrogenase [ubiquinone] flavoprotein subunit, mitochondrial (EC 1.3.5.1) (Flavoprotein subunit of complex II) (Fp)	Sdha	664	1.04269	0.1734
Q8K4X7	PLCD_MOUSE	1-acyl-sn-glycerol-3-phosphate acyltransferase delta (EC 2.3.1.51) (1-acylglycerol-3-phosphate O-acyltransferase 4) (1-AGP acyltransferase 4) (1-AGPAT 4) (Lysophosphatidic acid acyltransferase delta) (LPAAT-delta)	Agpat4	378	1.12076	0.1734
Q99PL5	RRBP1_MOUSE	Ribosome-binding protein 1 (Ribosome receptor protein) (RRp) (mRRp)	Rrbp1	1605	1.10341	0.173868
P55096	ABCD3_MOUSE	ATP-binding cassette sub-family D member 3 (68 kDa peroxisomal membrane protein) (PMP68) (70 kDa peroxisomal membrane protein) (PMP70)	Abcd3 Pmp70 Pxmp1	659	1.17591	0.174047
Q80TY0	FNBP1_MOUSE	Formin-binding protein 1 (Formin-binding protein 17)	Fnbp1 Fbp17 Kiaa0554	616	1.08195	0.175046
P20917	MAG_MOUSE	Myelin-associated glycoprotein (Siglec-4a)	Mag	627	1.06797	0.175269
Q80WG5	LRC8A_MOUSE	Volume-regulated anion channel subunit LRRC8A (Leucine-rich repeat-containing protein 8A)	Lrrc8a Lrrc8	810	1.11332	0.177645
Q9D1R9	RL34_MOUSE	60S ribosomal protein L34	Rpl34	117	1.11755	0.17872
Q9ERD7	TBB3_MOUSE	Tubulin beta-3 chain	Tubb3	450	0.930926	0.184194
Q5SWU9	ACACA_MOUSE	Acetyl-CoA carboxylase 1 (ACC1) (EC 6.4.1.2) (ACC-alpha) (Acetyl-CoA carboxylase 265)	Acaca Acac Gm738	2345	1.06136	0.184531
Q91VN4	MIC25_MOUSE	MICOS complex subunit Mic25 (Coiled-coil-helix-coiled-coil-helix domain-containing protein 6)	Chchd6 Mic25	273	1.09548	0.184624
Q9DB05	SNAA_MOUSE	Alpha-soluble NSF attachment protein (SNAP-alpha) (N-ethylmaleimide-sensitive factor attachment protein alpha)	Napa Snapa	295	0.899549	0.184624
P16388	KCNA1_MOUSE	Potassium voltage-gated channel subfamily A member 1 (MBK1) (MKI) (Voltage-gated potassium channel subunit Kv1.1)	Kcna1	495	1.10705	0.18599
P47911	RL6_MOUSE	60S ribosomal protein L6 (TAX-responsive enhancer element-binding protein 107) (TAXREB107)	Rpl6	296	1.08095	0.187943
Q8BH58	TIPRL_MOUSE	TIP41-like protein	Tiprl	271	1.10854	0.187943
Q921M7	FA49B_MOUSE	Protein FAM49B	Fam49b	324	1.09374	0.187943
Q9WUK2	IF4H_MOUSE	Eukaryotic translation initiation factor 4H (eIF-4H) (Williams-Beuren syndrome chromosomal region 1 protein homolog)	Eif4h Wbscr1	248	1.10083	0.187943
Q9Z1B3	PLCB1_MOUSE	1-phosphatidylinositol 4,5-bisphosphate phosphodiesterase beta-1 (EC 3.1.4.11) (PLC-154) (Phosphoinositide phospholipase C-beta-1) (Phospholipase C-beta-1) (PLC-beta-1)	Plcb1 Plcb	1216	1.07669	0.187943
F8VPU2	FARP1_MOUSE	FERM, ARHGEF and pleckstrin domain-containing protein 1 (FERM, RhoGEF and pleckstrin domain-containing protein 1)	Farp1	1048	1.09704	0.188008
P97742	CPT1A_MOUSE	Carnitine O-palmitoyltransferase 1, liver isoform (CPT1-L) (EC 2.3.1.21) (Carnitine O-palmitoyltransferase I, liver isoform) (CPT I) (CPTI-L) (Carnitine palmitoyltransferase 1A)	Cpt1a Cpt-1 Cpt1	773	1.07882	0.188008
Q6P8X1	SNX6_MOUSE	Sorting nexin-6 [Cleaved into: Sorting nexin-6, N-terminally processed]	Snx6	406	1.14817	0.188757
O55222	ILK_MOUSE	Integrin-linked protein kinase (EC 2.7.11.1)	Ilk	452	1.11972	0.188902
Q9JL56	GDE1_MOUSE	Glycerophosphodiester phosphodiesterase 1 (EC 3.1.4.-) (EC 3.1.4.44) (Membrane-interacting protein of RGS16)	Gde1 Mir16	331	1.10452	0.189521
P67778	PHB_MOUSE	Prohibitin (B-cell receptor-associated protein 32) (BAP 32)	Phb	272	1.11608	0.193795
Q8JZU2	TXTP_MOUSE	Tricarboxylate transport protein, mitochondrial (Citrate transport protein) (CTP) (Solute carrier family 25 member 1) (Tricarboxylate carrier protein)	Slc25a1	311	1.10104	0.195548
Q9DCL9	PUR6_MOUSE	Multifunctional protein ADE2 [Includes: Phosphoribosylaminoimidazole-succinocarboxamide synthase (EC 6.3.2.6) (SAICAR synthetase); Phosphoribosylaminoimidazole carboxylase (EC 4.1.1.21) (AIR carboxylase) (AIRC)]	Paics	425	1.06511	0.195569
P99029	PRDX5_MOUSE	Peroxiredoxin-5, mitochondrial (EC 1.11.1.15) (Antioxidant enzyme B166) (AOEB166) (Liver tissue 2D-page spot 2D-0014IV) (PLP) (Peroxiredoxin V) (Prx-V) (Peroxisomal antioxidant enzyme) (Thioredoxin peroxidase PMP20)	Prdx5 Prdx6	210	0.948381	0.195998
O35382	EXOC4_MOUSE	Exocyst complex component 4 (Exocyst complex component Sec8)	Exoc4 Sec8 Sec8l1	975	1.16224	0.196195
Q60963	PAFA_MOUSE	Platelet-activating factor acetylhydrolase (PAF acetylhydrolase) (EC 3.1.1.47) (1-alkyl-2-acetylglycerophosphocholine esterase) (2-acetyl-1-alkylglycerophosphocholine esterase) (LDL-associated phospholipase A2) (LDL-PLA(2)) (PAF 2-acylhydrolase)	Pla2g7 Pafah	440	1.18885	0.196195
Q9D1G5	LRC57_MOUSE	Leucine-rich repeat-containing protein 57	Lrrc57	239	1.05937	0.196195
Q99KQ4	NAMPT_MOUSE	Nicotinamide phosphoribosyltransferase (NAmPRTase) (Nampt) (EC 2.4.2.12) (Pre-B-cell colony-enhancing factor 1 homolog) (PBEF) (Visfatin)	Nampt Pbef1	491	1.2054	0.198235
P16125	LDHB_MOUSE	L-lactate dehydrogenase B chain (LDH-B) (EC 1.1.1.27) (LDH heart subunit) (LDH-H)	Ldhb Ldh-2 Ldh2	334	0.956731	0.199171
Q8R1V4	TMED4_MOUSE	Transmembrane emp24 domain-containing protein 4 (Endoplasmic reticulum stress-response protein 25) (ERS25) (p24 family protein alpha-3) (p24alpha3) (p26)	Tmed4 Ers25	227	1.07577	0.200635
P29387	GBB4_MOUSE	Guanine nucleotide-binding protein subunit beta-4 (Transducin beta chain 4)	Gnb4	340	1.15811	0.202838
Q8R1I1	QCR9_MOUSE	Cytochrome b-c1 complex subunit 9 (Complex III subunit 9) (Complex III subunit X) (Cytochrome c1 non-heme 7 kDa protein) (Ubiquinol-cytochrome c reductase complex 7.2 kDa protein)	Uqcr10	64	0.843946	0.202838
Q9DBH5	LMAN2_MOUSE	Vesicular integral-membrane protein VIP36 (Lectin mannose-binding 2) (Vesicular integral-membrane protein 36) (VIP36)	Lman2	358	1.07192	0.206768
Q9Z1Q9	SYVC_MOUSE	Valine--tRNA ligase (EC 6.1.1.9) (Protein G7a) (Valyl-tRNA synthetase) (ValRS)	Vars1 Bat6 G7a Vars Vars2	1263	1.10999	0.206768
P35279	RAB6A_MOUSE	Ras-related protein Rab-6A (Rab-6)	Rab6a Rab6 MNCb-1660	208	1.08078	0.209647
Q6ZWR6	SYNE1_MOUSE	Nesprin-1 (Enaptin) (KASH domain-containing protein 1) (KASH1) (Myocyte nuclear envelope protein 1) (Myne-1) (Nuclear envelope spectrin repeat protein 1) (Synaptic nuclear envelope protein 1) (Syne-1)	Syne1	8799	1.06323	0.209647
P42125	ECI1_MOUSE	Enoyl-CoA delta isomerase 1, mitochondrial (EC 5.3.3.8) (3,2-trans-enoyl-CoA isomerase) (Delta(3),Delta(2)-enoyl-CoA isomerase) (D3,D2-enoyl-CoA isomerase) (Dodecenoyl-CoA isomerase)	Eci1 Dci	289	1.06899	0.210155
P52480	KPYM_MOUSE	Pyruvate kinase PKM (EC 2.7.1.40) (Pyruvate kinase muscle isozyme)	Pkm Pk3 Pkm2 Pykm	531	0.968079	0.21026
Q8C7X2	EMC1_MOUSE	ER membrane protein complex subunit 1	Emc1 Kiaa0090	997	1.07327	0.212356
G3X9K3	BIG1_MOUSE	Brefeldin A-inhibited guanine nucleotide-exchange protein 1 (BIG1) (Brefeldin A-inhibited GEP 1) (ADP-ribosylation factor guanine nucleotide-exchange factor 1)	Arfgef1	1846	1.06758	0.214933
Q64338	PDE1C_MOUSE	Calcium/calmodulin-dependent 3',5'-cyclic nucleotide phosphodiesterase 1C (Cam-PDE 1C) (3',5'-cyclic-AMP phosphodiesterase) (EC 3.1.4.-) (3',5'-cyclic-GMP phosphodiesterase) (EC 3.1.4.35)	Pde1c	706	1.09822	0.214933
Q8BIK4	DOCK9_MOUSE	Dedicator of cytokinesis protein 9 (Cdc42 guanine nucleotide exchange factor zizimin-1) (Zizimin-1)	Dock9 D14Wsu89e Kiaa1058 Ziz1	2055	1.0748	0.214933
Q01065	PDE1B_MOUSE	Calcium/calmodulin-dependent 3',5'-cyclic nucleotide phosphodiesterase 1B (Cam-PDE 1B) (EC 3.1.4.17) (63 kDa Cam-PDE)	Pde1b Pde1b1	535	0.918072	0.216212
Q60771	CLD11_MOUSE	Claudin-11 (Oligodendrocyte transmembrane protein) (Oligodendrocyte-specific protein)	Cldn11 Osp Otm	207	1.13125	0.217401
Q9Z1T1	AP3B1_MOUSE	AP-3 complex subunit beta-1 (Adaptor protein complex AP-3 subunit beta-1) (Adaptor-related protein complex 3 subunit beta-1) (Beta-3A-adaptin) (Clathrin assembly protein complex 3 beta-1 large chain)	Ap3b1	1105	1.14422	0.219354
Q9QYA2	TOM40_MOUSE	Mitochondrial import receptor subunit TOM40 homolog (Mitochondrial outer membrane protein of 35 kDa) (MOM35) (Protein Haymaker) (Translocase of outer membrane 40 kDa subunit homolog)	Tomm40 Mom35 Tom40	361	1.09615	0.219876
Q9Z1G4	VPP1_MOUSE	V-type proton ATPase 116 kDa subunit a isoform 1 (V-ATPase 116 kDa isoform a1) (Clathrin-coated vesicle/synaptic vesicle proton pump 116 kDa subunit) (Vacuolar adenosine triphosphatase subunit Ac116) (Vacuolar proton pump subunit 1) (Vacuolar proton translocating ATPase 116 kDa subunit a isoform 1)	Atp6v0a1 Atp6n1	839	0.951487	0.219876
Q9D7B6	ACAD8_MOUSE	Isobutyryl-CoA dehydrogenase, mitochondrial (EC 1.3.8.-) (Acyl-CoA dehydrogenase family member 8) (ACAD-8)	Acad8	413	1.12188	0.220163
Q8JZK9	HMCS1_MOUSE	Hydroxymethylglutaryl-CoA synthase, cytoplasmic (HMG-CoA synthase) (EC 2.3.3.10) (3-hydroxy-3-methylglutaryl coenzyme A synthase)	Hmgcs1	520	0.799894	0.220589
P48774	GSTM5_MOUSE	Glutathione S-transferase Mu 5 (EC 2.5.1.18) (Fibrous sheath component 2) (Fsc2) (GST class-mu 5)	Gstm5 Fsc2 Gstm3	224	0.904222	0.221346
Q7TPR4	ACTN1_MOUSE	Alpha-actinin-1 (Alpha-actinin cytoskeletal isoform) (F-actin cross-linking protein) (Non-muscle alpha-actinin-1)	Actn1	892	1.06437	0.221346
P18572	BASI_MOUSE	Basigin (Basic immunoglobulin superfamily) (HT7 antigen) (Membrane glycoprotein gp42) (CD antigen CD147)	Bsg	389	1.08803	0.222045
Q5XJY5	COPD_MOUSE	Coatomer subunit delta (Archain) (Delta-coat protein) (Delta-COP)	Arcn1 Copd	511	1.06097	0.222045
P14206	RSSA_MOUSE	40S ribosomal protein SA (37 kDa laminin receptor precursor) (37LRP) (37 kDa oncofetal antigen) (37/67 kDa laminin receptor) (LRP/LR) (67 kDa laminin receptor) (67LR) (Laminin receptor 1) (LamR) (Laminin-binding protein precursor p40) (LBP/p40) (OFA/iLRP)	Rpsa Lamr1 P40-8	295	1.07473	0.222126
P62631	EF1A2_MOUSE	Elongation factor 1-alpha 2 (EF-1-alpha-2) (Eukaryotic elongation factor 1 A-2) (eEF1A-2) (Statin-S1)	Eef1a2 Eef1al Stn	463	1.07591	0.222126
P42567	EPS15_MOUSE	Epidermal growth factor receptor substrate 15 (Protein Eps15) (Protein AF-1p)	Eps15	897	1.12199	0.222192
P63082	VATL_MOUSE	V-type proton ATPase 16 kDa proteolipid subunit (V-ATPase 16 kDa proteolipid subunit) (PL16) (Vacuolar proton pump 16 kDa proteolipid subunit)	Atp6v0c Atp6c Atp6l Atpl Mvp	155	0.84586	0.222192
O70503	DHB12_MOUSE	Very-long-chain 3-oxoacyl-CoA reductase (EC 1.1.1.330) (17-beta-hydroxysteroid dehydrogenase 12) (17-beta-HSD 12) (3-ketoacyl-CoA reductase) (KAR) (Estradiol 17-beta-dehydrogenase 12) (EC 1.1.1.62) (KIK-I)	Hsd17b12 Kik1	312	1.05812	0.222866
P99024	TBB5_MOUSE	Tubulin beta-5 chain	Tubb5	444	0.947013	0.223283
Q06138	CAB39_MOUSE	Calcium-binding protein 39 (MO25alpha) (Protein Mo25)	Cab39 Mo25	341	0.912735	0.223283
Q9Z0S6	CLD10_MOUSE	Claudin-10	Cldn10 Cldn10a	231	0.870001	0.225923
Q91V14	S12A5_MOUSE	Solute carrier family 12 member 5 (Electroneutral potassium-chloride cotransporter 2) (K-Cl cotransporter 2) (mKCC2) (Neuronal K-Cl cotransporter)	Slc12a5 Kcc2 Kiaa1176	1138	0.956367	0.226162
Q9CY27	TECR_MOUSE	Very-long-chain enoyl-CoA reductase (EC 1.3.1.93) (Synaptic glycoprotein SC2) (Trans-2,3-enoyl-CoA reductase) (TER)	Tecr Gpsn2	308	1.06937	0.226162
O08599	STXB1_MOUSE	Syntaxin-binding protein 1 (Protein unc-18 homolog 1) (Unc18-1) (Protein unc-18 homolog A) (Unc-18A)	Stxbp1	594	0.971156	0.231174
Q9ESJ4	SPN90_MOUSE	NCK-interacting protein with SH3 domain (54 kDa VacA-interacting protein) (VIP54) (90 kDa N-WASP-interacting protein) (90 kDa SH3 protein interacting with Nck) (SH3 adapter protein SPIN90) (WASP-interacting SH3-domain protein) (WISH) (Wiskott-Aldrich syndrome protein-binding protein) (N-WASP-binding protein)	Nckipsd Spin90 Wasbp	714	0.908342	0.231185
Q9Z2Q6	SEPT5_MOUSE	Septin-5 (Cell division control-related protein 1) (CDCrel-1) (Peanut-like protein 1)	Septin5 Pnutl1 Sept5	369	0.944351	0.231185
Q9D379	HYEP_MOUSE	Epoxide hydrolase 1 (EC 3.3.2.9) (Epoxide hydratase) (Microsomal epoxide hydrolase) (mEH)	Ephx1	455	1.12038	0.231194
Q80U28	MADD_MOUSE	MAP kinase-activating death domain protein (Rab3 GDP/GTP exchange factor)	Madd Kiaa0358	1577	0.928848	0.235344
Q3THE2	ML12B_MOUSE	Myosin regulatory light chain 12B (Myosin regulatory light chain 2-B, smooth muscle isoform) (Myosin regulatory light chain 20 kDa) (MLC20) (Myosin regulatory light chain MRLC2)	Myl12b Mrlc2 Mylc2b	172	1.12604	0.237047
Q8BPN8	DMXL2_MOUSE	DmX-like protein 2 (Rabconnectin-3)	Dmxl2 Kiaa0856	3032	0.954199	0.237047
Q8BK72	RT27_MOUSE	28S ribosomal protein S27, mitochondrial (MRP-S27) (S27mt) (Mitochondrial ribosomal protein S27)	Mrps27	415	1.14078	0.239955
Q9D1M0	SEC13_MOUSE	Protein SEC13 homolog (GATOR complex protein SEC13) (SEC13-like protein 1) (SEC13-related protein)	Sec13 Sec13l1	322	1.08963	0.239955
Q9Z1G3	VATC1_MOUSE	V-type proton ATPase subunit C 1 (V-ATPase subunit C 1) (Vacuolar proton pump subunit C 1)	Atp6v1c1 Atp6c Atp6c1 Vatc	382	1.0746	0.240456
O88602	CCG2_MOUSE	Voltage-dependent calcium channel gamma-2 subunit (Neuronal voltage-gated calcium channel gamma-2 subunit) (Stargazin) (Transmembrane AMPAR regulatory protein gamma-2) (TARP gamma-2)	Cacng2 Stg	323	1.10174	0.24204
Q61316	HSP74_MOUSE	Heat shock 70 kDa protein 4 (Heat shock 70-related protein APG-2)	Hspa4 Apg2 Hsp110	841	0.958345	0.24204
Q68FL6	SYMC_MOUSE	Methionine--tRNA ligase, cytoplasmic (EC 6.1.1.10) (Methionyl-tRNA synthetase) (MetRS)	Mars1 Mars	902	1.06151	0.242042
O54901	OX2G_MOUSE	OX-2 membrane glycoprotein (MRC OX-2 antigen) (CD antigen CD200)	Cd200 Mox2	278	0.912417	0.24309
Q8BH51	COX14_MOUSE	Cytochrome c oxidase assembly protein COX14	Cox14	57	1.16323	0.243134
Q9EPR4	S23A2_MOUSE	Solute carrier family 23 member 2 (Na(+)/L-ascorbic acid transporter 2) (Sodium-dependent vitamin C transporter 2) (SVCT-2) (mSVCT2) (Yolk sac permease-like molecule 2)	Slc23a2 Kiaa0238 Svct2 Yspl2	648	0.854564	0.243134
Q8BSS9	LIPA2_MOUSE	Liprin-alpha-2 (Protein tyrosine phosphatase receptor type f polypeptide-interacting protein alpha-2) (PTPRF-interacting protein alpha-2)	Ppfia2	1257	1.1404	0.243387
Q9QYS2	GRM3_MOUSE	Metabotropic glutamate receptor 3 (mGluR3)	Grm3 Gprc1c Mglur3	879	0.860862	0.243387
Q99PT1	GDIR1_MOUSE	Rho GDP-dissociation inhibitor 1 (Rho GDI 1) (GDI-1) (Rho-GDI alpha)	Arhgdia C87222 Gdi1	204	0.922259	0.245508
P62320	SMD3_MOUSE	Small nuclear ribonucleoprotein Sm D3 (Sm-D3) (snRNP core protein D3)	Snrpd3	126	1.12929	0.246109
Q9D5V5	CUL5_MOUSE	Cullin-5 (CUL-5)	Cul5	780	1.11713	0.246987
Q9WTX5	SKP1_MOUSE	S-phase kinase-associated protein 1 (Cyclin-A/CDK2-associated protein p19) (S-phase kinase-associated protein 1A) (p19A) (p19skp1)	Skp1 Skp1a	163	0.931545	0.247055
O88520	SHOC2_MOUSE	Leucine-rich repeat protein SHOC-2 (Protein soc-2 homolog) (Protein sur-8 homolog)	Shoc2	582	0.88971	0.247191
P12367	KAP2_MOUSE	cAMP-dependent protein kinase type II-alpha regulatory subunit	Prkar2a	401	0.903777	0.247191
P31750	AKT1_MOUSE	RAC-alpha serine/threonine-protein kinase (EC 2.7.11.1) (AKT1 kinase) (Protein kinase B) (PKB) (Protein kinase B alpha) (PKB alpha) (Proto-oncogene c-Akt) (RAC-PK-alpha) (Thymoma viral proto-oncogene)	Akt1 Akt Rac	480	1.12044	0.247191
Q8BSL7	ARF2_MOUSE	ADP-ribosylation factor 2	Arf2	181	1.08613	0.247191
Q9D6M3	GHC1_MOUSE	Mitochondrial glutamate carrier 1 (GC-1) (Glutamate/H(+) symporter 1) (Solute carrier family 25 member 22)	Slc25a22 Gc1	323	1.05009	0.247191
Q9JIS5	SV2A_MOUSE	Synaptic vesicle glycoprotein 2A (Synaptic vesicle protein 2) (Synaptic vesicle protein 2A) (Calcium regulator SV2A)	Sv2a Kiaa0736 Sv2	742	0.938307	0.247191
Q9CZX8	RS19_MOUSE	40S ribosomal protein S19	Rps19	145	1.08945	0.248015
P47963	RL13_MOUSE	60S ribosomal protein L13 (A52)	Rpl13	211	1.05449	0.249319
A2AGT5	CKAP5_MOUSE	Cytoskeleton-associated protein 5	Ckap5	2032	1.05395	0.251423
Q61792	LASP1_MOUSE	LIM and SH3 domain protein 1 (LASP-1) (Metastatic lymph node gene 50 protein) (MLN 50)	Lasp1 Mln50	263	0.929602	0.251532
P56528	CD38_MOUSE	ADP-ribosyl cyclase/cyclic ADP-ribose hydrolase 1 (EC 3.2.2.6) (2'-phospho-ADP-ribosyl cyclase) (2'-phospho-ADP-ribosyl cyclase/2'-phospho-cyclic-ADP-ribose transferase) (EC 2.4.99.20) (2'-phospho-cyclic-ADP-ribose transferase) (ADP-ribosyl cyclase 1) (ADPRC 1) (Cyclic ADP-ribose hydrolase 1) (cADPr hydrolase 1) (I-19) (NIM-R5 antigen) (CD antigen CD38)	Cd38	304	1.07992	0.25199
Q925I1	ATAD3_MOUSE	ATPase family AAA domain-containing protein 3 (AAA-ATPase TOB3)	Atad3 Atad3a Kiaa1273	591	1.05918	0.25199
Q9D4H1	EXOC2_MOUSE	Exocyst complex component 2 (Exocyst complex component Sec5)	Exoc2 Sec5 Sec5l1	924	1.08305	0.25199
P28663	SNAB_MOUSE	Beta-soluble NSF attachment protein (SNAP-beta) (Brain protein I47) (N-ethylmaleimide-sensitive factor attachment protein beta)	Napb Snapb	298	0.953091	0.252597
O35409	FOLH1_MOUSE	Glutamate carboxypeptidase 2 (EC 3.4.17.21) (Folate hydrolase 1) (Folylpoly-gamma-glutamate carboxypeptidase) (FGCP) (Glutamate carboxypeptidase II) (GCPII) (Membrane glutamate carboxypeptidase) (mGCP) (N-acetylated-alpha-linked acidic dipeptidase I) (NAALADase I) (Prostate-specific membrane antigen homolog) (Pteroylpoly-gamma-glutamate carboxypeptidase)	Folh1 Mopsm Naalad1	752	1.1238	0.253465
O70493	SNX12_MOUSE	Sorting nexin-12 (SDP8 protein)	Snx12	165	1.05398	0.253465
P46471	PRS7_MOUSE	26S proteasome regulatory subunit 7 (26S proteasome AAA-ATPase subunit RPT1) (Proteasome 26S subunit ATPase 2) (Protein MSS1)	Psmc2 Mss1	433	0.933838	0.253465
Q9JIF0	ANM1_MOUSE	Protein arginine N-methyltransferase 1 (EC 2.1.1.319) (Histone-arginine N-methyltransferase PRMT1)	Prmt1 Hrmt1l2 Mrmt1	371	1.33038	0.253465
Q60597	ODO1_MOUSE	2-oxoglutarate dehydrogenase, mitochondrial (EC 1.2.4.2) (2-oxoglutarate dehydrogenase complex component E1) (OGDC-E1) (Alpha-ketoglutarate dehydrogenase)	Ogdh Kiaa4192	1023	1.05119	0.254358
Q61335	BAP31_MOUSE	B-cell receptor-associated protein 31 (BCR-associated protein 31) (Bap31) (p28)	Bcap31 Bap31	245	1.07704	0.254717
Q9WVK4	EHD1_MOUSE	EH domain-containing protein 1 (PAST homolog 1) (mPAST1)	Ehd1 Past1	534	1.09688	0.255982
P40630	TFAM_MOUSE	Transcription factor A, mitochondrial (mtTFA) (Testis-specific high mobility group protein) (TS-HMG)	Tfam Hmgts	243	1.06688	0.256921
Q91XM9	DLG2_MOUSE	Disks large homolog 2 (Channel-associated protein of synapse-110) (Chapsyn-110) (Postsynaptic density protein PSD-93)	Dlg2 Dlgh2	852	1.13484	0.256921
Q9CY64	BIEA_MOUSE	Biliverdin reductase A (BVR A) (EC 1.3.1.24) (Biliverdin-IX alpha-reductase)	Blvra	295	1.07168	0.256921
A2ASZ8	SCMC2_MOUSE	Calcium-binding mitochondrial carrier protein SCaMC-2 (Small calcium-binding mitochondrial carrier protein 2) (Solute carrier family 25 member 25)	Slc25a25 Kiaa1896 Scamc2	469	1.06786	0.260518
O35215	DOPD_MOUSE	D-dopachrome decarboxylase (EC 4.1.1.84) (D-dopachrome tautomerase)	Ddt	118	0.892917	0.260518
Q922J6	TSN2_MOUSE	Tetraspanin-2 (Tspan-2)	Tspan2	221	1.13615	0.266766
P61082	UBC12_MOUSE	NEDD8-conjugating enzyme Ubc12 (EC 2.3.2.-) (NEDD8 carrier protein) (Ubiquitin-conjugating enzyme E2 M)	Ube2m Ubc-rs2 Ubc12	183	0.939591	0.266989
Q7TQD2	TPPP_MOUSE	Tubulin polymerization-promoting protein (TPPP) (EC 3.6.5.-) (25 kDa brain-specific protein) (TPPP/p25) (p25-alpha)	Tppp	218	0.94328	0.266989
Q8QZS1	HIBCH_MOUSE	3-hydroxyisobutyryl-CoA hydrolase, mitochondrial (EC 3.1.2.4) (3-hydroxyisobutyryl-coenzyme A hydrolase) (HIB-CoA hydrolase) (HIBYL-CoA-H)	Hibch	385	1.054	0.266989
Q9QYB8	ADDB_MOUSE	Beta-adducin (Add97) (Erythrocyte adducin subunit beta)	Add2	725	0.947306	0.266989
Q9WTU6	MK09_MOUSE	Mitogen-activated protein kinase 9 (MAP kinase 9) (MAPK 9) (EC 2.7.11.24) (Stress-activated protein kinase JNK2) (c-Jun N-terminal kinase 2)	Mapk9 Jnk2 Prkm9	423	1.37128	0.266989
P27601	GNA13_MOUSE	Guanine nucleotide-binding protein subunit alpha-13 (G alpha-13) (G-protein subunit alpha-13)	Gna13 Gna-13	377	1.06781	0.267548
Q8BGC4	PTGR3_MOUSE	Prostaglandin reductase-3 (PTGR-3) (EC 1.3.1.48) (15-oxoprostaglandin 13-reductase) (Zinc-binding alcohol dehydrogenase domain-containing protein 2)	Zadh2 Ptgr3	377	1.07837	0.267638
Q9JLC8	SACS_MOUSE	Sacsin (DnaJ homolog subfamily C member 29) (DNAJC29)	Sacs Kiaa0730	4582	1.20476	0.267638
P14824	ANXA6_MOUSE	Annexin A6 (67 kDa calelectrin) (Annexin VI) (Annexin-6) (Calphobindin-II) (CPB-II) (Chromobindin-20) (Lipocortin VI) (Protein III) (p68) (p70)	Anxa6 Anx6	673	1.04958	0.268159
P38060	HMGCL_MOUSE	Hydroxymethylglutaryl-CoA lyase, mitochondrial (HL) (HMG-CoA lyase) (EC 4.1.3.4) (3-hydroxy-3-methylglutarate-CoA lyase)	Hmgcl	325	1.2564	0.268698
Q91VR5	DDX1_MOUSE	ATP-dependent RNA helicase DDX1 (EC 3.6.4.13) (DEAD box protein 1)	Ddx1	740	1.06646	0.268698
O55126	NIPS2_MOUSE	Protein NipSnap homolog 2 (NipSnap2) (Glioblastoma-amplified sequence)	Nipsnap2 Gbas	281	1.04844	0.270152
Q7TSJ2	MAP6_MOUSE	Microtubule-associated protein 6 (MAP-6) (Stable tubule-only polypeptide) (STOP)	Map6 Mtap6	906	0.966549	0.270833
Q9CR57	RL14_MOUSE	60S ribosomal protein L14	Rpl14	217	1.11665	0.270833
Q9CZ30	OLA1_MOUSE	Obg-like ATPase 1 (GTP-binding protein 9)	Ola1 Gtpbp9	396	1.09305	0.270833
Q9JLZ3	AUHM_MOUSE	Methylglutaconyl-CoA hydratase, mitochondrial (EC 4.2.1.18) (AU-specific RNA-binding enoyl-CoA hydratase) (AU-binding enoyl-CoA hydratase) (muAUH) (Itaconyl-CoA hydratase) (EC 4.2.1.56)	Auh	314	1.04059	0.270833
Q9CTY5	MICU3_MOUSE	Calcium uptake protein 3, mitochondrial (EF-hand domain-containing family member A2)	Micu3 Efha2	523	1.09429	0.272428
O54865	GCYB1_MOUSE	Guanylate cyclase soluble subunit beta-1 (GCS-beta-1) (EC 4.6.1.2) (Guanylate cyclase soluble subunit beta-3) (GCS-beta-3) (Soluble guanylate cyclase small subunit)	Gucy1b1 Gucy1b3	620	1.06199	0.274233
Q8BMJ2	SYLC_MOUSE	Leucine--tRNA ligase, cytoplasmic (EC 6.1.1.4) (Leucyl-tRNA synthetase) (LeuRS)	Lars1 Lars	1178	1.1129	0.274233
Q9Z2Z6	MCAT_MOUSE	Mitochondrial carnitine/acylcarnitine carrier protein (Carnitine/acylcarnitine translocase) (CAC) (mCAC) (Solute carrier family 25 member 20)	Slc25a20 Cac Cact	301	1.08556	0.279361
Q9DCZ4	MIC26_MOUSE	MICOS complex subunit Mic26 (Apolipoprotein O) (MICOS complex subunit Mic23) (Protein FAM121B)	Apoo Fam121b Mic23 Mic26	198	1.06462	0.285008
P26041	MOES_MOUSE	Moesin (Membrane-organizing extension spike protein)	Msn	577	1.12555	0.285104
P84084	ARF5_MOUSE	ADP-ribosylation factor 5	Arf5	180	1.08155	0.285104
Q9Z0E0	NCDN_MOUSE	Neurochondrin (M-Sema F-associating protein of 75 kDa) (Norbin)	Ncdn Kiaa0607 Sfap75	729	1.04092	0.28525
O88712	CTBP1_MOUSE	C-terminal-binding protein 1 (CtBP1) (EC 1.1.1.-)	Ctbp1	441	1.14237	0.285429
Q9WTL7	LYPA2_MOUSE	Acyl-protein thioesterase 2 (APT-2) (EC 3.1.2.-) (Lysophospholipase 2) (Lysophospholipase II) (LPL-II) (LysoPLA II) (mLyso II)	Lypla2	231	1.12794	0.285444
Q9D7P6	ISCU_MOUSE	Iron-sulfur cluster assembly enzyme ISCU, mitochondrial (NifU-like N-terminal domain-containing protein) (NifU-like protein)	Iscu Nifun	168	0.890665	0.287719
P26043	RADI_MOUSE	Radixin (ESP10)	Rdx	583	1.12891	0.288573
Q8BLV3	SL9A7_MOUSE	Sodium/hydrogen exchanger 7 (Na(+)/H(+) exchanger 7) (NHE-7) (Solute carrier family 9 member 7)	Slc9a7 Nhe7	726	1.11014	0.29182
Q91VI7	RINI_MOUSE	Ribonuclease inhibitor (Ribonuclease/angiogenin inhibitor 1)	Rnh1 Rnh	456	1.08081	0.29182
P24549	AL1A1_MOUSE	Retinal dehydrogenase 1 (RALDH 1) (RalDH1) (EC 1.2.1.-) (EC 1.2.1.36) (ALDH-E1) (ALHDII) (Aldehyde dehydrogenase family 1 member A1) (Aldehyde dehydrogenase, cytosolic)	Aldh1a1 Ahd-2 Ahd2 Aldh1	501	0.924541	0.296318
Q9CX34	SGT1_MOUSE	Protein SGT1 homolog (Suppressor of G2 allele of SKP1 homolog)	Sugt1	336	1.06993	0.296318
P18653	KS6A1_MOUSE	Ribosomal protein S6 kinase alpha-1 (S6K-alpha-1) (EC 2.7.11.1) (90 kDa ribosomal protein S6 kinase 1) (p90-RSK 1) (p90RSK1) (p90S6K) (MAP kinase-activated protein kinase 1a) (MAPK-activated protein kinase 1a) (MAPKAP kinase 1a) (MAPKAPK-1a) (Ribosomal S6 kinase 1) (RSK-1)	Rps6ka1 Mapkapk1a Rsk1	724	1.2116	0.296584
P10637	TAU_MOUSE	Microtubule-associated protein tau (Neurofibrillary tangle protein) (Paired helical filament-tau) (PHF-tau)	Mapt Mtapt Tau	733	0.945692	0.298203
P47791	GSHR_MOUSE	Glutathione reductase, mitochondrial (GR) (GRase) (EC 1.8.1.7)	Gsr Gr1	500	1.0758	0.300309
P50153	GBG4_MOUSE	Guanine nucleotide-binding protein G(I)/G(S)/G(O) subunit gamma-4	Gng4 Gngt4	75	0.881121	0.300375
P47757	CAPZB_MOUSE	F-actin-capping protein subunit beta (CapZ beta)	Capzb Cappb1	277	1.08692	0.300429
Q91YR1	TWF1_MOUSE	Twinfilin-1 (Protein A6)	Twf1 Ptk9	350	1.08424	0.300429
P70168	IMB1_MOUSE	Importin subunit beta-1 (Karyopherin subunit beta-1) (Nuclear factor p97) (Pore targeting complex 97 kDa subunit) (PTAC97) (SCG)	Kpnb1 Impnb	876	1.04486	0.301919
P27612	PLAP_MOUSE	Phospholipase A-2-activating protein (PLA2P) (PLAP)	Plaa Plap	794	1.13148	0.302155
Q64727	VINC_MOUSE	Vinculin (Metavinculin)	Vcl	1066	1.05629	0.302299
Q60605	MYL6_MOUSE	Myosin light polypeptide 6 (17 kDa myosin light chain) (LC17) (Myosin light chain 3) (MLC-3) (Myosin light chain alkali 3) (Myosin light chain A3) (Smooth muscle and nonmuscle myosin light chain alkali 6)	Myl6 Myln	151	1.11295	0.302752
P20352	TF_MOUSE	Tissue factor (TF) (Coagulation factor III) (CD antigen CD142)	F3 Cf-3 Cf3	294	1.20368	0.303865
Q9WTX8	MD1L1_MOUSE	Mitotic spindle assembly checkpoint protein MAD1 (Mitotic arrest deficient 1-like protein 1) (MAD1-like protein 1)	Mad1l1 Mad1	717	1.23797	0.30482
P28184	MT3_MOUSE	Metallothionein-3 (MT-3) (Growth inhibitory factor) (GIF) (Metallothionein-III) (MT-III)	Mt3	68	0.743352	0.305957
Q02248	CTNB1_MOUSE	Catenin beta-1 (Beta-catenin)	Ctnnb1 Catnb	781	1.0775	0.305957
P23506	PIMT_MOUSE	Protein-L-isoaspartate(D-aspartate) O-methyltransferase (PIMT) (EC 2.1.1.77) (L-isoaspartyl protein carboxyl methyltransferase) (Protein L-isoaspartyl/D-aspartyl methyltransferase) (Protein-beta-aspartate methyltransferase)	Pcmt1	227	1.06103	0.306272
Q91XU3	PI42C_MOUSE	Phosphatidylinositol 5-phosphate 4-kinase type-2 gamma (EC 2.7.1.149) (Phosphatidylinositol 5-phosphate 4-kinase type II gamma) (PI(5)P 4-kinase type II gamma) (PIP4KII-gamma)	Pip4k2c Pip5k2c	421	1.18571	0.306272
Q6ZQ82	RHG26_MOUSE	Rho GTPase-activating protein 26 (Rho-type GTPase-activating protein 26)	Arhgap26 Kiaa0621	814	1.14694	0.307437
P31786	ACBP_MOUSE	Acyl-CoA-binding protein (ACBP) (Diazepam-binding inhibitor) (DBI) (Endozepine) (EP)	Dbi	87	0.937996	0.309002
P63323	RS12_MOUSE	40S ribosomal protein S12	Rps12	132	1.10801	0.309205
Q08642	PADI2_MOUSE	Protein-arginine deiminase type-2 (EC 3.5.3.15) (Peptidylarginine deiminase II) (Protein-arginine deiminase type II)	Padi2 Pad2 Pdi Pdi2	673	1.09973	0.312773
Q61625	GRID2_MOUSE	Glutamate receptor ionotropic, delta-2 (GluD2) (GluR delta-2 subunit)	Grid2	1007	1.25335	0.312773
Q91WK2	EIF3H_MOUSE	Eukaryotic translation initiation factor 3 subunit H (eIF3h) (Eukaryotic translation initiation factor 3 subunit 3) (eIF-3-gamma) (eIF3 p40 subunit)	Eif3h Eif3s3	352	1.12209	0.312773
Q99PV0	PRP8_MOUSE	Pre-mRNA-processing-splicing factor 8 (Splicing factor Prp8)	Prpf8 Prp8	2335	1.12276	0.312773
P03903	NU4LM_MOUSE	NADH-ubiquinone oxidoreductase chain 4L (EC 7.1.1.2) (NADH dehydrogenase subunit 4L)	Mtnd4l mt-Nd4l Nd4l	98	0.681312	0.314062
P42859	HD_MOUSE	Huntingtin (Huntington disease protein homolog) (HD protein homolog) [Cleaved into: Huntingtin, myristoylated N-terminal fragment]	Htt Hd Hdh	3119	1.05152	0.314062
Q9JJG6	TMM47_MOUSE	Transmembrane protein 47 (Transmembrane 4 superfamily member 10)	Tmem47 Tm4sf10 MNCb-0941	181	1.10681	0.314062
P28271	ACOC_MOUSE	Cytoplasmic aconitate hydratase (Aconitase) (EC 4.2.1.3) (Citrate hydro-lyase) (Iron regulatory protein 1) (IRP1) (Iron-responsive element-binding protein 1) (IRE-BP 1)	Aco1 Ireb1 Irebp	889	0.904875	0.316618
Q8CGC7	SYEP_MOUSE	Bifunctional glutamate/proline--tRNA ligase (Bifunctional aminoacyl-tRNA synthetase) [Includes: Glutamate--tRNA ligase (EC 6.1.1.17) (Glutamyl-tRNA synthetase) (GluRS); Proline--tRNA ligase (EC 6.1.1.15) (Prolyl-tRNA synthetase) (ProRS)]	Eprs1 Eprs Qprs	1512	1.06627	0.318944
P60843	IF4A1_MOUSE	Eukaryotic initiation factor 4A-I (eIF-4A-I) (eIF4A-I) (EC 3.6.4.13) (ATP-dependent RNA helicase eIF4A-1)	Eif4a1 Ddx2a Eif4a	406	1.08617	0.320203
P62814	VATB2_MOUSE	V-type proton ATPase subunit B, brain isoform (V-ATPase subunit B 2) (Endomembrane proton pump 58 kDa subunit) (Vacuolar proton pump subunit B 2)	Atp6v1b2 Atp6b2 Vat2	511	1.03336	0.320203
Q922F4	TBB6_MOUSE	Tubulin beta-6 chain	Tubb6	447	0.84973	0.320203
Q99KE1	MAOM_MOUSE	NAD-dependent malic enzyme, mitochondrial (NAD-ME) (EC 1.1.1.38) (Malic enzyme 2)	Me2	589	1.07677	0.320203
Q9CQ85	TIM22_MOUSE	Mitochondrial import inner membrane translocase subunit Tim22	Timm22 Tim22	194	1.16621	0.320203
Q8BX10	PGAM5_MOUSE	Serine/threonine-protein phosphatase PGAM5, mitochondrial (EC 3.1.3.16) (Phosphoglycerate mutase family member 5)	Pgam5	288	1.13991	0.320926
P62751	RL23A_MOUSE	60S ribosomal protein L23a	Rpl23a	156	1.07525	0.322477
Q6PB93	GALT2_MOUSE	Polypeptide N-acetylgalactosaminyltransferase 2 (EC 2.4.1.41) (Polypeptide GalNAc transferase 2) (GalNAc-T2) (pp-GaNTase 2) (Protein-UDP acetylgalactosaminyltransferase 2) (UDP-GalNAc:polypeptide N-acetylgalactosaminyltransferase 2) [Cleaved into: Polypeptide N-acetylgalactosaminyltransferase 2 soluble form]	Galnt2	570	1.30532	0.323307
P63038	CH60_MOUSE	60 kDa heat shock protein, mitochondrial (EC 5.6.1.7) (60 kDa chaperonin) (Chaperonin 60) (CPN60) (HSP-65) (Heat shock protein 60) (HSP-60) (Hsp60) (Mitochondrial matrix protein P1)	Hspd1 Hsp60	573	1.02706	0.323431
P97370	AT1B3_MOUSE	Sodium/potassium-transporting ATPase subunit beta-3 (Sodium/potassium-dependent ATPase subunit beta-3) (ATPB-3) (CD antigen CD298)	Atp1b3	278	0.935406	0.323874
Q6NXK7	DPP10_MOUSE	Inactive dipeptidyl peptidase 10 (Dipeptidyl peptidase X) (DPP X)	Dpp10	797	0.929088	0.324538
Q62205	SCN9A_MOUSE	Sodium channel protein type 9 subunit alpha (Peripheral sodium channel 1) (PN1) (Sodium channel protein type IX subunit alpha) (Voltage-gated sodium channel subunit alpha Nav1.7)	Scn9a Kiaa4197	1984	0.910701	0.326067
P31650	S6A11_MOUSE	Sodium- and chloride-dependent GABA transporter 3 (GAT-3) (Sodium- and chloride-dependent GABA transporter 4) (GAT-4) (Solute carrier family 6 member 11)	Slc6a11 Gabt3 Gabt4 Gat-4 Gat3 Gat4	627	0.933054	0.326283
Q6PAR5	GAPD1_MOUSE	GTPase-activating protein and VPS9 domain-containing protein 1 (GAPex-5) (Rab5-activating protein 6)	Gapvd1 Gapex5 Kiaa1521	1458	1.06782	0.329821
Q80ZJ7	SNX32_MOUSE	Sorting nexin-32 (Sorting nexin-6B)	Snx32 Snx6b	404	1.10922	0.329821
Q91ZU6	DYST_MOUSE	Dystonin (Bullous pemphigoid antigen 1) (BPA) (Dystonia musculorum protein) (Hemidesmosomal plaque protein) (Microtubule actin cross-linking factor 2)	Dst Bpag1 Macf2	7393	1.04194	0.329821
Q9D024	CCD47_MOUSE	Coiled-coil domain-containing protein 47 (Adipocyte-specific protein 4) (Calumin)	Ccdc47 Asp4	483	1.08881	0.330329
P14231	AT1B2_MOUSE	Sodium/potassium-transporting ATPase subunit beta-2 (Adhesion molecule in glia) (AMOG) (Sodium/potassium-dependent ATPase subunit beta-2)	Atp1b2	290	0.964251	0.330766
P62342	SELT_MOUSE	Thioredoxin reductase-like selenoprotein T (SelT) (EC 1.8.1.9)	Selenot Selt	195	1.08348	0.330766
Q5FWK3	RHG01_MOUSE	Rho GTPase-activating protein 1 (Rho-type GTPase-activating protein 1)	Arhgap1	439	1.10306	0.330766
Q80X80	C2C2L_MOUSE	Phospholipid transfer protein C2CD2L (C2 domain-containing protein 2-like) (Transmembrane protein 24)	C2cd2l Tmem24	706	1.10895	0.330766
Q8BGQ7	SYAC_MOUSE	Alanine--tRNA ligase, cytoplasmic (EC 6.1.1.7) (Alanyl-tRNA synthetase) (AlaRS) (Protein sticky) (Sti)	Aars1 Aars	968	1.07311	0.330766
Q8BHN3	GANAB_MOUSE	Neutral alpha-glucosidase AB (EC 3.2.1.207) (Alpha-glucosidase 2) (Glucosidase II subunit alpha)	Ganab G2an Kiaa0088	944	1.07264	0.330766
Q99JG2	G37L1_MOUSE	G-protein coupled receptor 37-like 1 (Endothelin B receptor-like protein 2) (ETBR-LP-2)	Gpr37l1 Etbrlp2	481	1.07906	0.330766
Q9D1D4	TMEDA_MOUSE	Transmembrane emp24 domain-containing protein 10 (21 kDa transmembrane-trafficking protein) (Transmembrane protein Tmp21) (p24 family protein delta-1) (p24delta1)	Tmed10 Tmp21	219	1.05958	0.330766
Q9DCN2	NB5R3_MOUSE	NADH-cytochrome b5 reductase 3 (B5R) (Cytochrome b5 reductase) (EC 1.6.2.2) (Diaphorase-1) [Cleaved into: NADH-cytochrome b5 reductase 3 membrane-bound form; NADH-cytochrome b5 reductase 3 soluble form]	Cyb5r3 Dia1	301	1.06195	0.330766
Q9QZQ8	H2AY_MOUSE	Core histone macro-H2A.1 (Histone macroH2A1) (mH2A1) (H2A.y) (H2A/y)	Macroh2a1 H2afy	372	1.06983	0.330766
P20108	PRDX3_MOUSE	Thioredoxin-dependent peroxide reductase, mitochondrial (EC 1.11.1.15) (Antioxidant protein 1) (AOP-1) (PRX III) (Perioredoxin-3) (Protein MER5)	Prdx3 Aop1 Mer5	257	1.12644	0.331841
Q01405	SC23A_MOUSE	Protein transport protein Sec23A (SEC23-related protein A)	Sec23a Sec23 Sec23r	765	1.08152	0.331841
Q91X97	NCALD_MOUSE	Neurocalcin-delta	Ncald D15Ertd412e	193	1.15355	0.331841
Q91YX5	LGAT1_MOUSE	Acyl-CoA:lysophosphatidylglycerol acyltransferase 1 (EC 2.3.1.-)	Lpgat1 Fam34a	370	1.06073	0.331841
Q9D8B4	NDUAB_MOUSE	NADH dehydrogenase [ubiquinone] 1 alpha subcomplex subunit 11 (Complex I-B14.7) (CI-B14.7) (NADH-ubiquinone oxidoreductase subunit B14.7)	Ndufa11	141	0.872592	0.331841
Q00493	CBPE_MOUSE	Carboxypeptidase E (CPE) (EC 3.4.17.10) (Carboxypeptidase H) (CPH) (Enkephalin convertase) (Prohormone-processing carboxypeptidase)	Cpe	476	1.09613	0.332788
Q8K4G5	ABLM1_MOUSE	Actin-binding LIM protein 1 (abLIM-1) (Actin-binding LIM protein family member 1)	Ablim1 Ablim Kiaa0059	861	1.27345	0.333841
A6X919	D19L1_MOUSE	Probable C-mannosyltransferase DPY19L1 (EC 2.4.1.-) (Dpy-19-like protein 1) (Protein dpy-19 homolog 1)	Dpy19l1	746	1.11308	0.337084
P12970	RL7A_MOUSE	60S ribosomal protein L7a (Surfeit locus protein 3)	Rpl7a Surf-3 Surf3	266	1.04933	0.337084
P35276	RAB3D_MOUSE	Ras-related protein Rab-3D	Rab3d	219	0.913482	0.337084
Q9CPU4	MGST3_MOUSE	Microsomal glutathione S-transferase 3 (Microsomal GST-3) (Glutathione peroxidase MGST3) (EC 1.11.1.-) (Microsomal glutathione S-transferase III) (Microsomal GST-III)	Mgst3	153	0.927535	0.337084
Q9CZ13	QCR1_MOUSE	Cytochrome b-c1 complex subunit 1, mitochondrial (Complex III subunit 1) (Core protein I) (Ubiquinol-cytochrome-c reductase complex core protein 1)	Uqcrc1	480	1.03382	0.337084
Q9R0Q7	TEBP_MOUSE	Prostaglandin E synthase 3 (EC 5.3.99.3) (Cytosolic prostaglandin E2 synthase) (cPGES) (Hsp90 co-chaperone) (Progesterone receptor complex p23) (Sid 3177) (Telomerase-binding protein p23)	Ptges3 Sid3177 Tebp	160	0.880689	0.337084
P09528	FRIH_MOUSE	Ferritin heavy chain (Ferritin H subunit) (EC 1.16.3.1) [Cleaved into: Ferritin heavy chain, N-terminally processed]	Fth1 Fth	182	1.08837	0.338097
Q61234	SNTA1_MOUSE	Alpha-1-syntrophin (59 kDa dystrophin-associated protein A1 acidic component 1) (Syntrophin-1)	Snta1 Snt1	503	1.06735	0.338097
Q9CRB6	TPPP3_MOUSE	Tubulin polymerization-promoting protein family member 3	Tppp3	176	1.05662	0.338298
P62889	RL30_MOUSE	60S ribosomal protein L30	Rpl30	115	1.07679	0.339591
P70302	STIM1_MOUSE	Stromal interaction molecule 1	Stim1 Sim	685	1.1132	0.339591
Q99MR6	SRRT_MOUSE	Serrate RNA effector molecule homolog (Arsenite-resistance protein 2)	Srrt Ars2 Asr2	875	1.2478	0.339591
P47867	SCG3_MOUSE	Secretogranin-3 (Secretogranin III) (SgIII)	Scg3	471	0.886711	0.34058
Q3UPL0	SC31A_MOUSE	Protein transport protein Sec31A (SEC31-like protein 1) (SEC31-related protein A)	Sec31a Sec31l1	1230	1.08604	0.34058
Q6PA06	ATLA2_MOUSE	Atlastin-2 (EC 3.6.5.-) (ADP-ribosylation factor-like protein 6-interacting protein 2) (ARL-6-interacting protein 2) (Aip-2)	Atl2 Arl6ip2	583	1.11949	0.34058
P07309	TTHY_MOUSE	Transthyretin (Prealbumin)	Ttr	147	1.11344	0.341709
Q9D2M8	UB2V2_MOUSE	Ubiquitin-conjugating enzyme E2 variant 2 (Ubc-like protein MMS2)	Ube2v2 Mms2 Uev2	145	1.11608	0.341933
Q9D6R2	IDH3A_MOUSE	Isocitrate dehydrogenase [NAD] subunit alpha, mitochondrial (EC 1.1.1.41) (Isocitric dehydrogenase subunit alpha) (NAD(+)-specific ICDH subunit alpha)	Idh3a	366	1.02243	0.343941
Q8BMF3	MAON_MOUSE	NADP-dependent malic enzyme, mitochondrial (NADP-ME) (EC 1.1.1.40) (Malic enzyme 3)	Me3	604	1.20017	0.345203
Q61644	PACN1_MOUSE	Protein kinase C and casein kinase substrate in neurons protein 1 (Syndapin-1)	Pacsin1 Pacsin	441	0.955584	0.346674
Q8VEJ9	VPS4A_MOUSE	Vacuolar protein sorting-associated protein 4A (EC 3.6.4.6)	Vps4a	437	1.08471	0.346711
Q9QUP5	HPLN1_MOUSE	Hyaluronan and proteoglycan link protein 1 (Cartilage-linking protein 1) (Cartilage-link protein) (Proteoglycan link protein)	Hapln1 Crtl1	356	0.940281	0.346711
A2A8U2	TM201_MOUSE	Transmembrane protein 201 (Spindle-associated membrane protein 1)	Tmem201 D4Ertd429e Net5 Samp1	664	0.889146	0.349228
P59017	B2L13_MOUSE	Bcl-2-like protein 13 (Bcl2-L-13) (Bcl-rambo) (Protein Mil1)	Bcl2l13 Mil1	434	1.1015	0.349228
Q91YM2	RHG35_MOUSE	Rho GTPase-activating protein 35 (Glucocorticoid receptor DNA-binding factor 1)	Arhgap35 Grlf1 Kiaa1722 P190A p190ARHOGAP	1499	0.833432	0.349228
O35459	ECH1_MOUSE	Delta(3,5)-Delta(2,4)-dienoyl-CoA isomerase, mitochondrial (EC 5.3.3.-)	Ech1	327	1.12513	0.350093
P97351	RS3A_MOUSE	40S ribosomal protein S3a (Protein TU-11)	Rps3a Rps3a1	264	1.0708	0.350093
P97807	FUMH_MOUSE	Fumarate hydratase, mitochondrial (Fumarase) (EC 4.2.1.2) (EF-3)	Fh Fh1	507	1.03442	0.350093
Q3V3R1	C1TM_MOUSE	Monofunctional C1-tetrahydrofolate synthase, mitochondrial (EC 6.3.4.3) (Formyltetrahydrofolate synthetase)	Mthfd1l Fthfsdc1	977	1.07534	0.350093
Q8CGK3	LONM_MOUSE	Lon protease homolog, mitochondrial (EC 3.4.21.53) (Lon protease-like protein) (LONP) (Mitochondrial ATP-dependent protease Lon) (Serine protease 15)	Lonp1 Prss15	949	1.03893	0.350093
Q9QXZ0	MACF1_MOUSE	Microtubule-actin cross-linking factor 1 (Actin cross-linking family 7)	Macf1 Acf7 Aclp7 Macf	7354	1.02879	0.350093
Q8BXZ1	TMX3_MOUSE	Protein disulfide-isomerase TMX3 (EC 5.3.4.1) (Thioredoxin domain-containing protein 10) (Thioredoxin-related transmembrane protein 3)	Tmx3 Kiaa1830 Txndc10	456	1.07776	0.350507
P15508	SPTB1_MOUSE	Spectrin beta chain, erythrocytic (Beta-I spectrin)	Sptb Spnb-1 Spnb1 Sptb1	2128	1.04681	0.351971
Q07076	ANXA7_MOUSE	Annexin A7 (Annexin VII) (Annexin-7) (Synexin)	Anxa7 Anx7	463	1.09551	0.351971
Q3UJB9	EDC4_MOUSE	Enhancer of mRNA-decapping protein 4	Edc4	1406	1.14472	0.351971
Q6P9R2	OXSR1_MOUSE	Serine/threonine-protein kinase OSR1 (EC 2.7.11.1) (Oxidative stress-responsive 1 protein)	Oxsr1 Osr1	527	1.16653	0.351971
Q80TM9	NISCH_MOUSE	Nischarin (Imidazoline receptor 1) (I-1) (IR1) (Imidazoline receptor I-1-like protein) (Imidazoline-1 receptor) (I1R)	Nisch Kiaa0975	1593	1.09343	0.351971
Q8R1B4	EIF3C_MOUSE	Eukaryotic translation initiation factor 3 subunit C (eIF3c) (Eukaryotic translation initiation factor 3 subunit 8) (eIF3 p110)	Eif3c Eif3s8	911	1.05705	0.351971
Q9CZL5	PHS2_MOUSE	Pterin-4-alpha-carbinolamine dehydratase 2 (PHS 2) (EC 4.2.1.96) (4-alpha-hydroxy-tetrahydropterin dehydratase 2) (DcoH-like protein DCoHm) (Dimerization cofactor of hepatocyte nuclear factor 1 from muscle) (HNF-1-alpha dimerization cofactor)	Pcbd2 Dcoh2 Dcohm	136	1.12828	0.351971
Q9WV34	MPP2_MOUSE	MAGUK p55 subfamily member 2 (Discs large homolog 2) (Protein MPP2)	Mpp2 Dlgh2	552	1.12118	0.351971
O08530	S1PR1_MOUSE	Sphingosine 1-phosphate receptor 1 (S1P receptor 1) (S1P1) (Endothelial differentiation G-protein coupled receptor 1) (Lysophospholipid receptor B1) (Sphingosine 1-phosphate receptor Edg-1) (S1P receptor Edg-1) (CD antigen CD363)	S1pr1 Edg1 Lpb1	382	0.875663	0.352554
O09167	RL21_MOUSE	60S ribosomal protein L21	Rpl21	160	1.17717	0.352554
P10649	GSTM1_MOUSE	Glutathione S-transferase Mu 1 (EC 2.5.1.18) (GST 1-1) (GST class-mu 1) (Glutathione S-transferase GT8.7) (pmGT10)	Gstm1	218	0.919784	0.352554
P62862	RS30_MOUSE	40S ribosomal protein S30	Fau	59	0.840648	0.352554
Q4V9Z5	SE6L2_MOUSE	Seizure 6-like protein 2 (Brain-specific receptor-like protein A) (BSRP-A)	Sez6l2	910	1.05818	0.352554
Q922Q4	P5CR2_MOUSE	Pyrroline-5-carboxylate reductase 2 (P5C reductase 2) (P5CR 2) (EC 1.5.1.2)	Pycr2	320	1.08699	0.352554
Q9CQB5	CISD2_MOUSE	CDGSH iron-sulfur domain-containing protein 2 (MitoNEET-related 1 protein) (Miner1) (Nervous system overexpressed protein 70)	Cisd2 Cdgsh2 Noxp70 Zcd2	135	0.948391	0.352554
Q8BM72	HSP13_MOUSE	Heat shock 70 kDa protein 13 (Microsomal stress-70 protein ATPase core) (Stress-70 protein chaperone microsome-associated 60 kDa protein)	Hspa13 Stch	471	0.804855	0.352685
P47934	CACP_MOUSE	Carnitine O-acetyltransferase (Carnitine acetylase) (EC 2.3.1.7) (Carnitine acetyltransferase) (CAT) (CrAT)	Crat	626	1.11271	0.356629
Q9DBJ1	PGAM1_MOUSE	Phosphoglycerate mutase 1 (EC 5.4.2.11) (EC 5.4.2.4) (BPG-dependent PGAM 1) (Phosphoglycerate mutase isozyme B) (PGAM-B)	Pgam1	254	0.937055	0.356629
Q9JLR1	S61A2_MOUSE	Protein transport protein Sec61 subunit alpha isoform 2 (Sec61 alpha-2)	Sec61a2	476	1.0948	0.358445
P56959	FUS_MOUSE	RNA-binding protein FUS (Protein pigpen)	Fus	518	1.13785	0.359231
P58252	EF2_MOUSE	Elongation factor 2 (EF-2)	Eef2	858	1.0353	0.359231
Q9WTX2	PRKRA_MOUSE	Interferon-inducible double-stranded RNA-dependent protein kinase activator A (PKR-associated protein X) (PKR-associating protein X) (RAX) (Protein activator of the interferon-induced protein kinase) (Protein kinase, interferon-inducible double-stranded RNA-dependent activator)	Prkra Rax	313	1.07447	0.359878
Q6PHU5	SORT_MOUSE	Sortilin (Neurotensin receptor 3) (NTR3) (mNTR3)	Sort1	825	1.08071	0.360818
P06745	G6PI_MOUSE	Glucose-6-phosphate isomerase (GPI) (EC 5.3.1.9) (Autocrine motility factor) (AMF) (Neuroleukin) (NLK) (Phosphoglucose isomerase) (PGI) (Phosphohexose isomerase) (PHI)	Gpi Gpi1	558	0.949252	0.361824
Q791T5	MTCH1_MOUSE	Mitochondrial carrier homolog 1 (Mitochondrial carrier-like protein 1)	Mtch1	389	1.04771	0.361889
P04918	SAA3_MOUSE	Serum amyloid A-3 protein	Saa3	122	0.810226	0.36261
P70441	NHRF1_MOUSE	Na(+)/H(+) exchange regulatory cofactor NHE-RF1 (NHERF-1) (Ezrin-radixin-moesin-binding phosphoprotein 50) (EBP50) (Regulatory cofactor of Na(+)/H(+) exchanger) (Sodium-hydrogen exchanger regulatory factor 1) (Solute carrier family 9 isoform A3 regulatory factor 1)	Slc9a3r1 Nherf Nherf1	355	1.05605	0.36261
Q61102	ABCB7_MOUSE	ATP-binding cassette sub-family B member 7, mitochondrial (ATP-binding cassette transporter 7) (ABC transporter 7 protein)	Abcb7 Abc7	752	1.08973	0.36261
Q80W54	FACE1_MOUSE	CAAX prenyl protease 1 homolog (EC 3.4.24.84) (Farnesylated proteins-converting enzyme 1) (FACE-1) (Prenyl protein-specific endoprotease 1) (Zinc metalloproteinase Ste24 homolog)	Zmpste24 Face1	475	1.08118	0.36261
Q80YV4	PANK4_MOUSE	4'-phosphopantetheine phosphatase (EC 3.1.3.-) (Inactive pantothenic acid kinase 4) (mPanK4)	Pank4	820	1.07945	0.36261
Q91Z67	SRGP2_MOUSE	SLIT-ROBO Rho GTPase-activating protein 2 (srGAP2) (Formin-binding protein 2) (Formin-binding protein 27) (FBP-27)	Srgap2 Fbp27 Fnbp2	1071	0.874634	0.36261
Q9CPW0	CNTP2_MOUSE	Contactin-associated protein-like 2 (Cell recognition molecule Caspr2)	Cntnap2 Kiaa0868	1332	0.947622	0.36261
Q9Z2D3	GSDME_MOUSE	Gasdermin-E (Non-syndromic hearing impairment protein 5 homolog) [Cleaved into: Gasdermin-E, N-terminal (GSDME-NT); Gasdermin-E, C-terminal (GSDME-CT)]	Gsdme Dfna5 Dfna5h	512	0.911414	0.36261
P57746	VATD_MOUSE	V-type proton ATPase subunit D (V-ATPase subunit D) (V-ATPase 28 kDa accessory protein) (Vacuolar proton pump subunit D)	Atp6v1d Atp6m Vatd	247	1.07472	0.366085
Q9JIF7	COPB_MOUSE	Coatomer subunit beta (Beta-coat protein) (Beta-COP)	Copb1 Copb	953	1.05003	0.36786
Q8VD65	PI3R4_MOUSE	Phosphoinositide 3-kinase regulatory subunit 4 (PI3-kinase regulatory subunit 4) (EC 2.7.11.1)	Pik3r4 Vps15	1358	0.84506	0.369213
P07356	ANXA2_MOUSE	Annexin A2 (Annexin II) (Annexin-2) (Calpactin I heavy chain) (Calpactin-1 heavy chain) (Chromobindin-8) (Lipocortin II) (Placental anticoagulant protein IV) (PAP-IV) (Protein I) (p36)	Anxa2 Anx2 Cal1h	339	1.11068	0.371883
P58389	PTPA_MOUSE	Serine/threonine-protein phosphatase 2A activator (EC 5.2.1.8) (PP2A, subunit B', PR53 isoform) (Phosphotyrosyl phosphatase activator) (PTPA) (Serine/threonine-protein phosphatase 2A regulatory subunit 4) (Serine/threonine-protein phosphatase 2A regulatory subunit B')	Ptpa Ppp2r4	323	1.04783	0.371883
P80313	TCPH_MOUSE	T-complex protein 1 subunit eta (TCP-1-eta) (CCT-eta)	Cct7 Ccth	544	1.04464	0.371883
P80317	TCPZ_MOUSE	T-complex protein 1 subunit zeta (TCP-1-zeta) (CCT-zeta-1)	Cct6a Cct6 Cctz Cctz1	531	1.05445	0.371883
Q5SSM3	RHG44_MOUSE	Rho GTPase-activating protein 44 (Rho-type GTPase-activating protein RICH2) (RhoGAP interacting with CIP4 homologs protein 2) (RICH-2)	Arhgap44 Rich2	814	1.08296	0.371883
Q8K0S0	PHYIP_MOUSE	Phytanoyl-CoA hydroxylase-interacting protein (Phytanoyl-CoA hydroxylase-associated protein 1) (PAHX-AP1) (PAHXAP1)	Phyhip	330	1.10246	0.371883
Q78T54	VMA21_MOUSE	Vacuolar ATPase assembly integral membrane protein Vma21	Vma21	101	1.0747	0.373826
Q8BTX9	HSDL1_MOUSE	Inactive hydroxysteroid dehydrogenase-like protein 1	Hsdl1	330	1.06353	0.373826
Q3UZP4	SVIP_MOUSE	Small VCP/p97-interacting protein	Svip	77	0.902109	0.376702
Q99KF1	TMED9_MOUSE	Transmembrane emp24 domain-containing protein 9 (Glycoprotein 25L2) (p24 family protein alpha-2) (p24alpha2)	Tmed9 Gp25l2	235	1.12407	0.376702
Q8R2R9	AP3M2_MOUSE	AP-3 complex subunit mu-2 (Adaptor-related protein complex 3 subunit mu-2) (Clathrin assembly protein assembly protein complex 3 mu-2 medium chain) (Clathrin coat assembly protein AP47 homolog 2) (Clathrin coat-associated protein AP47 homolog 2) (Golgi adaptor AP-1 47 kDa protein homolog 2) (HA1 47 kDa subunit homolog 2) (Mu3B-adaptin) (m3B) (P47B)	Ap3m2	418	1.12201	0.376978
P63028	TCTP_MOUSE	Translationally-controlled tumor protein (TCTP) (21 kDa polypeptide) (p21) (p23)	Tpt1 Trt	172	1.08876	0.378335
Q2PFD7	PSD3_MOUSE	PH and SEC7 domain-containing protein 3 (Exchange factor for ADP-ribosylation factor guanine nucleotide factor 6 D) (Exchange factor for ARF6 D) (Pleckstrin homology and SEC7 domain-containing protein 3)	Psd3 Efa6d Kiaa0942	1037	1.36994	0.378335
Q8K3E5	AHI1_MOUSE	Jouberin (Abelson helper integration site 1 protein) (AHI-1)	Ahi1	1047	0.830442	0.378335
Q62048	PEA15_MOUSE	Astrocytic phosphoprotein PEA-15 (15 kDa phosphoprotein enriched in astrocytes)	Pea15 Pea15a	130	0.912273	0.379009
Q00612	G6PD1_MOUSE	Glucose-6-phosphate 1-dehydrogenase X (G6PD) (EC 1.1.1.49)	G6pdx G6pd G6pd-1	515	1.09441	0.380412
P39054	DYN2_MOUSE	Dynamin-2 (EC 3.6.5.5) (Dynamin UDNM)	Dnm2 Dyn2	870	1.1139	0.383645
Q9CPX6	ATG3_MOUSE	Ubiquitin-like-conjugating enzyme ATG3 (EC 2.3.2.-) (Autophagy-related protein 3) (APG3-like)	Atg3 Apg3l	314	1.1537	0.383645
P47740	AL3A2_MOUSE	Aldehyde dehydrogenase family 3 member A2 (EC 1.2.1.3) (EC 1.2.1.94) (Aldehyde dehydrogenase 3) (Fatty aldehyde dehydrogenase)	Aldh3a2 Ahd-3 Ahd3 Aldh3 Aldh4	484	1.06775	0.386394
P41105	RL28_MOUSE	60S ribosomal protein L28	Rpl28	137	1.05623	0.386933
Q9D710	TMX2_MOUSE	Thioredoxin-related transmembrane protein 2 (Thioredoxin domain-containing protein 14)	Tmx2 Txndc14	295	0.955029	0.386933
A3KGB4	TBC8B_MOUSE	TBC1 domain family member 8B	Tbc1d8b	1114	0.849477	0.388089
Q9CQN1	TRAP1_MOUSE	Heat shock protein 75 kDa, mitochondrial (HSP 75) (TNFR-associated protein 1) (Tumor necrosis factor type 1 receptor-associated protein) (TRAP-1)	Trap1 Hsp75	706	1.0337	0.388357
Q60930	VDAC2_MOUSE	Voltage-dependent anion-selective channel protein 2 (VDAC-2) (mVDAC2) (Outer mitochondrial membrane protein porin 2) (Voltage-dependent anion-selective channel protein 6) (VDAC-6) (mVDAC6)	Vdac2 Vdac6	295	1.03056	0.388536
O88343	S4A4_MOUSE	Electrogenic sodium bicarbonate cotransporter 1 (Sodium bicarbonate cotransporter) (Na(+)/HCO3(-) cotransporter) (Solute carrier family 4 member 4)	Slc4a4 Nbc1 Nbce1	1079	1.03222	0.388936
O88844	IDHC_MOUSE	Isocitrate dehydrogenase [NADP] cytoplasmic (IDH) (EC 1.1.1.42) (Cytosolic NADP-isocitrate dehydrogenase) (IDP) (NADP(+)-specific ICDH) (Oxalosuccinate decarboxylase)	Idh1	414	0.957316	0.388936
P19157	GSTP1_MOUSE	Glutathione S-transferase P 1 (Gst P1) (EC 2.5.1.18) (GST YF-YF) (GST class-pi) (GST-piB) (Preadipocyte growth factor)	Gstp1 Gstpib	210	0.893327	0.388936
P46660	AINX_MOUSE	Alpha-internexin (Alpha-Inx) (66 kDa neurofilament protein) (NF-66) (Neurofilament-66)	Ina	501	1.01885	0.389006
P26039	TLN1_MOUSE	Talin-1	Tln1 Tln	2541	1.06995	0.389123
Q99KW9	TIP_MOUSE	T-cell immunomodulatory protein (Protein TIP) (Integrin-alpha FG-GAP repeat-containing protein 1) (Linkin)	Itfg1 D8Wsu49e Lnkn-1 Tip	610	1.06088	0.396576
A2A432	CUL4B_MOUSE	Cullin-4B (CUL-4B)	Cul4b mKIAA0695	970	1.05856	0.39678
Q9D172	GAL3A_MOUSE	Glutamine amidotransferase-like class 1 domain-containing protein 3A, mitochondrial	Gatd3a D10Jhu81e	266	1.04073	0.39678
E9PVA8	GCN1_MOUSE	eIF-2-alpha kinase activator GCN1 (GCN1 eIF-2-alpha kinase activator homolog) (GCN1-like protein 1) (General control of amino-acid synthesis 1-like protein 1) (Translational activator GCN1)	Gcn1 Gcn1l1	2671	1.06254	0.39801
P26516	PSMD7_MOUSE	26S proteasome non-ATPase regulatory subunit 7 (26S proteasome regulatory subunit RPN8) (26S proteasome regulatory subunit S12) (Mov34 protein) (Proteasome subunit p40)	Psmd7 Mov-34 Mov34	321	0.885606	0.39801
Q3UV70	PDP1_MOUSE	[Pyruvate dehydrogenase [acetyl-transferring]]-phosphatase 1, mitochondrial (PDP 1) (EC 3.1.3.43) (Protein phosphatase 2C) (Pyruvate dehydrogenase phosphatase catalytic subunit 1) (PDPC 1)	Pdp1 Ppm2c	538	1.06529	0.39801
Q61595	KTN1_MOUSE	Kinectin	Ktn1	1327	1.06509	0.399459
Q8C0L0	TMX4_MOUSE	Thioredoxin-related transmembrane protein 4 (Thioredoxin domain-containing protein 13)	Tmx4 D2Bwg1356e Kiaa1162 Txndc13	335	1.08327	0.399459
O88441	MTX2_MOUSE	Metaxin-2 (Mitochondrial outer membrane import complex protein 2)	Mtx2 MNCb-0780	263	1.04868	0.399542
Q8C5H8	NAKD2_MOUSE	NAD kinase 2, mitochondrial (EC 2.7.1.23) (Mitochondrial NAD kinase) (NAD kinase domain-containing protein 1, mitochondrial)	Nadk2 Mnadk Nadkd1	452	1.12333	0.401504
Q4KMM3	OXR1_MOUSE	Oxidation resistance protein 1 (Protein C7)	Oxr1 C7 Gm1238	866	1.05128	0.403533
Q8BJI1	S6A17_MOUSE	Sodium-dependent neutral amino acid transporter SLC6A17 (Sodium-dependent neurotransmitter transporter NTT4) (Solute carrier family 6 member 17)	Slc6a17 Ntt4	727	0.895904	0.403533
O35927	CTND2_MOUSE	Catenin delta-2 (Neural plakophilin-related ARM-repeat protein) (NPRAP) (Neurojungin)	Ctnnd2 Catnd2 Nprap	1247	0.938126	0.406042
P27659	RL3_MOUSE	60S ribosomal protein L3 (J1 protein)	Rpl3	403	1.04692	0.40777
Q8BLE7	VGLU2_MOUSE	Vesicular glutamate transporter 2 (VGluT2) (Differentiation-associated BNPI) (Differentiation-associated Na(+)-dependent inorganic phosphate cotransporter) (Solute carrier family 17 member 6)	Slc17a6 Dnpi Vglut2	582	0.891764	0.40777
Q8BMK4	CKAP4_MOUSE	Cytoskeleton-associated protein 4 (63-kDa cytoskeleton-linking membrane protein) (Climp-63) (p63)	Ckap4	575	1.06146	0.40777
Q9D6G9	CKLF5_MOUSE	CKLF-like MARVEL transmembrane domain-containing protein 5 (Chemokine-like factor superfamily member 5)	Cmtm5 Cklfsf5	156	1.10031	0.40777
Q05BC3	EMAL1_MOUSE	Echinoderm microtubule-associated protein-like 1 (EMAP-1)	Eml1	814	1.07135	0.409139
Q93092	TALDO_MOUSE	Transaldolase (EC 2.2.1.2)	Taldo1 Tal Taldo	337	1.10894	0.409139
O88703	HCN2_MOUSE	Potassium/sodium hyperpolarization-activated cyclic nucleotide-gated channel 2 (Brain cyclic nucleotide-gated channel 2) (BCNG-2) (Hyperpolarization-activated cation channel 1) (HAC-1)	Hcn2 Bcng2 Hac1	863	0.946714	0.409653
Q8C878	UBA3_MOUSE	NEDD8-activating enzyme E1 catalytic subunit (EC 6.2.1.-) (NEDD8-activating enzyme E1C) (Ubiquitin-activating enzyme E1C) (Ubiquitin-like modifier-activating enzyme 3) (Ubiquitin-activating enzyme 3)	Uba3 Ube1c	462	0.850726	0.410835
Q9CRA7	ATP5S_MOUSE	ATP synthase subunit s, mitochondrial (ATP synthase-coupling factor B) (Distal membrane arm assembly complex 2-like protein) (Mitochondrial ATP synthase regulatory component factor B)	Dmac2l Atp5s Atpw	200	1.1019	0.411566
O70435	PSA3_MOUSE	Proteasome subunit alpha type-3 (EC 3.4.25.1) (Macropain subunit C8) (Multicatalytic endopeptidase complex subunit C8) (Proteasome component C8) (Proteasome subunit K)	Psma3	255	1.0624	0.412893
O88569	ROA2_MOUSE	Heterogeneous nuclear ribonucleoproteins A2/B1 (hnRNP A2/B1)	Hnrnpa2b1 Hnrpa2b1	353	1.10836	0.412893
P24288	BCAT1_MOUSE	Branched-chain-amino-acid aminotransferase, cytosolic (BCAT(c)) (EC 2.6.1.42) (Protein ECA39)	Bcat1 Eca39	386	0.927586	0.412893
P28652	KCC2B_MOUSE	Calcium/calmodulin-dependent protein kinase type II subunit beta (CaM kinase II subunit beta) (CaMK-II subunit beta) (EC 2.7.11.17)	Camk2b Camk2d	542	0.948468	0.412893
P61087	UBE2K_MOUSE	Ubiquitin-conjugating enzyme E2 K (EC 2.3.2.23) (E2 ubiquitin-conjugating enzyme K) (Huntingtin-interacting protein 2) (HIP-2) (Ubiquitin carrier protein) (Ubiquitin-conjugating enzyme E2-25 kDa) (Ubiquitin-conjugating enzyme E2(25K)) (Ubiquitin-conjugating enzyme E2-25K) (Ubiquitin-protein ligase)	Ube2k Hip2	200	1.07089	0.412893
P70202	LXN_MOUSE	Latexin (Endogenous carboxypeptidase inhibitor) (ECI) (Tissue carboxypeptidase inhibitor) (TCI)	Lxn	222	1.05511	0.412893
P70290	EM55_MOUSE	55 kDa erythrocyte membrane protein (p55) (Membrane protein, palmitoylated 1)	Mpp1	466	1.087	0.412893
Q3ULJ0	GPD1L_MOUSE	Glycerol-3-phosphate dehydrogenase 1-like protein (EC 1.1.1.8)	Gpd1l Kiaa0089	351	1.06009	0.412893
Q5XPI3	RN123_MOUSE	E3 ubiquitin-protein ligase RNF123 (EC 2.3.2.27) (Kip1 ubiquitination-promoting complex protein 1) (RING finger protein 123) (RING-type E3 ubiquitin transferase RNF123)	Rnf123 Kpc1	1314	1.08969	0.412893
Q9D517	PLCC_MOUSE	1-acyl-sn-glycerol-3-phosphate acyltransferase gamma (EC 2.3.1.51) (1-acylglycerol-3-phosphate O-acyltransferase 3) (1-AGP acyltransferase 3) (1-AGPAT 3) (Lysophosphatidic acid acyltransferase gamma) (LPAAT-gamma)	Agpat3 Lpaat3	376	1.07142	0.412893
Q9WTP6	KAD2_MOUSE	Adenylate kinase 2, mitochondrial (AK 2) (EC 2.7.4.3) (ATP-AMP transphosphorylase 2) (ATP:AMP phosphotransferase) (Adenylate monophosphate kinase)	Ak2	239	1.10313	0.412893
P41234	ABCA2_MOUSE	ATP-binding cassette sub-family A member 2 (ATP-binding cassette transporter 2) (ATP-binding cassette 2)	Abca2 Abc2	2434	1.12497	0.413037
P60904	DNJC5_MOUSE	DnaJ homolog subfamily C member 5 (Cysteine string protein) (CSP)	Dnajc5	198	0.942094	0.413037
Q8R1F1	NIBA2_MOUSE	Protein Niban 2 (Meg-3) (Niban-like protein 1) (Protein FAM129B)	Niban2 Fam129b	749	1.11124	0.413037
Q9QXS1	PLEC_MOUSE	Plectin (PCN) (PLTN) (Plectin-1) (Plectin-6)	Plec Plec1	4691	1.01153	0.413037
P45376	ALDR_MOUSE	Aldo-keto reductase family 1 member B1 (EC 1.1.1.300) (EC 1.1.1.372) (EC 1.1.1.54) (Aldehyde reductase) (Aldo-keto reductase family 1 member B3) (Aldose reductase) (AR) (EC 1.1.1.21)	Akr1b1 Akr1b3 Aldor1 Aldr1 Alr2	316	0.940696	0.414551
P61222	ABCE1_MOUSE	ATP-binding cassette sub-family E member 1 (RNase L inhibitor) (Ribonuclease 4 inhibitor) (RNS4I)	Abce1 Rli	599	1.0573	0.414551
Q80XI4	PI42B_MOUSE	Phosphatidylinositol 5-phosphate 4-kinase type-2 beta (EC 2.7.1.149) (1-phosphatidylinositol 5-phosphate 4-kinase 2-beta) (Diphosphoinositide kinase 2-beta) (Phosphatidylinositol 5-phosphate 4-kinase type II beta) (PI(5)P 4-kinase type II beta) (PIP4KII-beta) (PtdIns(5)P-4-kinase isoform 2-beta)	Pip4k2b Pip5k2b	416	1.22806	0.414551
P35282	RAB21_MOUSE	Ras-related protein Rab-21 (Rab-12)	Rab21	222	1.05247	0.416303
Q68FL4	SAHH3_MOUSE	Putative adenosylhomocysteinase 3 (AdoHcyase 3) (EC 3.3.1.1) (Long-IRBIT) (S-adenosyl-L-homocysteine hydrolase 3) (S-adenosylhomocysteine hydrolase-like protein 2)	Ahcyl2	613	1.03495	0.416303
Q91XU0	WRIP1_MOUSE	ATPase WRNIP1 (EC 3.6.1.3) (Werner helicase-interacting protein 1)	Wrnip1 Whip	660	1.06031	0.416829
Q80X85	RT07_MOUSE	28S ribosomal protein S7, mitochondrial (MRP-S7) (S7mt)	Mrps7	242	1.1106	0.417456
Q8BWG8	ARRB1_MOUSE	Beta-arrestin-1 (Arrestin beta-1)	Arrb1	418	1.07987	0.417456
Q9CQF9	PCYOX_MOUSE	Prenylcysteine oxidase (EC 1.8.3.5)	Pcyox1 Kiaa0908	505	1.09814	0.417456
Q9R1V7	ADA23_MOUSE	Disintegrin and metalloproteinase domain-containing protein 23 (ADAM 23) (Metalloproteinase-like, disintegrin-like, and cysteine-rich protein 3) (MDC-3)	Adam23 Mdc3	829	0.946177	0.417456
Q9Z0F7	SYUG_MOUSE	Gamma-synuclein (Persyn)	Sncg Persyn	123	0.923903	0.417456
P53668	LIMK1_MOUSE	LIM domain kinase 1 (LIMK-1) (EC 2.7.11.1) (KIZ-1)	Limk1 Limk	647	1.05733	0.418793
Q61187	TS101_MOUSE	Tumor susceptibility gene 101 protein (ESCRT-I complex subunit TSG101)	Tsg101	391	1.06368	0.418793
Q80Y17	L2GL1_MOUSE	Lethal(2) giant larvae protein homolog 1 (LLGL) (Mgl-1) (Mlgl)	Llgl1 Llglh	1036	1.06722	0.418793
Q8K1Z0	COQ9_MOUSE	Ubiquinone biosynthesis protein COQ9, mitochondrial	Coq9	313	1.07029	0.418793
Q9CPQ3	TOM22_MOUSE	Mitochondrial import receptor subunit TOM22 homolog (Translocase of outer membrane 22 kDa subunit homolog)	Tomm22 Tom22	142	0.846972	0.418793
Q9D1G3	HHATL_MOUSE	Protein-cysteine N-palmitoyltransferase HHAT-like protein (Glycerol uptake/transporter homolog) (Hedgehog acyltransferase-like protein)	Hhatl Gup1 Kiaa1173	503	1.08979	0.418793
Q9D8N0	EF1G_MOUSE	Elongation factor 1-gamma (EF-1-gamma) (eEF-1B gamma)	Eef1g	437	1.05132	0.418793
Q9QYC0	ADDA_MOUSE	Alpha-adducin (Erythrocyte adducin subunit alpha)	Add1	735	0.960444	0.418793
Q9CWS0	DDAH1_MOUSE	N(G),N(G)-dimethylarginine dimethylaminohydrolase 1 (DDAH-1) (Dimethylarginine dimethylaminohydrolase 1) (EC 3.5.3.18) (DDAHI) (Dimethylargininase-1)	Ddah1	285	0.948702	0.419155
P63030	MPC1_MOUSE	Mitochondrial pyruvate carrier 1 (Brain protein 44-like protein)	Mpc1 Brp44l	109	1.09472	0.420751
Q99K85	SERC_MOUSE	Phosphoserine aminotransferase (PSAT) (EC 2.6.1.52) (Endometrial progesterone-induced protein) (EPIP) (Phosphohydroxythreonine aminotransferase)	Psat1 Psa Psat	370	1.02966	0.425037
Q80U23	SNPH_MOUSE	Syntaphilin	Snph Kiaa0374	495	0.931011	0.425621
Q91WU5	AS3MT_MOUSE	Arsenite methyltransferase (EC 2.1.1.137) (Methylarsonite methyltransferase) (S-adenosyl-L-methionine:arsenic(III) methyltransferase)	As3mt Cyt19	376	1.07809	0.426215
Q61166	MARE1_MOUSE	Microtubule-associated protein RP/EB family member 1 (APC-binding protein EB1) (End-binding protein 1) (EB1)	Mapre1	268	1.08058	0.427393
P62746	RHOB_MOUSE	Rho-related GTP-binding protein RhoB	Rhob Arhb	196	1.08383	0.430138
Q8BHF7	PGPS1_MOUSE	CDP-diacylglycerol--glycerol-3-phosphate 3-phosphatidyltransferase, mitochondrial (EC 2.7.8.5) (Phosphatidylglycerophosphate synthase 1) (PGP synthase 1) (Silencer-associated factor)	Pgs1 Saf	553	1.08175	0.431013
P83940	ELOC_MOUSE	Elongin-C (EloC) (Elongin 15 kDa subunit) (RNA polymerase II transcription factor SIII subunit C) (SIII p15) (Stromal membrane-associated protein SMAP1B homolog) (Transcription elongation factor B polypeptide 1)	Eloc Tceb1	112	1.12039	0.434969
Q3TPX4	EXOC5_MOUSE	Exocyst complex component 5 (Exocyst complex component Sec10)	Exoc5 Sec10l1	708	1.07452	0.435428
Q8C5L3	CNOT2_MOUSE	CCR4-NOT transcription complex subunit 2 (CCR4-associated factor 2)	Cnot2	540	1.15182	0.435626
Q9DC71	RT15_MOUSE	28S ribosomal protein S15, mitochondrial (MRP-S15) (S15mt)	Mrps15 Rpms15	258	1.12436	0.435626
Q3V384	AFG1L_MOUSE	AFG1-like ATPase (EC 3.6.-.-) (Lactation elevated protein 1)	Afg1l Lace1	480	0.891	0.43752
Q8R3Q2	PP6R2_MOUSE	Serine/threonine-protein phosphatase 6 regulatory subunit 2 (SAPS domain family member 2)	Ppp6r2 Kiaa0685 Pp6r2 Saps2	923	1.06821	0.43752
P32020	NLTP_MOUSE	Non-specific lipid-transfer protein (NSL-TP) (EC 2.3.1.176) (Propanoyl-CoA C-acyltransferase) (SCP-chi) (SCPX) (Sterol carrier protein 2) (SCP-2) (Sterol carrier protein X) (SCP-X)	Scp2 Scp-2	547	1.07654	0.437619
P40142	TKT_MOUSE	Transketolase (TK) (EC 2.2.1.1) (P68)	Tkt	623	0.960888	0.440607
P80560	PTPR2_MOUSE	Receptor-type tyrosine-protein phosphatase N2 (R-PTP-N2) (EC 3.1.3.-) (EC 3.1.3.48) (PTP IA-2beta) (Phogrin) (Protein tyrosine phosphatase-NP) (PTP-NP) [Cleaved into: IA-2beta71; IA-2beta64; IA-2beta60]	Ptprn2	1001	0.87301	0.440607
P15331	PERI_MOUSE	Peripherin	Prph Prph1	475	1.07781	0.443907
Q8K3G9	DP13B_MOUSE	DCC-interacting protein 13-beta (Dip13-beta) (Adapter protein containing PH domain, PTB domain and leucine zipper motif 2)	Appl2 Dip13b Dip3b	662	1.04786	0.443907
P20029	BIP_MOUSE	Endoplasmic reticulum chaperone BiP (EC 3.6.4.10) (78 kDa glucose-regulated protein) (GRP-78) (Binding-immunoglobulin protein) (BiP) (Heat shock protein 70 family protein 5) (HSP70 family protein 5) (Heat shock protein family A member 5) (Immunoglobulin heavy chain-binding protein)	Hspa5 Grp78	655	0.979155	0.444528
Q9DB15	RM12_MOUSE	39S ribosomal protein L12, mitochondrial (L12mt) (MRP-L12)	Mrpl12 Rpml12	201	1.07557	0.445324
Q80SW1	SAHH2_MOUSE	S-adenosylhomocysteine hydrolase-like protein 1 (IP3R-binding protein released with inositol 1,4,5-trisphosphate) (Putative adenosylhomocysteinase 2) (S-adenosyl-L-homocysteine hydrolase 2) (AdoHcyase 2)	Ahcyl1 Irbit	530	0.962889	0.446011
Q9DB41	GHC2_MOUSE	Mitochondrial glutamate carrier 2 (GC-2) (Glutamate/H(+) symporter 2) (Solute carrier family 25 member 18)	Slc25a18 Gc2	320	1.05753	0.446011
Q9WTS2	FUT8_MOUSE	Alpha-(1,6)-fucosyltransferase (Alpha1-6FucT) (EC 2.4.1.68) (Fucosyltransferase 8) (GDP-L-Fuc:N-acetyl-beta-D-glucosaminide alpha1,6-fucosyltransferase) (GDP-fucose--glycoprotein fucosyltransferase) (Glycoprotein 6-alpha-L-fucosyltransferase)	Fut8	575	1.13819	0.446521
Q3THK7	GUAA_MOUSE	GMP synthase [glutamine-hydrolyzing] (EC 6.3.5.2) (GMP synthetase) (Glutamine amidotransferase)	Gmps	693	1.04921	0.447586
Q62417	SRBS1_MOUSE	Sorbin and SH3 domain-containing protein 1 (Ponsin) (SH3 domain protein 5) (SH3P12) (c-Cbl-associated protein) (CAP)	Sorbs1 Kiaa1296 Sh3d5	1290	1.11199	0.448743
P29758	OAT_MOUSE	Ornithine aminotransferase, mitochondrial (EC 2.6.1.13) (Ornithine--oxo-acid aminotransferase)	Oat	439	1.07436	0.450062
P50544	ACADV_MOUSE	Very long-chain specific acyl-CoA dehydrogenase, mitochondrial (EC 1.3.8.9) (MVLCAD) (VLCAD)	Acadvl Vlcad	656	1.07786	0.450062
Q6P5F6	S39AA_MOUSE	Zinc transporter ZIP10 (Solute carrier family 39 member 10) (Zrt- and Irt-like protein 10) (ZIP-10)	Slc39a10 Kiaa1265 Zip10	833	0.8449	0.450062
Q8BGH2	SAM50_MOUSE	Sorting and assembly machinery component 50 homolog	Samm50	469	1.04148	0.450062
Q8BRF7	SCFD1_MOUSE	Sec1 family domain-containing protein 1 (Syntaxin-binding protein 1-like 2)	Scfd1 Stxbp1l2	639	1.05767	0.450062
Q9CQI6	COTL1_MOUSE	Coactosin-like protein	Cotl1 Clp	142	1.0443	0.450062
Q9CZW4	ACSL3_MOUSE	Long-chain-fatty-acid--CoA ligase 3 (EC 6.2.1.3) (Arachidonate--CoA ligase) (EC 6.2.1.15) (Long-chain acyl-CoA synthetase 3) (LACS 3)	Acsl3 Acs3 Facl3	720	1.06533	0.450062
Q9CRD0	OCAD1_MOUSE	OCIA domain-containing protein 1	Ociad1 Asrij	247	0.874127	0.453223
Q920E5	FPPS_MOUSE	Farnesyl pyrophosphate synthase (FPP synthase) (FPS) (EC 2.5.1.10) ((2E,6E)-farnesyl diphosphate synthase) (Cholesterol-regulated 39 kDa protein) (CR 39) (Dimethylallyltranstransferase) (EC 2.5.1.1) (Farnesyl diphosphate synthase) (Geranyltranstransferase)	Fdps	353	0.895361	0.455038
P19253	RL13A_MOUSE	60S ribosomal protein L13a (Transplantation antigen P198) (Tum-P198 antigen)	Rpl13a P198 Tstap198-7	203	1.05474	0.455817
P39053	DYN1_MOUSE	Dynamin-1 (EC 3.6.5.5)	Dnm1 Dnm Kiaa4093	867	1.02197	0.455817
Q61990	PCBP2_MOUSE	Poly(rC)-binding protein 2 (Alpha-CP2) (CTBP) (CBP) (Putative heterogeneous nuclear ribonucleoprotein X) (hnRNP X)	Pcbp2 Cbp Hnrnpx Hnrpx	362	0.936653	0.455817
Q8R570	SNP47_MOUSE	Synaptosomal-associated protein 47 (SNAP-47) (Synaptosomal-associated 47 kDa protein)	Snap47	413	0.954489	0.455817
Q9Z1W9	STK39_MOUSE	STE20/SPS1-related proline-alanine-rich protein kinase (Ste-20-related kinase) (EC 2.7.11.1) (Serine/threonine-protein kinase 39)	Stk39 Spak	556	1.06708	0.455817
Q8BMG7	RBGPR_MOUSE	Rab3 GTPase-activating protein non-catalytic subunit (Rab3 GTPase-activating protein 150 kDa subunit) (Rab3-GAP p150) (Rab3-GAP150) (Rab3-GAP regulatory subunit)	Rab3gap2 Kiaa0839	1366	0.961404	0.456785
Q62059	CSPG2_MOUSE	Versican core protein (Chondroitin sulfate proteoglycan core protein 2) (Chondroitin sulfate proteoglycan 2) (Large fibroblast proteoglycan) (PG-M)	Vcan Cspg2	3357	1.07762	0.456786
Q80UG5	SEPT9_MOUSE	Septin-9 (SL3-3 integration site 1 protein)	Septin9 Kiaa0991 Sept9 Sint1	583	0.921693	0.458433
P18242	CATD_MOUSE	Cathepsin D (EC 3.4.23.5)	Ctsd	410	1.04995	0.461614
P47857	PFKAM_MOUSE	ATP-dependent 6-phosphofructokinase, muscle type (ATP-PFK) (PFK-M) (EC 2.7.1.11) (6-phosphofructokinase type A) (Phosphofructo-1-kinase isozyme A) (PFK-A) (Phosphohexokinase)	Pfkm Pfk-m Pfka	780	0.972623	0.461614
P47878	IBP3_MOUSE	Insulin-like growth factor-binding protein 3 (IBP-3) (IGF-binding protein 3) (IGFBP-3)	Igfbp3 Igfbp-3	292	1.24393	0.461614
Q11011	PSA_MOUSE	Puromycin-sensitive aminopeptidase (PSA) (EC 3.4.11.14) (Cytosol alanyl aminopeptidase) (AAP-S)	Npepps Psa	920	0.968979	0.461614
Q5EBJ4	ERMIN_MOUSE	Ermin (Juxtanodin) (JN)	Ermn Kiaa1189	281	1.05274	0.461614
Q61334	BAP29_MOUSE	B-cell receptor-associated protein 29 (BCR-associated protein 29) (Bap29)	Bcap29 Bap29	240	1.08305	0.461614
Q80W47	WIPI2_MOUSE	WD repeat domain phosphoinositide-interacting protein 2 (WIPI-2)	Wipi2	445	1.15265	0.461614
Q8K3W0	BABA2_MOUSE	BRISC and BRCA1-A complex member 2 (BRCA1-A complex subunit BRE) (BRCA1/BRCA2-containing complex subunit 45) (Brain and reproductive organ-expressed protein)	Babam2 Bre	383	1.12912	0.461614
Q9WV92	E41L3_MOUSE	Band 4.1-like protein 3 (4.1B) (Differentially expressed in adenocarcinoma of the lung protein 1) (DAL-1) (DAL1P) (mDAL-1) [Cleaved into: Band 4.1-like protein 3, N-terminally processed]	Epb41l3 Dal1 Epb4.1l3 Kiaa0987	929	0.977243	0.461614
P63044	VAMP2_MOUSE	Vesicle-associated membrane protein 2 (VAMP-2) (Synaptobrevin-2)	Vamp2 Syb2	116	0.907447	0.463322
P50518	VATE1_MOUSE	V-type proton ATPase subunit E 1 (V-ATPase subunit E 1) (V-ATPase 31 kDa subunit) (p31) (Vacuolar proton pump subunit E 1)	Atp6v1e1 Atp6e Atp6e2	226	1.03466	0.464417
Q9CZU6	CISY_MOUSE	Citrate synthase, mitochondrial (EC 2.3.3.1) (Citrate (Si)-synthase)	Cs	464	1.02171	0.465262
P21995	EMB_MOUSE	Embigin (Teratocarcinoma glycoprotein Gp-70)	Emb Gp70	330	1.04201	0.466648
P20444	KPCA_MOUSE	Protein kinase C alpha type (PKC-A) (PKC-alpha) (EC 2.7.11.13)	Prkca Pkca	672	1.10699	0.470638
Q6P6M7	SPCS_MOUSE	O-phosphoseryl-tRNA(Sec) selenium transferase (EC 2.9.1.2) (Selenocysteine synthase) (Sec synthase) (Selenocysteinyl-tRNA(Sec) synthase) (Sep-tRNA:Sec-tRNA synthase) (SepSecS) (UGA suppressor tRNA-associated protein)	Sepsecs D5Ertd135e	504	1.08662	0.471554
P62881	GNB5_MOUSE	Guanine nucleotide-binding protein subunit beta-5 (Gbeta5) (Transducin beta chain 5)	Gnb5	395	1.04211	0.472704
P51863	VA0D1_MOUSE	V-type proton ATPase subunit d 1 (V-ATPase subunit d 1) (P39) (Physophilin) (V-ATPase 40 kDa accessory protein) (V-ATPase AC39 subunit) (Vacuolar proton pump subunit d 1)	Atp6v0d1 Atp6d	351	0.958546	0.472859
Q80TJ1	CAPS1_MOUSE	Calcium-dependent secretion activator 1 (Calcium-dependent activator protein for secretion 1) (CAPS-1)	Cadps Caps Caps1 Kiaa1121	1355	0.978212	0.475818
Q9JLJ2	AL9A1_MOUSE	4-trimethylaminobutyraldehyde dehydrogenase (TMABA-DH) (TMABADH) (EC 1.2.1.47) (Aldehyde dehydrogenase family 9 member A1) (EC 1.2.1.3)	Aldh9a1	494	1.04514	0.475818
Q9JJZ2	TBA8_MOUSE	Tubulin alpha-8 chain (Alpha-tubulin 8)	Tuba8	449	1.16653	0.475924
Q9D154	ILEUA_MOUSE	Leukocyte elastase inhibitor A (Serine protease inhibitor EIA) (Serpin B1a)	Serpinb1a Serpinb1	379	1.1132	0.476202
P97467	AMD_MOUSE	Peptidyl-glycine alpha-amidating monooxygenase (PAM) [Includes: Peptidylglycine alpha-hydroxylating monooxygenase (PHM) (EC 1.14.17.3); Peptidyl-alpha-hydroxyglycine alpha-amidating lyase (EC 4.3.2.5) (Peptidylamidoglycolate lyase) (PAL)]	Pam	979	0.934316	0.476416
Q8BLF1	NCEH1_MOUSE	Neutral cholesterol ester hydrolase 1 (NCEH) (EC 3.1.1.-) (Arylacetamide deacetylase-like 1) (Chlorpyrifos oxon-binding protein) (CPO-BP)	Nceh1 Aadacl1 Kiaa1363	408	0.922161	0.476416
Q91W90	TXND5_MOUSE	Thioredoxin domain-containing protein 5 (Endoplasmic reticulum resident protein 46) (ER protein 46) (ERp46) (Plasma cell-specific thioredoxin-related protein) (PC-TRP) (Thioredoxin-like protein p46)	Txndc5 Tlp46	417	0.88543	0.476416
Q9CZ42	NNRD_MOUSE	ATP-dependent (S)-NAD(P)H-hydrate dehydratase (EC 4.2.1.93) (ATP-dependent NAD(P)HX dehydratase) (Carbohydrate kinase domain-containing protein) (NAD(P)HX dehydratase)	Naxd Carkd	343	1.07582	0.480072
P70704	AT8A1_MOUSE	Phospholipid-transporting ATPase IA (EC 7.6.2.1) (ATPase class I type 8A member 1) (Chromaffin granule ATPase II) (P4-ATPase flippase complex alpha subunit ATP8A1)	Atp8a1 Atpc1	1164	0.970457	0.481364
Q9D6F9	TBB4A_MOUSE	Tubulin beta-4A chain (Tubulin beta-4 chain)	Tubb4a Tubb4	444	1.03675	0.481364
P97355	SPSY_MOUSE	Spermine synthase (SPMSY) (EC 2.5.1.22) (Spermidine aminopropyltransferase)	Sms	366	1.10441	0.482481
P70698	PYRG1_MOUSE	CTP synthase 1 (EC 6.3.4.2) (CTP synthetase 1) (UTP--ammonia ligase 1)	Ctps1 Ctps	591	1.08235	0.48264
Q8BH44	COR2B_MOUSE	Coronin-2B	Coro2b	480	1.07659	0.482647
Q8BP47	SYNC_MOUSE	Asparagine--tRNA ligase, cytoplasmic (EC 6.1.1.22) (Asparaginyl-tRNA synthetase) (AsnRS) (Asparaginyl-tRNA synthetase 1)	NARS1 Nars	559	1.0776	0.482647
Q8VIM9	IRGQ_MOUSE	Immunity-related GTPase family Q protein	Irgq Irgq1 Fksg27	583	1.12698	0.482647
Q9Z2I0	LETM1_MOUSE	Mitochondrial proton/calcium exchanger protein (Leucine zipper-EF-hand-containing transmembrane protein 1)	Letm1	738	1.04353	0.482647
Q61035	HARS1_MOUSE	Histidine--tRNA ligase, cytoplasmic (EC 6.1.1.21) (Histidyl-tRNA synthetase) (HisRS)	Hars1 Hars	509	0.949226	0.482816
Q61171	PRDX2_MOUSE	Peroxiredoxin-2 (EC 1.11.1.15) (Thiol-specific antioxidant protein) (TSA) (Thioredoxin peroxidase 1) (Thioredoxin-dependent peroxide reductase 1)	Prdx2 Tdpx1 Tpx	198	1.03722	0.482816
Q9CQR4	ACO13_MOUSE	Acyl-coenzyme A thioesterase 13 (Acyl-CoA thioesterase 13) (EC 3.1.2.-) (Thioesterase superfamily member 2)	Acot13 Them2	140	1.07378	0.482816
Q9WUR2	ECI2_MOUSE	Enoyl-CoA delta isomerase 2, mitochondrial (EC 5.3.3.8) (Delta(3),delta(2)-enoyl-CoA isomerase) (D3,D2-enoyl-CoA isomerase) (Dodecenoyl-CoA isomerase) (Peroxisomal 3,2-trans-enoyl-CoA isomerase) (pECI)	Eci2 Peci	391	1.07826	0.482816
Q61655	DD19A_MOUSE	ATP-dependent RNA helicase DDX19A (EC 3.6.4.13) (DEAD box RNA helicase DEAD5) (mDEAD5) (DEAD box protein 19A) (Eukaryotic translation initiation factor 4A-related sequence 1)	Ddx19a Ddx19 Eif4a-rs1	478	1.06594	0.486506
O55142	RL35A_MOUSE	60S ribosomal protein L35a	Rpl35a	110	1.06387	0.487735
Q62167	DDX3X_MOUSE	ATP-dependent RNA helicase DDX3X (EC 3.6.4.13) (D1Pas1-related sequence 2) (DEAD box RNA helicase DEAD3) (mDEAD3) (DEAD box protein 3, X-chromosomal) (Embryonic RNA helicase)	Ddx3x D1Pas1-rs2 Ddx3 Dead3 Erh	662	1.07368	0.488559
Q6PGF7	EXOC8_MOUSE	Exocyst complex component 8 (Exocyst complex 84 kDa subunit)	Exoc8	716	1.04543	0.490673
Q8BK08	TMM11_MOUSE	Transmembrane protein 11, mitochondrial (Protein PM1)	Tmem11	190	1.07452	0.490673
P57759	ERP29_MOUSE	Endoplasmic reticulum resident protein 29 (ERp29)	Erp29	262	1.0447	0.491534
Q8BIG7	CMTD1_MOUSE	Catechol O-methyltransferase domain-containing protein 1 (EC 2.1.1.-)	Comtd1	262	0.94463	0.491534
P14869	RLA0_MOUSE	60S acidic ribosomal protein P0 (60S ribosomal protein L10E)	Rplp0 Arbp	317	0.952543	0.495122
Q9CZB0	C560_MOUSE	Succinate dehydrogenase cytochrome b560 subunit, mitochondrial (Integral membrane protein CII-3) (QPs-1) (QPs1)	Sdhc	169	0.933332	0.495122
Q99K48	NONO_MOUSE	Non-POU domain-containing octamer-binding protein (NonO protein)	Nono	473	1.06449	0.496068
Q9CQU0	TXD12_MOUSE	Thioredoxin domain-containing protein 12 (EC 1.8.4.2) (Endoplasmic reticulum resident protein 19) (ER protein 19) (ERp19) (Thioredoxin-like protein p19)	Txndc12 Tlp19	170	0.949419	0.496068
O54983	CRYM_MOUSE	Ketimine reductase mu-crystallin (EC 1.5.1.25) (NADP-regulated thyroid-hormone-binding protein)	Crym	313	0.869015	0.496157
P12023	A4_MOUSE	Amyloid-beta A4 protein (ABPP) (APP) (Alzheimer disease amyloid A4 protein homolog) (Amyloid precursor protein) (Amyloid-beta precursor protein) (Amyloidogenic glycoprotein) (AG) [Cleaved into: N-APP; Soluble APP-alpha (S-APP-alpha); Soluble APP-beta (S-APP-beta); C99 (APP-C99) (Beta-secretase C-terminal fragment) (Beta-CTF); Amyloid-beta protein 42 (Abeta42) (Beta-APP42); Amyloid-beta protein 40…	App	770	1.06917	0.496157
P12815	PDCD6_MOUSE	Programmed cell death protein 6 (ALG-257) (Apoptosis-linked gene 2 protein) (ALG-2) (PMP41)	Pdcd6 Alg2	191	0.929247	0.496157
P61089	UBE2N_MOUSE	Ubiquitin-conjugating enzyme E2 N (EC 2.3.2.23) (Bendless-like ubiquitin-conjugating enzyme) (E2 ubiquitin-conjugating enzyme N) (Ubc13) (Ubiquitin carrier protein N) (Ubiquitin-protein ligase N)	Ube2n Blu	152	1.0394	0.496157
P61924	COPZ1_MOUSE	Coatomer subunit zeta-1 (Zeta-1-coat protein) (Zeta-1 COP)	Copz1 Copz	177	1.20089	0.496157
P97823	LYPA1_MOUSE	Acyl-protein thioesterase 1 (APT-1) (EC 3.1.2.-) (Lysophospholipase 1) (Lysophospholipase I) (LPL-I) (LysoPLA I)	Lypla1 Apt1 Pla1a	230	1.06666	0.496157
Q9D883	U2AF1_MOUSE	Splicing factor U2AF 35 kDa subunit (U2 auxiliary factor 35 kDa subunit) (U2 snRNP auxiliary factor small subunit)	U2af1	239	1.17851	0.496157
P32037	GTR3_MOUSE	Solute carrier family 2, facilitated glucose transporter member 3 (Glucose transporter type 3, brain) (GLUT-3)	Slc2a3 Glut3	493	0.952348	0.496596
O88544	CSN4_MOUSE	COP9 signalosome complex subunit 4 (SGN4) (Signalosome subunit 4) (JAB1-containing signalosome subunit 4)	Cops4 Csn4	406	0.955381	0.49876
Q8CBW3	ABI1_MOUSE	Abl interactor 1 (Abelson interactor 1) (Abi-1) (Ablphilin-1) (Eps8 SH3 domain-binding protein) (Eps8-binding protein) (Spectrin SH3 domain-binding protein 1) (e3B1)	Abi1 Ssh3bp1	481	1.05126	0.50031
P35979	RL12_MOUSE	60S ribosomal protein L12	Rpl12	165	1.04426	0.500654
P51410	RL9_MOUSE	60S ribosomal protein L9	Rpl9	192	1.0593	0.500654
Q8VEM8	MPCP_MOUSE	Phosphate carrier protein, mitochondrial (Phosphate transport protein) (PTP) (Solute carrier family 25 member 3)	Slc25a3	357	1.02923	0.50085
P48678	LMNA_MOUSE	Prelamin-A/C [Cleaved into: Lamin-A/C]	Lmna Lmn1	665	1.09035	0.501264
P62281	RS11_MOUSE	40S ribosomal protein S11	Rps11	158	1.05403	0.501264
Q63959	KCNC3_MOUSE	Potassium voltage-gated channel subfamily C member 3 (KSHIIID) (Voltage-gated potassium channel subunit Kv3.3)	Kcnc3	769	1.1918	0.501331
Q8BFZ9	ERLN2_MOUSE	Erlin-2 (Endoplasmic reticulum lipid raft-associated protein 2) (Stomatin-prohibitin-flotillin-HflC/K domain-containing protein 2) (SPFH domain-containing protein 2)	Erlin2 Spfh2	340	1.05016	0.501331
Q9CZY3	UB2V1_MOUSE	Ubiquitin-conjugating enzyme E2 variant 1 (UEV-1) (CROC-1)	Ube2v1 Croc1	147	1.06382	0.501331
Q9CPR4	RL17_MOUSE	60S ribosomal protein L17	Rpl17	184	1.04997	0.501853
E9Q8I9	FRY_MOUSE	Protein furry homolog	Fry Kiaa4143	3020	1.14442	0.503305
Q3UGR5	HDHD2_MOUSE	Haloacid dehalogenase-like hydrolase domain-containing protein 2	Hdhd2	259	0.957545	0.503305
Q6GQT9	NOMO1_MOUSE	Nodal modulator 1	Nomo1	1214	1.04009	0.503305
Q6PHN9	RAB35_MOUSE	Ras-related protein Rab-35	Rab35	201	0.964215	0.503305
Q9D0T1	NH2L1_MOUSE	NHP2-like protein 1 (Fertilization antigen 1) (FA-1) (High mobility group-like nuclear protein 2 homolog 1) (Sperm-specific antigen 1) (U4/U6.U5 small nuclear ribonucleoprotein SNU13) (U4/U6.U5 tri-snRNP 15.5 kDa protein) [Cleaved into: NHP2-like protein 1, N-terminally processed]	Snu13 Nhp2l1 Ssfa1	128	1.10265	0.503305
Q9D5T0	ATAD1_MOUSE	ATPase family AAA domain-containing protein 1 (EC 3.6.1.3) (Thorase)	Atad1	361	1.04244	0.503305
Q9CX00	IST1_MOUSE	IST1 homolog	Ist1 Kiaa0174	362	1.05574	0.505276
P97371	PSME1_MOUSE	Proteasome activator complex subunit 1 (11S regulator complex subunit alpha) (REG-alpha) (Activator of multicatalytic protease subunit 1) (Proteasome activator 28 subunit alpha) (PA28a) (PA28alpha)	Psme1	249	1.07294	0.505698
Q66L44	CBARP_MOUSE	Voltage-dependent calcium channel beta subunit-associated regulatory protein (Downstream of Stk11 protein)	Cbarp Barp Dos R29144/1	698	0.935203	0.505698
Q6ZWV7	RL35_MOUSE	60S ribosomal protein L35	Rpl35	123	1.07789	0.506126
Q8VHI6	WASF3_MOUSE	Wiskott-Aldrich syndrome protein family member 3 (WASP family protein member 3) (Protein WAVE-3)	Wasf3 Wave3	501	0.877167	0.506126
Q9D1J1	NECP2_MOUSE	Adaptin ear-binding coat-associated protein 2 (NECAP endocytosis-associated protein 2) (NECAP-2)	Necap2	266	1.14149	0.506126
Q9WUQ2	PREB_MOUSE	Prolactin regulatory element-binding protein (Mammalian guanine nucleotide exchange factor mSec12)	Preb Sec12	417	1.08978	0.506499
Q8R404	MIC13_MOUSE	MICOS complex subunit MIC13	Micos13 Mic13 Qil1	119	1.06878	0.506984
P0DP27	CALM2_MOUSE	Calmodulin-2	Calm2 Cam2 CamC	149	1.09038	0.507138
P15209	NTRK2_MOUSE	BDNF/NT-3 growth factors receptor (EC 2.7.10.1) (GP145-TrkB/GP95-TrkB) (Trk-B) (Neurotrophic tyrosine kinase receptor type 2) (TrkB tyrosine kinase)	Ntrk2 Trkb	821	0.920449	0.507138
P54775	PRS6B_MOUSE	26S proteasome regulatory subunit 6B (26S proteasome AAA-ATPase subunit RPT3) (CIP21) (MB67-interacting protein) (MIP224) (Proteasome 26S subunit ATPase 4) (Tat-binding protein 7) (TBP-7)	Psmc4 Tbp7	418	0.93884	0.507138
Q6PGE7	SC6A7_MOUSE	Sodium-dependent proline transporter (Solute carrier family 6 member 7)	Slc6a7	637	0.918776	0.507138
Q99JI6	RAP1B_MOUSE	Ras-related protein Rap-1b (GTP-binding protein smg p21B)	Rap1b	184	1.06879	0.507138
Q9CQW2	ARL8B_MOUSE	ADP-ribosylation factor-like protein 8B (ADP-ribosylation factor-like protein 10C) (Novel small G protein indispensable for equal chromosome segregation 1)	Arl8b Arl10c Gie1	186	1.06349	0.507138
Q9D1E8	PLCE_MOUSE	1-acyl-sn-glycerol-3-phosphate acyltransferase epsilon (EC 2.3.1.51) (1-acylglycerol-3-phosphate O-acyltransferase 5) (1-AGP acyltransferase 5) (1-AGPAT 5) (Lysophosphatidic acid acyltransferase epsilon) (LPAAT-epsilon)	Agpat5 D8Ertd319e	365	1.08798	0.507138
Q9JJK2	LANC2_MOUSE	LanC-like protein 2 (Testis-specific adriamycin sensitivity protein)	Lancl2 Tasp	450	1.06395	0.507138
O89051	ITM2B_MOUSE	Integral membrane protein 2B (Immature BRI2) (imBRI2) (Protein E25B) (Transmembrane protein BRI) (Bri) [Cleaved into: BRI2, membrane form (Mature BRI2) (mBRI2); BRI2 intracellular domain (BRI2 ICD); BRI2C, soluble form; Bri23 peptide (Bri2-23) (ABri23) (C-terminal peptide) (P23 peptide)]	Itm2b	266	1.15905	0.509642
P17809	GTR1_MOUSE	Solute carrier family 2, facilitated glucose transporter member 1 (Glucose transporter type 1, erythrocyte/brain) (GLUT-1) (GT1)	Slc2a1 Glut1	492	1.14009	0.509642
P70296	PEBP1_MOUSE	Phosphatidylethanolamine-binding protein 1 (PEBP-1) (HCNPpp) [Cleaved into: Hippocampal cholinergic neurostimulating peptide (HCNP)]	Pebp1 Pbp Pebp	187	0.966476	0.509642
Q9JMH9	MY18A_MOUSE	Unconventional myosin-XVIIIa (Molecule associated with JAK3 N-terminus) (MAJN) (Myosin containing a PDZ domain) (Surfactant protein receptor SP-R210) (SP-R210)	Myo18a Myspdz	2050	1.05738	0.509642
Q80XQ2	TBCD5_MOUSE	TBC1 domain family member 5	Tbc1d5	815	0.588789	0.509931
Q9D819	IPYR_MOUSE	Inorganic pyrophosphatase (EC 3.6.1.1) (Pyrophosphate phospho-hydrolase) (PPase)	Ppa1 Pp Pyp	289	1.07092	0.51065
Q8BG67	EFR3A_MOUSE	Protein EFR3 homolog A (Protein EFR3-like)	Efr3a Kiaa0143	819	1.46529	0.511337
Q69ZP3	PNKD_MOUSE	Probable hydrolase PNKD (EC 3.-.-.-) (Myofibrillogenesis regulator 1) (MR-1) (Paroxysmal nonkinesiogenic dyskinesia protein)	Pnkd Brp17 Kiaa1184 Mr1 Tahccp2 Fksg19 MNCb-5687	385	1.12554	0.512099
Q7TQI3	OTUB1_MOUSE	Ubiquitin thioesterase OTUB1 (EC 3.4.19.12) (Deubiquitinating enzyme OTUB1) (OTU domain-containing ubiquitin aldehyde-binding protein 1) (Otubain-1) (Ubiquitin-specific-processing protease OTUB1)	Otub1	271	1.03076	0.512099
Q62393	TPD52_MOUSE	Tumor protein D52 (mD52)	Tpd52	224	1.14311	0.512263
Q62442	VAMP1_MOUSE	Vesicle-associated membrane protein 1 (VAMP-1) (Synaptobrevin-1)	Vamp1 Syb1	118	0.93575	0.512735
P70336	ROCK2_MOUSE	Rho-associated protein kinase 2 (EC 2.7.11.1) (Rho-associated, coiled-coil-containing protein kinase 2) (Rho-associated, coiled-coil-containing protein kinase II) (ROCK-II) (p164 ROCK-2)	Rock2	1388	1.08484	0.512773
P70232	NCHL1_MOUSE	Neural cell adhesion molecule L1-like protein (Cell adhesion molecule with homology to L1CAM) (Chl1-like protein) (Close homolog of L1) [Cleaved into: Processed neural cell adhesion molecule L1-like protein]	Chl1 Call	1209	1.05738	0.513515
Q99LF4	RTCB_MOUSE	RNA-splicing ligase RtcB homolog (EC 6.5.1.8) (3'-phosphate/5'-hydroxy nucleic acid ligase) (Focal adhesion-associated protein) (FAAP)	Rtcb D10Wsu52e	505	1.05258	0.515801
Q9R0H0	ACOX1_MOUSE	Peroxisomal acyl-coenzyme A oxidase 1 (AOX) (EC 1.3.3.6) (Palmitoyl-CoA oxidase) [Cleaved into: Peroxisomal acyl-CoA oxidase 1, A chain; Peroxisomal acyl-CoA oxidase 1, B chain; Peroxisomal acyl-CoA oxidase 1, C chain]	Acox1 Acox Paox	661	0.943863	0.515801
Q9Z1R2	BAG6_MOUSE	Large proline-rich protein BAG6 (BAG family molecular chaperone regulator 6) (BCL2-associated athanogene 6) (BAG-6) (HLA-B-associated transcript 3) (Protein Scythe)	Bag6 Bat3	1154	1.05761	0.515801
G5E829	AT2B1_MOUSE	Plasma membrane calcium-transporting ATPase 1 (EC 7.2.2.10) (Plasma membrane calcium ATPase isoform 1) (PMCA1) (Plasma membrane calcium pump isoform 1)	Atp2b1	1220	1.03555	0.518521
P43274	H14_MOUSE	Histone H1.4 (H1 VAR.2) (H1e)	H1-4 H1f4 Hist1h1e	219	1.11736	0.518521
Q8BLJ3	PLCX3_MOUSE	PI-PLC X domain-containing protein 3	Plcxd3	321	0.928805	0.518521
Q9EPU0	RENT1_MOUSE	Regulator of nonsense transcripts 1 (EC 3.6.4.-) (ATP-dependent helicase RENT1) (Nonsense mRNA reducing factor 1) (NORF1) (Up-frameshift suppressor 1 homolog) (mUpf1)	Upf1 Rent1	1124	1.05967	0.518521
P13707	GPDA_MOUSE	Glycerol-3-phosphate dehydrogenase [NAD(+)], cytoplasmic (GPD-C) (GPDH-C) (EC 1.1.1.8)	Gpd1 Gdc-1 Gdc1 Kiaa4010	349	0.971718	0.519175
P36916	GNL1_MOUSE	Guanine nucleotide-binding protein-like 1 (GTP-binding protein MMR1)	Gnl1 Gna-rs1 Mmr1	607	1.10431	0.519183
Q91WQ3	SYYC_MOUSE	Tyrosine--tRNA ligase, cytoplasmic (EC 6.1.1.1) (Tyrosyl-tRNA synthetase) (TyrRS) [Cleaved into: Tyrosine--tRNA ligase, cytoplasmic, N-terminally processed]	Yars1 Yars	528	1.03388	0.519183
Q91ZZ3	SYUB_MOUSE	Beta-synuclein	Sncb	133	0.90489	0.520655
Q9R0A0	PEX14_MOUSE	Peroxisomal membrane protein PEX14 (PTS1 receptor-docking protein) (Peroxin-14) (Peroxisomal membrane anchor protein PEX14)	Pex14	376	1.06304	0.520655
P55088	AQP4_MOUSE	Aquaporin-4 (AQP-4) (Mercurial-insensitive water channel) (MIWC) (WCH4)	Aqp4	323	0.945496	0.520657
Q8K3H0	DP13A_MOUSE	DCC-interacting protein 13-alpha (Dip13-alpha) (Adapter protein containing PH domain, PTB domain and leucine zipper motif 1)	Appl1 Dip13a Kiaa1428	707	1.0572	0.521967
Q8R5J9	PRAF3_MOUSE	PRA1 family protein 3 (ADP-ribosylation factor-like protein 6-interacting protein 5) (ARL-6-interacting protein 5) (Aip-5) (Addicsin) (GTRAP3-18) (Glutamate transporter EAAC1-interacting protein) (Prenylated Rab acceptor protein 2) (Protein JWa)	Arl6ip5 Aip5 Jwa Pra2 Praf3	188	1.0819	0.521967
Q60996	2A5G_MOUSE	Serine/threonine-protein phosphatase 2A 56 kDa regulatory subunit gamma isoform (PP2A B subunit isoform B'-alpha-3) (PP2A B subunit isoform B'-gamma) (PP2A B subunit isoform B56-gamma) (PP2A B subunit isoform PR61-gamma) (PP2A B subunit isoform R5-gamma)	Ppp2r5c	524	1.07992	0.522178
Q99LM2	CK5P3_MOUSE	CDK5 regulatory subunit-associated protein 3	Cdk5rap3	503	1.05016	0.522178
Q9JKY5	HIP1R_MOUSE	Huntingtin-interacting protein 1-related protein (HIP1-related protein)	Hip1r	1068	1.06289	0.526813
Q8CDA1	SAC2_MOUSE	Phosphatidylinositide phosphatase SAC2 (EC 3.1.3.25) (Inositol polyphosphate 5-phosphatase F) (Sac domain-containing inositol phosphatase 2) (Sac domain-containing phosphoinositide 4-phosphatase 2) (hSAC2)	Inpp5f Kiaa0966 Sac2	1132	1.09848	0.529949
P35585	AP1M1_MOUSE	AP-1 complex subunit mu-1 (AP-mu chain family member mu1A) (Adaptor protein complex AP-1 subunit mu-1) (Adaptor-related protein complex 1 subunit mu-1) (Clathrin assembly protein complex 1 mu-1 medium chain 1) (Clathrin coat assembly protein AP47) (Clathrin coat-associated protein AP47) (Golgi adaptor HA1/AP1 adaptin mu-1 subunit) (Mu-adaptin 1) (Mu1A-adaptin)	Ap1m1 Cltnm	423	1.09465	0.532922
P47955	RLA1_MOUSE	60S acidic ribosomal protein P1	Rplp1	114	0.812427	0.533666
Q6PEE2	CTIF_MOUSE	CBP80/20-dependent translation initiation factor	Ctif Gm672 Kiaa0427	600	0.909388	0.533666
Q8R164	BPHL_MOUSE	Valacyclovir hydrolase (VACVase) (Valacyclovirase) (EC 3.1.-.-) (Biphenyl hydrolase-like protein)	Bphl	291	1.05582	0.535037
P16054	KPCE_MOUSE	Protein kinase C epsilon type (EC 2.7.11.13) (nPKC-epsilon)	Prkce Pkce Pkcea	737	1.11225	0.535231
Q9D8B3	CHM4B_MOUSE	Charged multivesicular body protein 4b (Chromatin-modifying protein 4b) (CHMP4b)	Chmp4b	224	0.9493	0.535231
Q9WV60	GSK3B_MOUSE	Glycogen synthase kinase-3 beta (GSK-3 beta) (EC 2.7.11.26) (Serine/threonine-protein kinase GSK3B) (EC 2.7.11.1)	Gsk3b	420	1.08193	0.535231
Q9ES74	NEK7_MOUSE	Serine/threonine-protein kinase Nek7 (EC 2.7.11.1) (Never in mitosis A-related kinase 7) (NimA-related protein kinase 7)	Nek7	302	1.17296	0.535644
P11679	K2C8_MOUSE	Keratin, type II cytoskeletal 8 (Cytokeratin endo A) (Cytokeratin-8) (CK-8) (Keratin-8) (K8) (Type-II keratin Kb8)	Krt8 Krt2-8	490	1.1276	0.536053
Q9JK42	PDK2_MOUSE	[Pyruvate dehydrogenase (acetyl-transferring)] kinase isozyme 2, mitochondrial (EC 2.7.11.2) (Pyruvate dehydrogenase kinase isoform 2) (PDH kinase 2)	Pdk2	407	0.92998	0.536053
Q9QYF9	NDRG3_MOUSE	Protein NDRG3 (N-myc downstream-regulated gene 3 protein) (Protein Ndr3)	Ndrg3 Ndr3	375	1.05597	0.536053
Q8BG51	MIRO1_MOUSE	Mitochondrial Rho GTPase 1 (MIRO-1) (EC 3.6.5.-) (Ras homolog gene family member T1)	Rhot1 Arht1	631	1.05512	0.536121
O89053	COR1A_MOUSE	Coronin-1A (Coronin-like protein A) (Clipin-A) (Coronin-like protein p57) (Tryptophan aspartate-containing coat protein) (TACO)	Coro1a Coro1	461	1.0512	0.536688
P26040	EZRI_MOUSE	Ezrin (Cytovillin) (Villin-2) (p81)	Ezr Vil2	586	1.07653	0.536688
Q9WV98	TIM9_MOUSE	Mitochondrial import inner membrane translocase subunit Tim9	Timm9 Tim9 Tim9a Timm9a	89	1.04729	0.536688
Q3UVL4	VPS51_MOUSE	Vacuolar protein sorting-associated protein 51 homolog (Protein fat-free homolog)	Vps51 Ffr	782	1.0663	0.538767
P80314	TCPB_MOUSE	T-complex protein 1 subunit beta (TCP-1-beta) (CCT-beta)	Cct2 Cctb	535	1.04733	0.539319
P24369	PPIB_MOUSE	Peptidyl-prolyl cis-trans isomerase B (PPIase B) (EC 5.2.1.8) (CYP-S1) (Cyclophilin B) (Rotamase B) (S-cyclophilin) (SCYLP)	Ppib	216	1.03584	0.539932
P14148	RL7_MOUSE	60S ribosomal protein L7	Rpl7	270	1.03276	0.541176
P15105	GLNA_MOUSE	Glutamine synthetase (GS) (EC 6.3.1.2) (Glutamate--ammonia ligase) (Palmitoyltransferase GLUL) (EC 2.3.1.225)	Glul Glns	373	0.980135	0.541176
P61164	ACTZ_MOUSE	Alpha-centractin (Centractin) (ARP1) (Actin-RPV) (Centrosome-associated actin homolog)	Actr1a Ctrn1	376	1.04326	0.541176
P97765	WBP2_MOUSE	WW domain-binding protein 2 (WBP-2)	Wbp2	261	1.11695	0.541176
Q923T9	KCC2G_MOUSE	Calcium/calmodulin-dependent protein kinase type II subunit gamma (CaM kinase II subunit gamma) (CaMK-II subunit gamma) (EC 2.7.11.17)	Camk2g	529	0.957122	0.541176
Q9DCD0	6PGD_MOUSE	6-phosphogluconate dehydrogenase, decarboxylating (EC 1.1.1.44)	Pgd	483	0.921255	0.541176
Q9JMA1	UBP14_MOUSE	Ubiquitin carboxyl-terminal hydrolase 14 (EC 3.4.19.12) (Deubiquitinating enzyme 14) (Ubiquitin thioesterase 14) (Ubiquitin-specific-processing protease 14)	Usp14	493	1.08513	0.541176
Q9Z1S5	SEPT3_MOUSE	Neuronal-specific septin-3	Septin3 Sep3 Sept3	350	0.961179	0.541176
P31324	KAP3_MOUSE	cAMP-dependent protein kinase type II-beta regulatory subunit	Prkar2b	416	0.922888	0.541646
P47758	SRPRB_MOUSE	Signal recognition particle receptor subunit beta (SR-beta)	Srprb	269	1.14755	0.54239
Q8VE33	GD1L1_MOUSE	Ganglioside-induced differentiation-associated protein 1-like 1 (GDAP1-L1)	Gdap1l1 Gdap1l	370	1.09493	0.543466
O54962	BAF_MOUSE	Barrier-to-autointegration factor (Breakpoint cluster region protein 1) (LAP2-binding protein 1) [Cleaved into: Barrier-to-autointegration factor, N-terminally processed]	Banf1 Baf Bcrp1 L2bp1	89	1.0736	0.54399
Q9WVJ2	PSD13_MOUSE	26S proteasome non-ATPase regulatory subunit 13 (26S proteasome regulatory subunit RPN9) (26S proteasome regulatory subunit S11) (26S proteasome regulatory subunit p40.5)	Psmd13	376	0.951661	0.544406
Q80YN3	BCAS1_MOUSE	Breast carcinoma-amplified sequence 1 homolog (Novel amplified in breast cancer 1 homolog)	Bcas1 Nabc1	633	1.04917	0.546074
Q8BLQ9	CADM2_MOUSE	Cell adhesion molecule 2 (Immunoglobulin superfamily member 4D) (IgSF4D) (Nectin-like protein 3) (NECL-3) (Synaptic cell adhesion molecule 2) (SynCAM 2)	Cadm2 Igsf4d Necl3	435	0.961433	0.546227
Q9R0K7	AT2B2_MOUSE	Plasma membrane calcium-transporting ATPase 2 (PMCA2) (EC 7.2.2.10) (Plasma membrane calcium ATPase isoform 2) (Plasma membrane calcium pump isoform 2)	Atp2b2 Pmca2	1198	1.01927	0.546227
P62192	PRS4_MOUSE	26S proteasome regulatory subunit 4 (P26s4) (26S proteasome AAA-ATPase subunit RPT2) (Proteasome 26S subunit ATPase 1)	Psmc1	440	0.96274	0.546475
Q9D3D9	ATPD_MOUSE	ATP synthase subunit delta, mitochondrial (ATP synthase F1 subunit delta) (F-ATPase delta subunit)	Atp5f1d Atp5d	168	1.041	0.546475
O88448	KLC2_MOUSE	Kinesin light chain 2 (KLC 2)	Klc2	599	1.05097	0.548008
Q8BTG3	T11L1_MOUSE	T-complex protein 11-like protein 1	Tcp11l1	509	0.903404	0.548008
Q3UJU9	RMD3_MOUSE	Regulator of microtubule dynamics protein 3 (RMD-3) (mRMD-3) (Protein FAM82A2) (Protein FAM82C)	Rmdn3 Fam82a2 Fam82c	470	1.09621	0.548468
Q8R010	AIMP2_MOUSE	Aminoacyl tRNA synthase complex-interacting multifunctional protein 2 (Multisynthase complex auxiliary component p38) (Protein JTV-1)	Aimp2 Jtv1	320	1.09962	0.548468
Q8R5C5	ACTY_MOUSE	Beta-centractin (Actin-related protein 1B) (ARP1B)	Actr1b	376	1.07357	0.551482
P97427	DPYL1_MOUSE	Dihydropyrimidinase-related protein 1 (DRP-1) (Collapsin response mediator protein 1) (CRMP-1) (Inactive dihydropyrimidinase) (Unc-33-like phosphoprotein 3) (ULIP-3)	Crmp1 Dpysl1 Ulip3	572	1.0384	0.552569
B2RWJ3	TM240_MOUSE	Transmembrane protein 240	Tmem240 Gm5151	173	1.18996	0.554539
O08915	AIP_MOUSE	AH receptor-interacting protein (AIP) (Aryl-hydrocarbon receptor-interacting protein)	Aip	330	1.09525	0.554539
P14115	RL27A_MOUSE	60S ribosomal protein L27a (L29)	Rpl27a	148	1.03539	0.554539
P60867	RS20_MOUSE	40S ribosomal protein S20	Rps20	119	1.08583	0.554539
Q8BX70	VP13C_MOUSE	Vacuolar protein sorting-associated protein 13C	Vps13c Kiaa3021	3748	0.957416	0.554539
Q8CI78	RMND1_MOUSE	Required for meiotic nuclear division protein 1 homolog	Rmnd1	450	1.06963	0.554539
Q8K183	PDXK_MOUSE	Pyridoxal kinase (EC 2.7.1.35) (Pyridoxine kinase)	Pdxk Pkh	312	0.937719	0.554539
Q8VEK3	HNRPU_MOUSE	Heterogeneous nuclear ribonucleoprotein U (hnRNP U) (Scaffold-attachment factor A) (SAF-A)	Hnrnpu Hnrpu	800	1.08706	0.554539
Q9D855	QCR7_MOUSE	Cytochrome b-c1 complex subunit 7 (Complex III subunit 7) (Complex III subunit VII) (Ubiquinol-cytochrome c reductase complex 14 kDa protein)	Uqcrb	111	1.02553	0.554539
Q9D880	TIM50_MOUSE	Mitochondrial import inner membrane translocase subunit TIM50	Timm50 Tim50	353	1.03112	0.554539
Q9Z1L5	CA2D3_MOUSE	Voltage-dependent calcium channel subunit alpha-2/delta-3 (Voltage-gated calcium channel subunit alpha-2/delta-3) [Cleaved into: Voltage-dependent calcium channel subunit alpha-2-3; Voltage-dependent calcium channel subunit delta-3]	Cacna2d3	1091	0.897846	0.554539
Q5M8N0	CNRP1_MOUSE	CB1 cannabinoid receptor-interacting protein 1 (CRIP-1)	Cnrip1	164	1.0846	0.555144
Q91V92	ACLY_MOUSE	ATP-citrate synthase (EC 2.3.3.8) (ATP-citrate (pro-S-)-lyase) (Citrate cleavage enzyme)	Acly	1091	0.970261	0.555144
Q922R8	PDIA6_MOUSE	Protein disulfide-isomerase A6 (EC 5.3.4.1) (Thioredoxin domain-containing protein 7)	Pdia6 Txndc7	440	1.03942	0.555144
Q9D289	TPC6B_MOUSE	Trafficking protein particle complex subunit 6B (TRAPP complex subunit 6B)	Trappc6b	158	0.901916	0.555144
Q3UUG6	TBC24_MOUSE	TBC1 domain family member 24	Tbc1d24 Kiaa1171	561	0.955985	0.556302
P83741	WNK1_MOUSE	Serine/threonine-protein kinase WNK1 (EC 2.7.11.1) (Protein kinase lysine-deficient 1) (Protein kinase with no lysine 1)	Wnk1 Hsn2 Prkwnk1	2377	1.04244	0.556467
Q9D4C9	CLVS1_MOUSE	Clavesin-1 (Retinaldehyde-binding protein 1-like 1)	Clvs1 Rlbp1l1	354	0.884869	0.556536
P46978	STT3A_MOUSE	Dolichyl-diphosphooligosaccharide--protein glycosyltransferase subunit STT3A (Oligosaccharyl transferase subunit STT3A) (STT3-A) (EC 2.4.99.18) (B5) (Integral membrane protein 1)	Stt3a Itm1	705	1.05703	0.560347
Q3UQS2	LSME1_MOUSE	Leucine-rich single-pass membrane protein 1	Lsmem1 Gm889	128	0.870893	0.562701
Q80UJ7	RB3GP_MOUSE	Rab3 GTPase-activating protein catalytic subunit (RAB3 GTPase-activating protein 130 kDa subunit) (Rab3-GAP p130) (Rab3-GAP)	Rab3gap1 Kiaa0066 Rab3gap	981	1.03561	0.562701
Q80V42	CBPM_MOUSE	Carboxypeptidase M (CPM) (EC 3.4.17.12)	Cpm	443	1.06679	0.562701
Q9DCM0	ETHE1_MOUSE	Persulfide dioxygenase ETHE1, mitochondrial (EC 1.13.11.18) (Ethylmalonic encephalopathy protein 1 homolog) (Hepatoma subtracted clone one protein) (Sulfur dioxygenase ETHE1)	Ethe1 Hsco	254	0.94028	0.562701
P61961	UFM1_MOUSE	Ubiquitin-fold modifier 1	Ufm1	85	0.865322	0.563681
Q99KY4	GAK_MOUSE	Cyclin-G-associated kinase (EC 2.7.11.1)	Gak	1305	1.08164	0.563681
Q9DBS2	TPRGL_MOUSE	Tumor protein p63-regulated gene 1-like protein (Mossy fiber terminal-associated vertebrate-specific presynaptic protein) (Protein FAM79A)	Tprg1l Fam79a Mover Tprgl	266	0.93072	0.563681
P47754	CAZA2_MOUSE	F-actin-capping protein subunit alpha-2 (CapZ alpha-2)	Capza2 Cappa2	286	1.05294	0.564013
Q9CQU3	RER1_MOUSE	Protein RER1	Rer1	196	1.05077	0.565499
Q9D0S9	HINT2_MOUSE	Histidine triad nucleotide-binding protein 2, mitochondrial (HINT-2) (EC 3.-.-.-) (HINT-3)	Hint2	163	1.09765	0.565921
O35682	MYADM_MOUSE	Myeloid-associated differentiation marker (Myeloid up-regulated protein)	Myadm Mug	320	1.06262	0.569337
Q8BKC5	IPO5_MOUSE	Importin-5 (Imp5) (Importin subunit beta-3) (Karyopherin beta-3) (Ran-binding protein 5) (RanBP5)	Ipo5 Kpnb3 Ranbp5	1097	1.03002	0.57033
Q9D967	MGDP1_MOUSE	Magnesium-dependent phosphatase 1 (MDP-1) (EC 3.1.3.-) (EC 3.1.3.48)	Mdp1	164	1.07756	0.57033
Q9CQ62	DECR_MOUSE	2,4-dienoyl-CoA reductase, mitochondrial (EC 1.3.1.34) (2,4-dienoyl-CoA reductase [NADPH]) (4-enoyl-CoA reductase [NADPH])	Decr1	335	1.05882	0.573503
O88398	AVIL_MOUSE	Advillin (Actin-binding protein DOC6) (p92)	Avil Advil	819	1.07855	0.57526
Q61548	AP180_MOUSE	Clathrin coat assembly protein AP180 (91 kDa synaptosomal-associated protein) (Clathrin coat-associated protein AP180) (Phosphoprotein F1-20)	Snap91	901	0.976838	0.576729
P46061	RAGP1_MOUSE	Ran GTPase-activating protein 1 (RanGAP1)	Rangap1 Fug1	589	0.958941	0.576904
Q9WUR9	KAD4_MOUSE	Adenylate kinase 4, mitochondrial (AK 4) (EC 2.7.4.10) (EC 2.7.4.6) (Adenylate kinase 3-like) (Adenylate kinase isoenzyme 4) (GTP:AMP phosphotransferase AK4)	Ak4 Ak-4 Ak3b Ak3l1	223	1.06923	0.577071
Q9CZM2	RL15_MOUSE	60S ribosomal protein L15	Rpl15	204	1.07526	0.577913
Q6P9K8	CSKI1_MOUSE	Caskin-1 (CASK-interacting protein 1)	Caskin1 Kiaa1306	1431	0.966245	0.579404
Q6IRU5	CLCB_MOUSE	Clathrin light chain B (Lcb)	Cltb	229	0.96727	0.581187
P52196	THTR_MOUSE	Thiosulfate sulfurtransferase (EC 2.8.1.1) (Rhodanese)	Tst	297	1.03615	0.581528
P52479	UBP10_MOUSE	Ubiquitin carboxyl-terminal hydrolase 10 (EC 3.4.19.12) (Deubiquitinating enzyme 10) (Ubiquitin thioesterase 10) (Ubiquitin-specific-processing protease 10)	Usp10 Kiaa0190 Ode-1 Uchrp	792	1.07482	0.581528
P68040	RACK1_MOUSE	Receptor of activated protein C kinase 1 (12-3) (Guanine nucleotide-binding protein subunit beta-2-like 1) (Receptor for activated C kinase) (Receptor of activated protein kinase C 1) (p205) [Cleaved into: Receptor of activated protein C kinase 1, N-terminally processed (Guanine nucleotide-binding protein subunit beta-2-like 1, N-terminally processed)]	Rack1 Gnb2-rs1 Gnb2l1	317	1.06616	0.581528
Q8R2Y8	PTH2_MOUSE	Peptidyl-tRNA hydrolase 2, mitochondrial (PTH 2) (EC 3.1.1.29)	Ptrh2 Pth2	181	1.05743	0.581528
O35286	DHX15_MOUSE	Pre-mRNA-splicing factor ATP-dependent RNA helicase DHX15 (EC 3.6.4.13) (DEAH box protein 15)	Dhx15 Ddx15 Deah9	795	1.04424	0.581651
P97390	VPS45_MOUSE	Vacuolar protein sorting-associated protein 45 (mVps45)	Vps45 Vps45a	570	1.05009	0.581651
Q9D8V0	HM13_MOUSE	Minor histocompatibility antigen H13 (EC 3.4.23.-) (Presenilin-like protein 3) (Signal peptide peptidase)	Hm13 H13 Psl3	378	1.06955	0.582065
Q8VDP6	CDIPT_MOUSE	CDP-diacylglycerol--inositol 3-phosphatidyltransferase (EC 2.7.8.11) (Phosphatidylinositol synthase) (PI synthase) (PtdIns synthase)	Cdipt Pis1	213	1.04736	0.582847
P53026	RL10A_MOUSE	60S ribosomal protein L10a (CSA-19) (Neural precursor cell expressed developmentally down-regulated protein 6) (NEDD-6)	Rpl10a Nedd-6 Nedd6	217	1.05322	0.58419
P11499	HS90B_MOUSE	Heat shock protein HSP 90-beta (Heat shock 84 kDa) (HSP 84) (HSP84) (Tumor-specific transplantation 84 kDa antigen) (TSTA)	Hsp90ab1 Hsp84 Hsp84-1 Hspcb	724	1.0236	0.584889
P50580	PA2G4_MOUSE	Proliferation-associated protein 2G4 (IRES-specific cellular trans-acting factor 45 kDa) (ITAF45) (Mpp1) (Proliferation-associated protein 1) (Protein p38-2G4)	Pa2g4 Ebp1 Plfap	394	1.1385	0.584889
P97411	ICA69_MOUSE	Islet cell autoantigen 1 (69 kDa islet cell autoantigen) (ICA69) (Islet cell autoantigen p69) (ICAp69) (p69)	Ica1 Icap69	478	1.18877	0.584889
Q9DBL7	COASY_MOUSE	Bifunctional coenzyme A synthase (CoA synthase) [Includes: Phosphopantetheine adenylyltransferase (EC 2.7.7.3) (Dephospho-CoA pyrophosphorylase) (Pantetheine-phosphate adenylyltransferase) (PPAT); Dephospho-CoA kinase (DPCK) (EC 2.7.1.24) (Dephosphocoenzyme A kinase) (DPCOAK)]	Coasy Ukr1	563	1.05043	0.584889
Q8CI71	VPS50_MOUSE	Syndetin (Bcl2-like protein blm) (Coiled-coil domain-containing protein 132) (EARP/GARPII complex subunit VPS50)	Vps50 Ccdc132 Kiaa1861	964	0.946225	0.585621
Q921F4	HNRLL_MOUSE	Heterogeneous nuclear ribonucleoprotein L-like	Hnrnpll Hnrpll	591	1.11433	0.585621
O08917	FLOT1_MOUSE	Flotillin-1	Flot1	428	0.957947	0.586841
P09055	ITB1_MOUSE	Integrin beta-1 (Fibronectin receptor subunit beta) (VLA-4 subunit beta) (CD antigen CD29)	Itgb1	798	1.06184	0.586841
P29595	NEDD8_MOUSE	NEDD8 (Neddylin) (Neural precursor cell expressed developmentally down-regulated protein 8) (NEDD-8) (Ubiquitin-like protein Nedd8)	Nedd8 Nedd-8	81	1.11131	0.586841
P98084	APBA2_MOUSE	Amyloid-beta A4 precursor protein-binding family A member 2 (Adapter protein X11beta) (Neuron-specific X11L protein) (Neuronal Munc18-1-interacting protein 2) (Mint-2)	Apba2 X11l	750	0.952258	0.586841
Q69ZS6	SV2C_MOUSE	Synaptic vesicle glycoprotein 2C (Synaptic vesicle protein 2C)	Sv2c Kiaa1054	727	0.952443	0.586841
Q8CDN6	TXNL1_MOUSE	Thioredoxin-like protein 1 (32 kDa thioredoxin-related protein)	Txnl1 Trp32 Txnl	289	0.890985	0.586841
Q91YW3	DNJC3_MOUSE	DnaJ homolog subfamily C member 3 (Interferon-induced, double-stranded RNA-activated protein kinase inhibitor) (Protein kinase inhibitor of 58 kDa) (Protein kinase inhibitor p58)	Dnajc3 P58ipk	504	1.11011	0.586841
Q9CRD2	EMC2_MOUSE	ER membrane protein complex subunit 2 (Tetratricopeptide repeat protein 35) (TPR repeat protein 35)	Emc2 Kiaa0103 Ttc35	297	1.04597	0.586841
Q9CVB6	ARPC2_MOUSE	Actin-related protein 2/3 complex subunit 2 (Arp2/3 complex 34 kDa subunit) (p34-ARC)	Arpc2	300	1.0506	0.586841
Q8BH24	TM9S4_MOUSE	Transmembrane 9 superfamily member 4	Tm9sf4 Kiaa0255	643	1.12959	0.588512
P58021	TM9S2_MOUSE	Transmembrane 9 superfamily member 2	Tm9sf2	662	1.0711	0.588623
O55042	SYUA_MOUSE	Alpha-synuclein (Non-A beta component of AD amyloid) (Non-A4 component of amyloid precursor) (NACP)	Snca Syn	140	0.952175	0.590568
Q148V7	RELCH_MOUSE	RAB11-binding protein RELCH (LisH domain and HEAT repeat-containing protein KIAA1468) (RAB11-binding protein containing LisH, coiled-coil, and HEAT repeats)	Relch Kiaa1468	1216	1.04662	0.590568
Q14BB9	MA6D1_MOUSE	MAP6 domain-containing protein 1 (21 kDa STOP-like protein) (SL21)	Map6d1	191	1.0912	0.590568
Q91WC0	SETD3_MOUSE	Actin-histidine N-methyltransferase (EC 2.1.1.85) (Endothelial differentiation inhibitory protein D10) (SET domain-containing protein 3)	Setd3 D12Ertd771e	594	1.08088	0.590568
Q9D8S4	ORN_MOUSE	Oligoribonuclease, mitochondrial (EC 3.1.-.-) (RNA exonuclease 2 homolog) (Small fragment nuclease)	Rexo2 Smfn	237	1.24794	0.590568
O70439	STX7_MOUSE	Syntaxin-7	Stx7 Syn7	261	0.956997	0.590744
P56564	EAA1_MOUSE	Excitatory amino acid transporter 1 (Glial high affinity glutamate transporter) (High-affinity neuronal glutamate transporter) (GluT-1) (Sodium-dependent glutamate/aspartate transporter 1) (GLAST-1) (Solute carrier family 1 member 3)	Slc1a3 Eaat1 Gmt1	543	1.05452	0.590744
Q60790	RASA3_MOUSE	Ras GTPase-activating protein 3 (GAP1(IP4BP)) (GapIII) (Ins P4-binding protein)	Rasa3	834	1.06905	0.590744
Q78ZA7	NP1L4_MOUSE	Nucleosome assembly protein 1-like 4	Nap1l4	375	0.945172	0.590744
Q8K0T0	RTN1_MOUSE	Reticulon-1 (Neuroendocrine-specific protein)	Rtn1 Nsp	780	0.97669	0.590744
Q922Q1	MARC2_MOUSE	Mitochondrial amidoxime reducing component 2 (mARC2) (EC 1.7.-.-) (Molybdenum cofactor sulfurase C-terminal domain-containing protein 2) (MOSC domain-containing protein 2) (Moco sulfurase C-terminal domain-containing protein 2)	Mtarc2 Marc2 Mg87 Mosc2	338	1.05494	0.590744
Q9D2N4	DTNA_MOUSE	Dystrobrevin alpha (DTN-A) (Alpha-dystrobrevin)	Dtna Dtn	746	1.09423	0.590744
Q9WTR5	CAD13_MOUSE	Cadherin-13 (Heart cadherin) (H-cadherin) (Truncated cadherin) (T-cad) (T-cadherin)	Cdh13	714	0.924306	0.591142
Q9WUC3	LY6H_MOUSE	Lymphocyte antigen 6H (Ly-6H)	Ly6h	139	0.919827	0.59262
Q9R0Q9	MPU1_MOUSE	Mannose-P-dolichol utilization defect 1 protein (Suppressor of Lec15 and Lec35 glycosylation mutation homolog) (SL15)	Mpdu1 Supl15h	247	1.12956	0.593315
Q6PH08	ERC2_MOUSE	ERC protein 2 (CAZ-associated structural protein 1) (CAST1)	Erc2 Cast1 D14Ertd171e Kiaa0378	957	0.925758	0.59368
P70404	IDHG1_MOUSE	Isocitrate dehydrogenase [NAD] subunit gamma 1, mitochondrial (Isocitric dehydrogenase subunit gamma) (NAD(+)-specific ICDH subunit gamma)	Idh3g	393	1.02976	0.594123
Q9EP53	TSC1_MOUSE	Hamartin (Tuberous sclerosis 1 protein homolog)	Tsc1 Kiaa0243	1161	0.947109	0.594714
Q6P4T2	U520_MOUSE	U5 small nuclear ribonucleoprotein 200 kDa helicase (EC 3.6.4.13) (BRR2 homolog) (U5 snRNP-specific 200 kDa protein) (U5-200KD)	Snrnp200 Kiaa0788	2136	0.915714	0.597153
Q5PR73	DIRA2_MOUSE	GTP-binding protein Di-Ras2 (Distinct subgroup of the Ras family member 2)	Diras2	199	1.0942	0.598724
Q6ZPJ3	UBE2O_MOUSE	(E3-independent) E2 ubiquitin-conjugating enzyme UBE2O (EC 2.3.2.24) (E2/E3 hybrid ubiquitin-protein ligase UBE2O) (Ubiquitin carrier protein O) (Ubiquitin-conjugating enzyme E2 O) (Ubiquitin-conjugating enzyme E2 of 230 kDa) (Ubiquitin-conjugating enzyme E2-230K) (Ubiquitin-protein ligase O)	Ube2o Kiaa1734	1288	1.03441	0.598724
Q99L47	F10A1_MOUSE	Hsc70-interacting protein (Hip) (Protein FAM10A1) (Protein ST13 homolog)	St13 Fam10a1 Hip	371	0.947653	0.598724
Q9WUM4	COR1C_MOUSE	Coronin-1C (Coronin-3)	Coro1c	474	0.966893	0.598967
P49722	PSA2_MOUSE	Proteasome subunit alpha type-2 (EC 3.4.25.1) (Macropain subunit C3) (Multicatalytic endopeptidase complex subunit C3) (Proteasome component C3)	Psma2 Lmpc3	234	0.887747	0.599144
Q99P69	NUF2_MOUSE	Kinetochore protein Nuf2 (Cell division cycle-associated protein 1)	Nuf2 Cdca1 Nuf2r	463	0.892607	0.599144
B1AXP6	TOM5_MOUSE	Mitochondrial import receptor subunit TOM5 homolog	Tomm5 Tom5	51	1.06517	0.599539
Q8BHE3	ATCAY_MOUSE	Caytaxin	Atcay	372	0.92696	0.599539
Q9QYX7	PCLO_MOUSE	Protein piccolo (Aczonin) (Brain-derived HLMN protein) (Multidomain presynaptic cytomatrix protein)	Pclo Acz	5068	1.10489	0.599539
Q5RJG7	ISPD_MOUSE	D-ribitol-5-phosphate cytidylyltransferase (EC 2.7.7.40) (2-C-methyl-D-erythritol 4-phosphate cytidylyltransferase-like protein) (Isoprenoid synthase domain-containing protein)	Crppa Ispd	447	1.13325	0.600998
Q8BSZ2	AP3S2_MOUSE	AP-3 complex subunit sigma-2 (AP-3 complex subunit sigma-3B) (Adaptor-related protein complex 3 subunit sigma-2) (Sigma-3B-adaptin) (Sigma3B-adaptin) (Sigma-adaptin 3b)	Ap3s2	193	1.06982	0.601536
Q8JZR6	S4A8_MOUSE	Electroneutral sodium bicarbonate exchanger 1 (Electroneutral Na+-driven Cl-HCO3 exchanger) (Solute carrier family 4 member 8) (k-NBC3)	Slc4a8 Kiaa0739	1089	1.18882	0.601536
Q9CXJ4	MITOS_MOUSE	Mitochondrial potassium channel ATP-binding subunit (ATP-binding cassette sub-family B member 8, mitochondrial) (ABCB8) (Mitochondrial sulfonylurea-receptor) (MITOSUR)	Abcb8 Mitosur	717	1.06197	0.601536
P59764	DOCK4_MOUSE	Dedicator of cytokinesis protein 4	Dock4 Kiaa0716	1978	1.0915	0.601825
Q9CRY7	GDPD1_MOUSE	Lysophospholipase D GDPD1 (EC 3.1.4.39) (Glycerophosphodiester phosphodiesterase 4) (Glycerophosphodiester phosphodiesterase domain-containing protein 1)	Gdpd1 Gde4	314	1.04398	0.601825
Q8CDG5	CRERF_MOUSE	CREB3 regulatory factor (Luman recruitment factor) (LRF)	Crebrf	640	0.89485	0.602771
O35250	EXOC7_MOUSE	Exocyst complex component 7 (Exocyst complex component Exo70)	Exoc7 Exo70	697	1.04017	0.603807
O70591	PFD2_MOUSE	Prefoldin subunit 2	Pfdn2 Pfd2	154	0.932584	0.603807
P42669	PURA_MOUSE	Transcriptional activator protein Pur-alpha (Purine-rich single-stranded DNA-binding protein alpha)	Pura	321	1.03547	0.603807
P60879	SNP25_MOUSE	Synaptosomal-associated protein 25 (SNAP-25) (Super protein) (SUP) (Synaptosomal-associated 25 kDa protein)	Snap25 Snap	206	1.02526	0.603807
Q9JJV2	PROF2_MOUSE	Profilin-2 (Profilin II)	Pfn2	140	0.954031	0.603807
Q8R146	APEH_MOUSE	Acylamino-acid-releasing enzyme (AARE) (EC 3.4.19.1) (Acyl-peptide hydrolase) (APH) (Acylaminoacyl-peptidase)	Apeh	732	0.93031	0.605795
Q5SSL4	ABR_MOUSE	Active breakpoint cluster region-related protein	Abr	859	1.03291	0.606019
Q9D6U8	F162A_MOUSE	Protein FAM162A (E2-induced gene 5 protein homolog) (Growth and transformation-dependent protein) (HGTD-P)	Fam162a E2ig5	155	0.939971	0.606019
Q9CWE0	MFR1L_MOUSE	Mitochondrial fission regulator 1-like	Mtfr1l Fam54b	289	1.20539	0.607994
Q9EPE9	AT131_MOUSE	Manganese-transporting ATPase 13A1 (CATP) (EC 7.2.2.-)	Atp13a1 Atp13a	1200	0.930552	0.607994
P57722	PCBP3_MOUSE	Poly(rC)-binding protein 3 (Alpha-CP3)	Pcbp3	371	1.36512	0.609043
B9EKR1	PTPRZ_MOUSE	Receptor-type tyrosine-protein phosphatase zeta (R-PTP-zeta) (EC 3.1.3.48)	Ptprz1	2312	0.946242	0.610216
P05202	AATM_MOUSE	Aspartate aminotransferase, mitochondrial (mAspAT) (EC 2.6.1.1) (EC 2.6.1.7) (Fatty acid-binding protein) (FABP-1) (Glutamate oxaloacetate transaminase 2) (Kynurenine aminotransferase 4) (Kynurenine aminotransferase IV) (Kynurenine--oxoglutarate transaminase 4) (Kynurenine--oxoglutarate transaminase IV) (Plasma membrane-associated fatty acid-binding protein) (FABPpm) (Transaminase A)	Got2 Got-2	430	0.98705	0.610216
Q810Y8	PRAL7_MOUSE	Preferentially expressed antigen in melanoma-like protein 7 (Prame-like 7)	Pramel7	479	1.20525	0.610216
Q9CQ60	6PGL_MOUSE	6-phosphogluconolactonase (6PGL) (EC 3.1.1.31)	Pgls	257	1.05912	0.610216
Q9JLN9	MTOR_MOUSE	Serine/threonine-protein kinase mTOR (EC 2.7.11.1) (FK506-binding protein 12-rapamycin complex-associated protein 1) (FKBP12-rapamycin complex-associated protein) (Mammalian target of rapamycin) (mTOR) (Mechanistic target of rapamycin) (Rapamycin target protein 1) (RAPT1)	Mtor Frap Frap1	2549	1.0376	0.610216
Q9CQE1	NPS3B_MOUSE	Protein NipSnap homolog 3B (NipSnap3B) (NipSnap-related protein) (Protein NipSnap homolog 3A) (NipSnap3A)	Nipsnap3b Nipsnap3a	247	1.06077	0.611667
Q80U56	AVL9_MOUSE	Late secretory pathway protein AVL9 homolog	Avl9 Kiaa0241	649	1.08158	0.612189
Q8VBZ3	CLPT1_MOUSE	Cleft lip and palate transmembrane protein 1 homolog (Thymic epithelial cell surface antigen)	Clptm1 N14	664	1.12807	0.612189
Q8VCE6	NT5M_MOUSE	5'(3')-deoxyribonucleotidase, mitochondrial (5',3'-nucleotidase, mitochondrial) (EC 3.1.3.-) (Deoxy-5'-nucleotidase 2) (dNT-2)	Nt5m Dnt2	220	1.14169	0.612189
O70152	DPM1_MOUSE	Dolichol-phosphate mannosyltransferase subunit 1 (EC 2.4.1.83) (Dolichol-phosphate mannose synthase subunit 1) (DPM synthase subunit 1) (Dolichyl-phosphate beta-D-mannosyltransferase subunit 1) (Mannose-P-dolichol synthase subunit 1) (MPD synthase)	Dpm1	260	1.10603	0.612733
Q9WVL0	MAAI_MOUSE	Maleylacetoacetate isomerase (MAAI) (EC 5.2.1.2) (GSTZ1-1) (Glutathione S-transferase zeta 1) (EC 2.5.1.18)	Gstz1 Maai	216	1.05099	0.612733
P97393	RHG05_MOUSE	Rho GTPase-activating protein 5 (Rho-type GTPase-activating protein 5) (p190-B)	Arhgap5 Rhogap5	1501	1.08713	0.614021
Q8C7M3	TRIM9_MOUSE	E3 ubiquitin-protein ligase TRIM9 (EC 2.3.2.27) (RING-type E3 ubiquitin transferase TRIM9) (Tripartite motif-containing protein 9)	Trim9 Kiaa0282	817	1.16388	0.614021
P97952	SCN1B_MOUSE	Sodium channel subunit beta-1	Scn1b	218	0.950378	0.615061
Q3ULD5	MCCB_MOUSE	Methylcrotonoyl-CoA carboxylase beta chain, mitochondrial (MCCase subunit beta) (EC 6.4.1.4) (3-methylcrotonyl-CoA carboxylase 2) (3-methylcrotonyl-CoA carboxylase non-biotin-containing subunit) (3-methylcrotonyl-CoA:carbon dioxide ligase subunit beta)	Mccc2	563	1.05078	0.615483
A2A5R2	BIG2_MOUSE	Brefeldin A-inhibited guanine nucleotide-exchange protein 2 (Brefeldin A-inhibited GEP 2) (ADP-ribosylation factor guanine nucleotide-exchange factor 2)	Arfgef2 Arfgep2 Big2	1792	1.03227	0.618399
Q6PDI5	ECM29_MOUSE	Proteasome adapter and scaffold protein ECM29 (Proteasome-associated protein ECM29 homolog)	Ecpas Ecm29 Kiaa0368	1840	1.05767	0.624584
Q9ERY9	ERG28_MOUSE	Ergosterol biosynthetic protein 28 homolog	Erg28 Orf11	140	1.0721	0.624883
Q80ZJ1	RAP2A_MOUSE	Ras-related protein Rap-2a	Rap2a	183	0.895831	0.625551
Q8C0E2	VP26B_MOUSE	Vacuolar protein sorting-associated protein 26B (Vesicle protein sorting 26B)	Vps26b	336	0.917808	0.625551
Q8C437	PEX5R_MOUSE	PEX5-related protein (PEX2-related protein) (PEX5-like protein) (Peroxin-5-related protein) (Tetratricopeptide repeat-containing Rab8b-interacting protein) (Pex5Rp) (TRIP8b)	Pex5l Pex2 Pex5r Pxr2	567	0.938125	0.625551
Q8BXR1	S7A14_MOUSE	Probable cationic amino acid transporter (Solute carrier family 7 member 14)	Slc7a14 Kiaa1613	771	1.06859	0.625831
Q8R123	FAD1_MOUSE	FAD synthase (EC 2.7.7.2) (FAD pyrophosphorylase) (FMN adenylyltransferase) (Flavin adenine dinucleotide synthase) [Includes: Molybdenum cofactor biosynthesis protein-like region; FAD synthase region]	Flad1	492	0.861003	0.625831
Q8R307	VPS18_MOUSE	Vacuolar protein sorting-associated protein 18 homolog	Vps18	973	1.08129	0.625831
Q6PD28	2A5B_MOUSE	Serine/threonine-protein phosphatase 2A 56 kDa regulatory subunit beta isoform (PP2A B subunit isoform B'-beta) (PP2A B subunit isoform B56-beta) (PP2A B subunit isoform PR61-beta) (PP2A B subunit isoform R5-beta)	Ppp2r5b	497	1.07647	0.627431
Q8BQZ4	RLGPB_MOUSE	Ral GTPase-activating protein subunit beta (p170)	Ralgapb Kiaa1219	1484	0.935054	0.627431
P09671	SODM_MOUSE	Superoxide dismutase [Mn], mitochondrial (EC 1.15.1.1)	Sod2 Sod-2	222	1.02346	0.630327
P97447	FHL1_MOUSE	Four and a half LIM domains protein 1 (FHL-1) (KyoT) (RBP-associated molecule 14-1) (RAM14-1) (Skeletal muscle LIM-protein 1) (SLIM) (SLIM-1)	Fhl1	280	1.0524	0.630327
Q3UVK0	ERMP1_MOUSE	Endoplasmic reticulum metallopeptidase 1 (EC 3.4.-.-) (Felix-ina)	Ermp1 D19Wsu12e Fxna Kiaa1815	898	1.06425	0.630327
Q78XF5	OSTC_MOUSE	Oligosaccharyltransferase complex subunit OSTC	Ostc	149	1.09054	0.630327
Q9EPC1	PARVA_MOUSE	Alpha-parvin (Actopaxin)	Parva Actp MNCb-0301	372	1.05066	0.630327
Q9JIW9	RALB_MOUSE	Ras-related protein Ral-B	Ralb	206	1.0587	0.630327
Q8K4Z3	NNRE_MOUSE	NAD(P)H-hydrate epimerase (EC 5.1.99.6) (Apolipoprotein A-I-binding protein) (AI-BP) (NAD(P)HX epimerase)	Naxe Aibp Apoa1bp	282	0.943747	0.633495
O54734	OST48_MOUSE	Dolichyl-diphosphooligosaccharide--protein glycosyltransferase 48 kDa subunit (DDOST 48 kDa subunit) (Oligosaccharyl transferase 48 kDa subunit)	Ddost	441	1.03295	0.634551
O70166	STMN3_MOUSE	Stathmin-3 (Hippocampus abundant transcript 3) (SCG10-like protein) (SCG10-related protein HiAT3)	Stmn3 Sclip	180	1.06558	0.634551
Q60770	STXB3_MOUSE	Syntaxin-binding protein 3 (MUNC-18-3) (Mammalian homolog of Unc-18c) (Munc-18c) (Protein unc-18 homolog 3) (Unc18-3) (Protein unc-18 homolog C) (Unc-18C)	Stxbp3 Stxbp3a Unc18c	592	1.11315	0.634761
Q8BR63	F177A_MOUSE	Protein FAM177A1	Fam177a1	207	1.03568	0.634761
Q07417	ACADS_MOUSE	Short-chain specific acyl-CoA dehydrogenase, mitochondrial (SCAD) (EC 1.3.8.1) (Butyryl-CoA dehydrogenase)	Acads	412	1.08453	0.63482
Q8BZA9	TIGAR_MOUSE	Fructose-2,6-bisphosphatase TIGAR (EC 3.1.3.46) (TP53-induced glycolysis and apoptosis regulator) (TP53-induced glycolysis regulatory phosphatase)	Tigar	269	1.04877	0.63482
Q9ET30	TM9S3_MOUSE	Transmembrane 9 superfamily member 3	Tm9sf3 Smbp	587	0.89462	0.63482
O35316	SC6A6_MOUSE	Sodium- and chloride-dependent taurine transporter (Solute carrier family 6 member 6)	Slc6a6 Taut	621	0.882792	0.63482
Q9CQA1	TPPC5_MOUSE	Trafficking protein particle complex subunit 5	Trappc5	188	0.914544	0.63482
Q3TZZ7	ESYT2_MOUSE	Extended synaptotagmin-2 (E-Syt2)	Esyt2 D12Ertd551e Fam62b	845	1.37799	0.635109
Q8CE90	MP2K7_MOUSE	Dual specificity mitogen-activated protein kinase kinase 7 (MAP kinase kinase 7) (MAPKK 7) (EC 2.7.12.2) (JNK-activating kinase 2) (MAPK/ERK kinase 7) (MEK 7) (c-Jun N-terminal kinase kinase 2) (JNK kinase 2) (JNKK 2)	Map2k7 Mkk7	535	1.04781	0.635579
Q9CZ04	CSN7A_MOUSE	COP9 signalosome complex subunit 7a (SGN7a) (Signalosome subunit 7a) (JAB1-containing signalosome subunit 7a)	Cops7a Csn7a	275	1.042	0.635579
Q9JHW2	NIT2_MOUSE	Omega-amidase NIT2 (EC 3.5.1.3) (Nitrilase homolog 2)	Nit2 D16Ertd502e	276	0.914953	0.637001
Q8BVI4	DHPR_MOUSE	Dihydropteridine reductase (EC 1.5.1.34) (HDHPR) (Quinoid dihydropteridine reductase)	Qdpr Dhpr	241	1.02771	0.637717
Q9DBL1	ACDSB_MOUSE	Short/branched chain specific acyl-CoA dehydrogenase, mitochondrial (SBCAD) (EC 1.3.8.5) (2-methyl branched chain acyl-CoA dehydrogenase) (2-MEBCAD) (2-methylbutyryl-coenzyme A dehydrogenase) (2-methylbutyryl-CoA dehydrogenase)	Acadsb	432	1.05072	0.637717
Q9R1C6	DGKE_MOUSE	Diacylglycerol kinase epsilon (DAG kinase epsilon) (EC 2.7.1.107) (Diglyceride kinase epsilon) (DGK-epsilon)	Dgke	564	1.03819	0.638532
E9Q401	RYR2_MOUSE	Ryanodine receptor 2 (RYR-2) (RyR2) (Cardiac muscle ryanodine receptor) (Cardiac muscle ryanodine receptor-calcium release channel) (Type 2 ryanodine receptor)	Ryr2	4966	0.903279	0.64263
Q9D071	MMS19_MOUSE	MMS19 nucleotide excision repair protein homolog (MET18 homolog) (MMS19-like protein)	Mms19 Mms19l	1031	1.09107	0.64263
P12032	TIMP1_MOUSE	Metalloproteinase inhibitor 1 (Collagenase inhibitor 16C8 fibroblast) (Erythroid-potentiating activity) (EPA) (TPA-S1) (TPA-induced protein) (Tissue inhibitor of metalloproteinases 1) (TIMP-1)	Timp1 Timp Timp-1	205	1.0698	0.643339
O08529	CAN2_MOUSE	Calpain-2 catalytic subunit (EC 3.4.22.53) (80 kDa M-calpain subunit) (CALP80) (Calcium-activated neutral proteinase 2) (CANP 2) (Calpain M-type) (Calpain-2 large subunit) (Millimolar-calpain) (M-calpain)	Capn2	700	1.03283	0.643617
Q9CPV4	GLOD4_MOUSE	Glyoxalase domain-containing protein 4	Glod4	298	1.03458	0.643617
Q9D9V3	ECHD1_MOUSE	Ethylmalonyl-CoA decarboxylase (EC 4.1.1.94) (Enoyl-CoA hydratase domain-containing protein 1) (Methylmalonyl-CoA decarboxylase) (MMCD)	Echdc1	322	1.04195	0.643617
P50172	DHI1_MOUSE	Corticosteroid 11-beta-dehydrogenase isozyme 1 (EC 1.1.1.146) (11-beta-hydroxysteroid dehydrogenase 1) (11-DH) (11-beta-HSD1) (11beta-HSD1A)	Hsd11b1 Hsd11	292	1.05872	0.643654
Q8BIJ6	SYIM_MOUSE	Isoleucine--tRNA ligase, mitochondrial (EC 6.1.1.5) (Isoleucyl-tRNA synthetase) (IleRS)	Iars2	1012	1.02512	0.643654
Q91VM9	IPYR2_MOUSE	Inorganic pyrophosphatase 2, mitochondrial (EC 3.6.1.1) (Pyrophosphate phospho-hydrolase 2) (PPase 2)	Ppa2	330	1.05268	0.645026
Q9WTQ5	AKA12_MOUSE	A-kinase anchor protein 12 (AKAP-12) (Germ cell lineage protein gercelin) (Src-suppressed C kinase substrate) (SSeCKS)	Akap12 Gag12 Ssecks	1684	1.06413	0.647954
P62137	PP1A_MOUSE	Serine/threonine-protein phosphatase PP1-alpha catalytic subunit (PP-1A) (EC 3.1.3.16)	Ppp1ca Ppp1a	330	1.04429	0.650747
Q80UU9	PGRC2_MOUSE	Membrane-associated progesterone receptor component 2	Pgrmc2	217	0.910708	0.651027
Q9CR62	M2OM_MOUSE	Mitochondrial 2-oxoglutarate/malate carrier protein (OGCP) (Solute carrier family 25 member 11)	Slc25a11	314	0.973281	0.651027
Q9ES97	RTN3_MOUSE	Reticulon-3	Rtn3	964	1.03473	0.651027
O08807	PRDX4_MOUSE	Peroxiredoxin-4 (EC 1.11.1.15) (Antioxidant enzyme AOE372) (Peroxiredoxin IV) (Prx-IV) (Thioredoxin peroxidase AO372) (Thioredoxin-dependent peroxide reductase A0372)	Prdx4	274	1.07287	0.652478
P61027	RAB10_MOUSE	Ras-related protein Rab-10	Rab10	200	1.03078	0.652478
Q8K2C9	HACD3_MOUSE	Very-long-chain (3R)-3-hydroxyacyl-CoA dehydratase 3 (EC 4.2.1.134) (3-hydroxyacyl-CoA dehydratase 3) (HACD3) (Butyrate-induced protein 1) (B-ind1) (Protein-tyrosine phosphatase-like A domain-containing protein 1)	Hacd3 Ptplad1	362	0.959632	0.654786
Q80ZW2	THEM6_MOUSE	Protein THEM6	Them6	207	1.04559	0.654866
Q8BMA6	SRP68_MOUSE	Signal recognition particle subunit SRP68 (SRP68) (Signal recognition particle 68 kDa protein)	Srp68	625	1.04382	0.655033
Q8BGT8	PHIPL_MOUSE	Phytanoyl-CoA hydroxylase-interacting protein-like	Phyhipl	375	1.04535	0.655246
Q9JM63	KCJ10_MOUSE	ATP-sensitive inward rectifier potassium channel 10 (Inward rectifier K(+) channel Kir4.1) (Potassium channel, inwardly rectifying subfamily J member 10)	Kcnj10	379	0.958202	0.655478
Q8BYJ6	TBCD4_MOUSE	TBC1 domain family member 4 (Akt substrate of 160 kDa) (AS160)	Tbc1d4 As160 Kiaa0603	1307	1.0739	0.655893
Q8R0S2	IQEC1_MOUSE	IQ motif and SEC7 domain-containing protein 1	Iqsec1 Kiaa0763	961	0.950199	0.655893
O35841	API5_MOUSE	Apoptosis inhibitor 5 (API-5) (AAC-11)	Api5	504	1.0548	0.656051
O35963	RB33B_MOUSE	Ras-related protein Rab-33B	Rab33b	229	1.0703	0.656051
P00416	COX3_MOUSE	Cytochrome c oxidase subunit 3 (EC 1.9.3.1) (Cytochrome c oxidase polypeptide III)	mt-Co3 COIII Mtco3	261	1.22942	0.656051
P23927	CRYAB_MOUSE	Alpha-crystallin B chain (Alpha(B)-crystallin) (P23)	Cryab Crya2	175	0.964725	0.656051
P60122	RUVB1_MOUSE	RuvB-like 1 (EC 3.6.4.12) (49 kDa TATA box-binding protein-interacting protein) (49 kDa TBP-interacting protein) (DNA helicase p50) (Pontin 52) (TIP49a)	Ruvbl1 Tip49 Tip49a	456	1.0834	0.656051
Q8CGF6	WDR47_MOUSE	WD repeat-containing protein 47 (Neuronal enriched MAP interacting protein) (Nemitin)	Wdr47 Kiaa0893	920	0.963621	0.656051
P62196	PRS8_MOUSE	26S proteasome regulatory subunit 8 (26S proteasome AAA-ATPase subunit RPT6) (Proteasome 26S subunit ATPase 5) (Proteasome subunit p45) (p45/SUG) (mSUG1)	Psmc5 Sug1	406	0.970629	0.659861
P42208	SEPT2_MOUSE	Septin-2 (Neural precursor cell expressed developmentally down-regulated protein 5) (NEDD-5)	Septin2 Nedd-5 Nedd5 Sept2	361	1.03825	0.660578
B1AXV0	FRS1L_MOUSE	DOMON domain-containing protein FRRS1L (Ferric-chelate reductase 1-like protein)	Frrs1l	293	1.04698	0.660578
Q3UUQ7	PGAP1_MOUSE	GPI inositol-deacylase (EC 3.1.-.-) (Post-GPI attachment to proteins factor 1)	Pgap1	922	0.963024	0.661364
O55100	SNG1_MOUSE	Synaptogyrin-1	Syngr1	234	0.956854	0.662387
O88952	LIN7C_MOUSE	Protein lin-7 homolog C (Lin-7C) (mLin7C) (Mammalian lin-seven protein 3) (MALS-3) (Vertebrate lin-7 homolog 3) (Veli-3)	Lin7c Mals3 Veli3	197	1.03804	0.662387
Q61361	PGCB_MOUSE	Brevican core protein	Bcan	883	1.02897	0.662387
Q8BPQ7	SGSM1_MOUSE	Small G protein signaling modulator 1 (RUN and TBC1 domain-containing protein 2)	Sgsm1 Rutbc2	1093	0.952714	0.662387
Q99N89	RM43_MOUSE	39S ribosomal protein L43, mitochondrial (L43mt) (MRP-L43) (Mitochondrial ribosomal protein bMRP36a)	Mrpl43	183	1.11401	0.662387
Q9CZX9	EMC4_MOUSE	ER membrane protein complex subunit 4 (Transmembrane protein 85)	Emc4 Tmem85	183	1.03309	0.662387
Q9D1P4	CHRD1_MOUSE	Cysteine and histidine-rich domain-containing protein 1 (CHORD domain-containing protein 1) (CHORD-containing protein 1) (Chp-1) (Protein morgana)	Chordc1 Chp1 Morgana	331	1.08657	0.662387
Q9DBT5	AMPD2_MOUSE	AMP deaminase 2 (EC 3.5.4.6) (AMP deaminase isoform L)	Ampd2	798	0.937434	0.662387
Q9DBX6	CP2S1_MOUSE	Cytochrome P450 2S1 (EC 1.14.14.-) (CYPIIS1) (Hydroperoxy icosatetraenoate dehydratase) (EC 4.2.1.152) (Thromboxane-A synthase) (EC 5.3.99.5)	Cyp2s1	501	1.06555	0.662387
Q8CCK0	H2AW_MOUSE	Core histone macro-H2A.2 (Histone macroH2A2) (mH2A2)	H2afy2 H2afy3	372	1.04932	0.664321
O35551	RABE1_MOUSE	Rab GTPase-binding effector protein 1 (Rabaptin-5) (Rabaptin-5alpha)	Rabep1 Rab5ep Rabpt5 Rabpt5a	862	1.06371	0.664666
Q0KK55	KNDC1_MOUSE	Kinase non-catalytic C-lobe domain-containing protein 1 (KIND domain-containing protein 1) (Protein very KIND) (v-KIND) (Ras-GEF domain-containing family member 2)	Kndc1 Kiaa1768 Rasgef2 Vkind	1742	0.949545	0.664666
Q791V5	MTCH2_MOUSE	Mitochondrial carrier homolog 2	Mtch2	303	1.03266	0.664666
Q9D0M5	DYL2_MOUSE	Dynein light chain 2, cytoplasmic (8 kDa dynein light chain b) (DLC8) (DLC8b) (Dynein light chain LC8-type 2)	Dynll2 Dlc2	89	0.942113	0.664666
Q9DAS9	GBG12_MOUSE	Guanine nucleotide-binding protein G(I)/G(S)/G(O) subunit gamma-12	Gng12	72	1.04874	0.664666
P62264	RS14_MOUSE	40S ribosomal protein S14	Rps14	151	1.05537	0.664938
P53994	RAB2A_MOUSE	Ras-related protein Rab-2A	Rab2a Rab2	212	1.03258	0.665798
P13595	NCAM1_MOUSE	Neural cell adhesion molecule 1 (N-CAM-1) (NCAM-1) (CD antigen CD56)	Ncam1 Ncam	1115	0.983075	0.668314
Q61074	PPM1G_MOUSE	Protein phosphatase 1G (EC 3.1.3.16) (Fibroblast growth factor-inducible protein 13) (FIN13) (Protein phosphatase 1C) (Protein phosphatase 2C isoform gamma) (PP2C-gamma) (Protein phosphatase magnesium-dependent 1 gamma)	Ppm1g Fin13 Ppm1c	542	0.93459	0.668861
Q9QZM0	UBQL2_MOUSE	Ubiquilin-2 (Chap1) (DSK2 homolog) (Protein linking IAP with cytoskeleton 2) (PLIC-2) (Ubiquitin-like product Chap1/Dsk2)	Ubqln2 Plic2	638	0.925422	0.668861
O54950	AAKG1_MOUSE	5'-AMP-activated protein kinase subunit gamma-1 (AMPK gamma1) (AMPK subunit gamma-1) (AMPKg)	Prkag1 Prkaac	330	1.0761	0.67015
Q80TL7	MON2_MOUSE	Protein MON2 homolog (Protein SF21)	Mon2 Kiaa1040 Sf21	1715	1.02851	0.670158
Q8CIN4	PAK2_MOUSE	Serine/threonine-protein kinase PAK 2 (EC 2.7.11.1) (Gamma-PAK) (p21-activated kinase 2) (PAK-2) [Cleaved into: PAK-2p27; PAK-2p34]	Pak2	524	1.04211	0.670158
Q9DAM5	TPC_MOUSE	Mitochondrial thiamine pyrophosphate carrier (Solute carrier family 25 member 19)	Slc25a19	318	0.922887	0.670158
P35396	PPARD_MOUSE	Peroxisome proliferator-activated receptor delta (PPAR-delta) (Nuclear hormone receptor 1) (NUC1) (Nuclear receptor subfamily 1 group C member 2) (Peroxisome proliferator-activated receptor beta) (PPAR-beta)	Ppard Nr1c2 Pparb	440	1.07366	0.67088
Q60692	PSB6_MOUSE	Proteasome subunit beta type-6 (EC 3.4.25.1) (Low molecular mass protein 19) (Macropain delta chain) (Multicatalytic endopeptidase complex delta chain) (Proteasome delta chain) (Proteasome subunit Y)	Psmb6 Lmp19	238	1.06534	0.671067
Q8C7D2	CRBN_MOUSE	Protein cereblon (Protein PiL)	Crbn	445	1.09403	0.671627
Q8BLK3	LSAMP_MOUSE	Limbic system-associated membrane protein (LSAMP)	Lsamp	341	0.978298	0.673177
P98200	AT8A2_MOUSE	Phospholipid-transporting ATPase IB (EC 7.6.2.1) (ATPase class I type 8A member 2) (P4-ATPase flippase complex alpha subunit ATP8A2)	Atp8a2	1148	1.07443	0.67355
Q8R3V5	SHLB2_MOUSE	Endophilin-B2 (SH3 domain-containing GRB2-like protein B2)	Sh3glb2 Kiaa1848	400	0.965096	0.675772
P22315	HEMH_MOUSE	Ferrochelatase, mitochondrial (EC 4.99.1.1) (Heme synthase) (Protoheme ferro-lyase)	Fech	420	1.03936	0.677451
Q6PD26	PIGS_MOUSE	GPI transamidase component PIG-S (Phosphatidylinositol-glycan biosynthesis class S protein)	Pigs	555	1.06971	0.677747
Q8BG39	SV2B_MOUSE	Synaptic vesicle glycoprotein 2B (Synaptic vesicle protein 2B)	Sv2b Kiaa0735	683	1.03172	0.683343
P62911	RL32_MOUSE	60S ribosomal protein L32	Rpl32	135	1.04065	0.683857
Q64331	MYO6_MOUSE	Unconventional myosin-VI (Unconventional myosin-6)	Myo6 Sv	1265	1.02328	0.684447
Q68FE6	RIPR1_MOUSE	Rho family-interacting cell polarization regulator 1	Ripor1 Fam65a Kiaa1930	1223	0.916334	0.685332
Q64525	H2B2B_MOUSE	Histone H2B type 2-B (H2b 616)	Hist2h2bb	126	0.941169	0.685769
Q8C163	EXOG_MOUSE	Nuclease EXOG, mitochondrial (EC 3.1.30.-) (Endonuclease G-like 1) (Endo G-like 1)	Exog Endogl1	368	0.953043	0.686302
Q9D2U9	H2B3A_MOUSE	Histone H2B type 3-A	Hist3h2ba	126	1.09468	0.686302
P26231	CTNA1_MOUSE	Catenin alpha-1 (102 kDa cadherin-associated protein) (Alpha E-catenin) (CAP102)	Ctnna1 Catna1	906	1.09501	0.686995
P43006	EAA2_MOUSE	Excitatory amino acid transporter 2 (GLT-1) (Sodium-dependent glutamate/aspartate transporter 2) (Solute carrier family 1 member 2)	Slc1a2 Eaat2 Glt1	572	0.978437	0.686995
P56399	UBP5_MOUSE	Ubiquitin carboxyl-terminal hydrolase 5 (EC 3.4.19.12) (Deubiquitinating enzyme 5) (Isopeptidase T) (Ubiquitin thioesterase 5) (Ubiquitin-specific-processing protease 5)	Usp5 Isot	858	1.0242	0.686995
P62245	RS15A_MOUSE	40S ribosomal protein S15a	Rps15a	130	1.04942	0.686995
Q8CC86	PNCB_MOUSE	Nicotinate phosphoribosyltransferase (NAPRTase) (EC 6.3.4.21) (Nicotinate phosphoribosyltransferase domain-containing protein 1)	Naprt Naprt1	538	1.07336	0.686995
Q9JM76	ARPC3_MOUSE	Actin-related protein 2/3 complex subunit 3 (Arp2/3 complex 21 kDa subunit) (p21-ARC)	Arpc3	178	0.945694	0.686995
Q7TMY8	HUWE1_MOUSE	E3 ubiquitin-protein ligase HUWE1 (EC 2.3.2.26) (E3Histone) (HECT, UBA and WWE domain-containing protein 1) (HECT-type E3 ubiquitin transferase HUWE1) (Upstream regulatory element-binding protein 1) (URE-B1) (URE-binding protein 1)	Huwe1 Kiaa0312 Ureb1	4377	1.02154	0.687703
P27773	PDIA3_MOUSE	Protein disulfide-isomerase A3 (EC 5.3.4.1) (58 kDa glucose-regulated protein) (58 kDa microsomal protein) (p58) (Disulfide isomerase ER-60) (Endoplasmic reticulum resident protein 57) (ER protein 57) (ERp57) (Endoplasmic reticulum resident protein 60) (ER protein 60) (ERp60)	Pdia3 Erp Erp60 Grp58	505	1.0169	0.687993
Q8BJU2	TSN9_MOUSE	Tetraspanin-9 (Tspan-9) (Tetraspan NET-5)	Tspan9 Net5	239	1.24833	0.687993
P51830	ADCY9_MOUSE	Adenylate cyclase type 9 (EC 4.6.1.1) (ATP pyrophosphate-lyase 9) (Adenylate cyclase type IX) (Adenylyl cyclase 9) (AC9) (Adenylyl cyclase type 10) (ACTP10)	Adcy9	1353	0.918783	0.688614
B9EJ80	PDZD8_MOUSE	PDZ domain-containing protein 8	Pdzd8	1147	0.903746	0.688694
P35700	PRDX1_MOUSE	Peroxiredoxin-1 (EC 1.11.1.15) (Macrophage 23 kDa stress protein) (Osteoblast-specific factor 3) (OSF-3) (Thioredoxin peroxidase 2) (Thioredoxin-dependent peroxide reductase 2)	Prdx1 Msp23 Paga Tdpx2	199	1.0269	0.688694
P50396	GDIA_MOUSE	Rab GDP dissociation inhibitor alpha (Rab GDI alpha) (Guanosine diphosphate dissociation inhibitor 1) (GDI-1)	Gdi1 Rabgdia	447	0.980351	0.688694
P59999	ARPC4_MOUSE	Actin-related protein 2/3 complex subunit 4 (Arp2/3 complex 20 kDa subunit) (p20-ARC)	Arpc4 Arc20	168	1.02483	0.688694
P61161	ARP2_MOUSE	Actin-related protein 2 (Actin-like protein 2)	Actr2 Arp2	394	1.02631	0.688694
Q8C6E0	CFA36_MOUSE	Cilia- and flagella-associated protein 36 (Coiled-coil domain-containing protein 104)	Cfap36 Ccdc104	343	1.05839	0.688694
Q9ERL9	GCYA1_MOUSE	Guanylate cyclase soluble subunit alpha-1 (GCS-alpha-1) (EC 4.6.1.2) (Guanylate cyclase soluble subunit alpha-3) (GCS-alpha-3) (Soluble guanylate cyclase large subunit)	Gucy1a1 Gucy1a3	691	1.1334	0.688694
Q9QZD8	DIC_MOUSE	Mitochondrial dicarboxylate carrier (Solute carrier family 25 member 10)	Slc25a10 Dic	287	1.02654	0.688694
Q9WU28	PFD5_MOUSE	Prefoldin subunit 5 (EIG-1) (Myc modulator 1) (c-Myc-binding protein Mm-1)	Pfdn5 Eig1 Mm1 Pfd5	154	0.903883	0.688694
Q9Z2W8	GRIA4_MOUSE	Glutamate receptor 4 (GluR-4) (GluR4) (AMPA-selective glutamate receptor 4) (GluR-D) (Glutamate receptor ionotropic, AMPA 4) (GluA4)	Gria4 Glur4	902	1.1011	0.688694
P60335	PCBP1_MOUSE	Poly(rC)-binding protein 1 (Alpha-CP1) (Heterogeneous nuclear ribonucleoprotein E1) (hnRNP E1)	Pcbp1	356	0.96249	0.689483
Q9EPN1	NBEA_MOUSE	Neurobeachin (Lysosomal-trafficking regulator 2)	Nbea Lyst2	2936	1.02306	0.689483
Q9QXS6	DREB_MOUSE	Drebrin (Developmentally-regulated brain protein)	Dbn1 Drba	706	0.965285	0.689483
Q60634	FLOT2_MOUSE	Flotillin-2 (Epidermal surface antigen) (ESA) (Membrane component chromosome 17 surface marker 1 homolog)	Flot2 Esa1 M17s1	428	0.966309	0.690035
Q3TEA8	HP1B3_MOUSE	Heterochromatin protein 1-binding protein 3	Hp1bp3	554	1.04633	0.690635
P43406	ITAV_MOUSE	Integrin alpha-V (Vitronectin receptor subunit alpha) (CD antigen CD51) [Cleaved into: Integrin alpha-V heavy chain; Integrin alpha-V light chain]	Itgav	1044	1.05124	0.690688
Q78JW9	UBFD1_MOUSE	Ubiquitin domain-containing protein UBFD1	Ubfd1 D7Wsu128e	368	0.946593	0.690779
P85094	ISC2A_MOUSE	Isochorismatase domain-containing protein 2A	Isoc2a Isoc2	206	1.13627	0.691543
Q8BRT1	CLAP2_MOUSE	CLIP-associating protein 2 (Cytoplasmic linker-associated protein 2)	Clasp2 Kiaa0627	1286	1.01893	0.691543
Q8BUK6	HOOK3_MOUSE	Protein Hook homolog 3 (mHK3)	Hook3	718	1.09391	0.691543
O35143	ATIF1_MOUSE	ATPase inhibitor, mitochondrial (ATP synthase F1 subunit epsilon) (Inhibitor of F(1)F(o)-ATPase) (IF(1)) (IF1)	ATP5IF1 Atpi Atpif1 If1	106	1.03627	0.692282
O55242	SGMR1_MOUSE	Sigma non-opioid intracellular receptor 1 (Sigma 1-type opioid receptor) (Sigma1-receptor) (Sigma1R)	Sigmar1 Oprs1	223	1.07168	0.692282
Q9ESW4	AGK_MOUSE	Acylglycerol kinase, mitochondrial (EC 2.7.1.107) (EC 2.7.1.138) (EC 2.7.1.94) (Multiple substrate lipid kinase) (MuLK) (Multi-substrate lipid kinase)	Agk Mulk	421	1.03636	0.692282
Q99JB8	PACN3_MOUSE	Protein kinase C and casein kinase II substrate protein 3	Pacsin3	424	1.09861	0.693669
P54729	NUB1_MOUSE	NEDD8 ultimate buster 1 (Negative regulator of ubiquitin-like proteins 1) (Protein BS4)	Nub1 Nyren18	614	0.945127	0.696641
P62627	DLRB1_MOUSE	Dynein light chain roadblock-type 1 (Dynein light chain 2A, cytoplasmic)	Dynlrb1 Dncl2a Dnlc2a	96	1.06312	0.697855
P62754	RS6_MOUSE	40S ribosomal protein S6 (Phosphoprotein NP33)	Rps6	249	1.02293	0.697855
Q9CPY7	AMPL_MOUSE	Cytosol aminopeptidase (EC 3.4.11.1) (Leucine aminopeptidase 3) (LAP-3) (Leucyl aminopeptidase) (Proline aminopeptidase) (EC 3.4.11.5) (Prolyl aminopeptidase)	Lap3 Lapep	519	0.961137	0.698875
Q8CE50	SNX30_MOUSE	Sorting nexin-30	Snx30	437	0.948448	0.69998
Q9JIY5	HTRA2_MOUSE	Serine protease HTRA2, mitochondrial (EC 3.4.21.108) (High temperature requirement protein A2) (HtrA2) (Omi stress-regulated endoprotease) (Serine protease 25) (Serine proteinase OMI)	Htra2 Omi Prss25	458	0.953751	0.700473
O35295	PURB_MOUSE	Transcriptional activator protein Pur-beta (Purine-rich element-binding protein B) (Vascular actin single-stranded DNA-binding factor 2 p44 component)	Purb	324	1.04249	0.700625
P17183	ENOG_MOUSE	Gamma-enolase (EC 4.2.1.11) (2-phospho-D-glycerate hydro-lyase) (Enolase 2) (Neural enolase) (Neuron-specific enolase) (NSE)	Eno2 Eno-2	434	0.97338	0.700676
Q8R3I3	COG6_MOUSE	Conserved oligomeric Golgi complex subunit 6 (COG complex subunit 6) (Component of oligomeric Golgi complex 6)	Cog6 Kiaa1134	657	1.05159	0.700676
P37040	NCPR_MOUSE	NADPH--cytochrome P450 reductase (CPR) (P450R) (EC 1.6.2.4)	Por	678	1.03461	0.702563
O55022	PGRC1_MOUSE	Membrane-associated progesterone receptor component 1 (mPR)	Pgrmc1 Pgrmc	195	0.9636	0.702852
P47708	RP3A_MOUSE	Rabphilin-3A (Exophilin-1)	Rph3a	681	0.974957	0.702852
Q6WVG3	KCD12_MOUSE	BTB/POZ domain-containing protein KCTD12 (Pfetin) (Predominantly fetal expressed T1 domain)	Kctd12 Pfet1	327	1.05323	0.702852
Q8CHP8	PGP_MOUSE	Glycerol-3-phosphate phosphatase (G3PP) (EC 3.1.3.21) (Aspartate-based ubiquitous Mg(2+)-dependent phosphatase) (AUM) (EC 3.1.3.48) (Phosphoglycolate phosphatase) (PGP)	Pgp	321	1.11164	0.702852
Q8VCX5	MICU1_MOUSE	Calcium uptake protein 1, mitochondrial (Calcium-binding atopy-related autoantigen 1 homolog)	Micu1 Cbara1	477	1.04283	0.702852
Q9D3A9	TTYH1_MOUSE	Protein tweety homolog 1 (mTTY1)	Ttyh1	450	0.963167	0.702852
Q9DCC8	TOM20_MOUSE	Mitochondrial import receptor subunit TOM20 homolog (Mitochondrial 20 kDa outer membrane protein) (Outer mitochondrial membrane receptor Tom20)	Tomm20	145	1.03027	0.702852
Q9R0Y5	KAD1_MOUSE	Adenylate kinase isoenzyme 1 (AK 1) (EC 2.7.4.3) (EC 2.7.4.6) (ATP-AMP transphosphorylase 1) (ATP:AMP phosphotransferase) (Adenylate monophosphate kinase) (Myokinase)	Ak1	194	0.976749	0.702852
O88487	DC1I2_MOUSE	Cytoplasmic dynein 1 intermediate chain 2 (Cytoplasmic dynein intermediate chain 2) (Dynein intermediate chain 2, cytosolic) (DH IC-2)	Dync1i2 Dnci2 Dncic2	612	0.973172	0.703695
P60469	LIPA3_MOUSE	Liprin-alpha-3 (Protein tyrosine phosphatase receptor type f polypeptide-interacting protein alpha-3) (PTPRF-interacting protein alpha-3)	Ppfia3	1194	1.0249	0.703695
Q6PDS3	SARM1_MOUSE	NAD(+) hydrolase SARM1 (NADase SARM1) (EC 3.2.2.6) (NADP(+) hydrolase SARM1) (EC 3.2.2.-) (Sterile alpha and TIR motif-containing protein 1)	Sarm1 Kiaa0524	724	0.957351	0.703695
Q91WA3	HDA11_MOUSE	Histone deacetylase 11 (HD11) (EC 3.5.1.98)	Hdac11	347	0.967959	0.703695
P63325	RS10_MOUSE	40S ribosomal protein S10	Rps10	165	1.0517	0.704602
Q8VE47	UBA5_MOUSE	Ubiquitin-like modifier-activating enzyme 5 (Ubiquitin-activating enzyme 5) (UFM1-activating enzyme) (Ubiquitin-activating enzyme E1 domain-containing protein 1)	Uba5 Ube1dc1	403	1.05402	0.704602
Q91VF2	HNMT_MOUSE	Histamine N-methyltransferase (HMT) (EC 2.1.1.8)	Hnmt Hmt	295	0.917427	0.704602
P99027	RLA2_MOUSE	60S acidic ribosomal protein P2	Rplp2	115	1.02861	0.70676
Q2NL51	GSK3A_MOUSE	Glycogen synthase kinase-3 alpha (GSK-3 alpha) (EC 2.7.11.26) (Serine/threonine-protein kinase GSK3A) (EC 2.7.11.1)	Gsk3a	490	1.04888	0.70676
Q9CR68	UCRI_MOUSE	Cytochrome b-c1 complex subunit Rieske, mitochondrial (EC 7.1.1.8) (Complex III subunit 5) (Cytochrome b-c1 complex subunit 5) (Rieske iron-sulfur protein) (RISP) (Rieske protein UQCRFS1) (Ubiquinol-cytochrome c reductase iron-sulfur subunit) [Cleaved into: Cytochrome b-c1 complex subunit 9 (Su9) (Subunit 9) (8 kDa subunit 9) (Complex III subunit IX) (Cytochrome b-c1 complex subunit 11) (UQCRFS1 …	Uqcrfs1	274	1.02797	0.70676
Q9JKW0	AR6P1_MOUSE	ADP-ribosylation factor-like protein 6-interacting protein 1 (ARL-6-interacting protein 1) (Aip-1) (Protein TBX2)	Arl6ip1 Arl6ip	203	1.03493	0.70676
Q8VHL0	UT1_MOUSE	Urea transporter 1 (Solute carrier family 14 member 1) (Urea transporter B) (UT-B) (Urea transporter, erythrocyte)	Slc14a1	384	1.08111	0.707215
Q03137	EPHA4_MOUSE	Ephrin type-A receptor 4 (EC 2.7.10.1) (Tyrosine-protein kinase receptor MPK-3) (Tyrosine-protein kinase receptor SEK-1)	Epha4 Sek Sek1	986	0.928419	0.711554
Q8C0C7	SYFA_MOUSE	Phenylalanine--tRNA ligase alpha subunit (EC 6.1.1.20) (Phenylalanyl-tRNA synthetase alpha subunit) (PheRS)	Farsa Farsla	508	1.03	0.711554
Q99K70	RRAGC_MOUSE	Ras-related GTP-binding protein C (Rag C) (RagC) (GTPase-interacting protein 2) (TIB929)	Rragc	398	1.10207	0.711554
Q9DBG3	AP2B1_MOUSE	AP-2 complex subunit beta (AP105B) (Adaptor protein complex AP-2 subunit beta) (Adaptor-related protein complex 2 subunit beta) (Beta-2-adaptin) (Beta-adaptin) (Clathrin assembly protein complex 2 beta large chain) (Plasma membrane adaptor HA2/AP2 adaptin beta subunit)	Ap2b1 Clapb1	937	0.974764	0.711554
P31001	DESM_MOUSE	Desmin	Des	469	1.05195	0.713016
P47802	MTX1_MOUSE	Metaxin-1 (Mitochondrial outer membrane import complex protein 1)	Mtx1 Mtx Mtxn	317	1.03877	0.713016
Q8K0C4	CP51A_MOUSE	Lanosterol 14-alpha demethylase (LDM) (EC 1.14.14.154) (CYPLI) (Cytochrome P450 51A1) (Cytochrome P450-14DM) (Cytochrome P45014DM) (Cytochrome P450LI) (Sterol 14-alpha demethylase)	Cyp51a1 Cyp51	503	0.944708	0.713016
Q9D164	FXYD6_MOUSE	FXYD domain-containing ion transport regulator 6 (PLM-like protein) (Phosphohippolin)	Fxyd6 Plp	94	0.951999	0.713016
Q9DB60	PXL2B_MOUSE	Prostamide/prostaglandin F synthase (Prostamide/PG F synthase) (Prostamide/PGF synthase) (EC 1.11.1.20) (Peroxiredoxin-like 2B)	Prxl2b Fam213b	201	1.05074	0.713016
Q9Z0P4	PALM_MOUSE	Paralemmin-1 (Paralemmin)	Palm	383	0.97611	0.713016
P60229	EIF3E_MOUSE	Eukaryotic translation initiation factor 3 subunit E (eIF3e) (Eukaryotic translation initiation factor 3 subunit 6) (MMTV integration site 6) (Mammary tumor-associated protein INT-6) (Viral integration site protein INT-6) (eIF-3 p48)	Eif3e Eif3s6 Int6	445	1.04944	0.714674
Q99PL6	UBXN6_MOUSE	UBX domain-containing protein 6 (UBX domain-containing protein 1)	Ubxn6 Ubxd1 Ubxdc2	442	1.0464	0.714674
Q99JY8	PLPP3_MOUSE	Phospholipid phosphatase 3 (EC 3.1.3.-) (EC 3.1.3.4) (Lipid phosphate phosphohydrolase 3) (PAP2-beta) (Phosphatidate phosphohydrolase type 2b) (Phosphatidic acid phosphatase 2b) (PAP-2b) (PAP2b)	Plpp3 Lpp3 Ppap2b	312	0.961074	0.717026
Q9CY50	SSRA_MOUSE	Translocon-associated protein subunit alpha (TRAP-alpha) (Signal sequence receptor subunit alpha) (SSR-alpha)	Ssr1	286	1.03837	0.717026
P56942	MCH_MOUSE	Pro-MCH [Cleaved into: Neuropeptide-glycine-glutamic acid (NGE) (Neuropeptide G-E); Neuropeptide-glutamic acid-isoleucine (NEI) (Neuropeptide E-I); Melanin-concentrating hormone (MCH)]	Pmch Mch	165	1.06627	0.717431
Q8BH04	PCKGM_MOUSE	Phosphoenolpyruvate carboxykinase [GTP], mitochondrial (PEPCK-M) (EC 4.1.1.32)	Pck2	640	1.08928	0.717431
Q9QUR8	SEM7A_MOUSE	Semaphorin-7A (Semaphorin-K1) (Sema K1) (Semaphorin-L) (Sema L) (CD antigen CD108)	Sema7a Cd108 Semal Semk1	664	1.05177	0.717431
O70325	GPX4_MOUSE	Phospholipid hydroperoxide glutathione peroxidase (PHGPx) (EC 1.11.1.12) (Glutathione peroxidase 4) (GPx-4) (GSHPx-4)	Gpx4	197	1.02943	0.717847
Q8CCB4	VPS53_MOUSE	Vacuolar protein sorting-associated protein 53 homolog	Vps53	832	1.04126	0.717847
Q8K0U4	HS12A_MOUSE	Heat shock 70 kDa protein 12A	Hspa12a Kiaa0417	675	1.01302	0.717847
Q91VZ6	SMAP1_MOUSE	Stromal membrane-associated protein 1	Smap1	440	1.07036	0.719281
P17710	HXK1_MOUSE	Hexokinase-1 (EC 2.7.1.1) (Hexokinase type I) (HK I) (Hexokinase, tumor isozyme)	Hk1	974	1.01489	0.720792
Q3TES0	IQEC3_MOUSE	IQ motif and SEC7 domain-containing protein 3	Iqsec3 Kiaa1110	1195	1.04618	0.720792
Q3TXX4	VGLU1_MOUSE	Vesicular glutamate transporter 1 (VGluT1) (Brain-specific Na(+)-dependent inorganic phosphate cotransporter) (Solute carrier family 17 member 7)	Slc17a7 Bnpi Vglut1	560	1.12595	0.720792
P17047	LAMP2_MOUSE	Lysosome-associated membrane glycoprotein 2 (LAMP-2) (Lysosome-associated membrane protein 2) (CD107 antigen-like family member B) (Lysosomal membrane glycoprotein type B) (LGP-B) (CD antigen CD107b)	Lamp2 Lamp-2	415	1.06052	0.721466
Q8VEH3	ARL8A_MOUSE	ADP-ribosylation factor-like protein 8A (ADP-ribosylation factor-like protein 10B) (Novel small G protein indispensable for equal chromosome segregation 2)	Arl8a Arl10b Gie2	186	1.03514	0.721466
Q922B2	SYDC_MOUSE	Aspartate--tRNA ligase, cytoplasmic (EC 6.1.1.12) (Aspartyl-tRNA synthetase) (AspRS)	Dars1 Dars	501	1.02414	0.721466
Q922E4	PCY2_MOUSE	Ethanolamine-phosphate cytidylyltransferase (EC 2.7.7.14) (CTP:phosphoethanolamine cytidylyltransferase) (Phosphorylethanolamine transferase)	Pcyt2	404	1.05555	0.721466
Q62351	TFR1_MOUSE	Transferrin receptor protein 1 (TR) (TfR) (TfR1) (Trfr) (CD antigen CD71)	Tfrc Trfr	763	1.08753	0.723292
Q9JKC6	CEND_MOUSE	Cell cycle exit and neuronal differentiation protein 1 (BM88 antigen)	Cend1 Bm88	149	0.980938	0.723292
Q9JKY0	CNOT9_MOUSE	CCR4-NOT transcription complex subunit 9 (Cell differentiation protein RQCD1 homolog) (Rcd-1) (EPO-induced protein FL10)	Cnot9 Rcd1 Rqcd1	299	0.907756	0.723292
Q69ZK9	NLGN2_MOUSE	Neuroligin-2	Nlgn2 Kiaa1366	836	1.0554	0.725677
Q8VE19	MIO_MOUSE	GATOR complex protein MIOS	Mios	875	1.06109	0.726389
Q8VDL4	ADPGK_MOUSE	ADP-dependent glucokinase (ADP-GK) (ADPGK) (EC 2.7.1.147)	Adpgk	496	1.34875	0.726591
Q80UM7	MOGS_MOUSE	Mannosyl-oligosaccharide glucosidase (EC 3.2.1.106) (Glucosidase 1) (Glycoprotein-processing glucosidase I)	Mogs Gcs1	834	0.941065	0.727139
Q8C522	ENDD1_MOUSE	Endonuclease domain-containing 1 protein (EC 3.1.30.-)	Endod1 Kiaa0830	501	0.962253	0.727415
Q9WVR4	FXR2_MOUSE	Fragile X mental retardation syndrome-related protein 2	Fxr2 Fxr2h	673	1.04652	0.727415
Q8K0D5	EFGM_MOUSE	Elongation factor G, mitochondrial (EF-Gmt) (Elongation factor G 1, mitochondrial) (mEF-G 1) (Elongation factor G1)	Gfm1 Efg Efg1 Gfm	751	1.07638	0.727763
P02088	HBB1_MOUSE	Hemoglobin subunit beta-1 (Beta-1-globin) (Hemoglobin beta-1 chain) (Hemoglobin beta-major chain)	Hbb-b1	147	1.07932	0.727768
B1AR13	CISD3_MOUSE	CDGSH iron-sulfur domain-containing protein 3, mitochondrial (Melanoma nuclear protein 13)	Cisd3 Mel-13 Mel13	137	0.977915	0.728646
Q3U5Q7	CMPK2_MOUSE	UMP-CMP kinase 2, mitochondrial (EC 2.7.4.14) (Nucleoside-diphosphate kinase) (EC 2.7.4.6) (Thymidylate kinase LPS-inducible member) (TYKi)	Cmpk2 Tyki	447	1.03995	0.728646
Q9QXL2	KI21A_MOUSE	Kinesin-like protein KIF21A	Kif21a Kiaa1708	1672	1.02076	0.728646
P50516	VATA_MOUSE	V-type proton ATPase catalytic subunit A (V-ATPase subunit A) (EC 7.1.2.2) (V-ATPase 69 kDa subunit) (Vacuolar proton pump subunit alpha)	Atp6v1a Atp6a1 Atp6a2 Atp6v1a1	617	1.01421	0.729018
Q99KP6	PRP19_MOUSE	Pre-mRNA-processing factor 19 (EC 2.3.2.27) (Nuclear matrix protein 200) (PRP19/PSO4 homolog) (RING-type E3 ubiquitin transferase PRP19) (Senescence evasion factor)	Prpf19 Prp19 Snev	504	0.944618	0.729018
P47941	CRKL_MOUSE	Crk-like protein	Crkl Crkol	303	1.04568	0.730875
Q3V0K9	PLSI_MOUSE	Plastin-1	Pls1	630	0.967183	0.730875
Q5KU39	VPS41_MOUSE	Vacuolar protein sorting-associated protein 41 homolog (VAM2 homolog) (mVAM2)	Vps41	853	1.06223	0.730875
Q9CXY6	ILF2_MOUSE	Interleukin enhancer-binding factor 2 (Nuclear factor of activated T-cells 45 kDa)	Ilf2 Nf45	390	1.0936	0.730875
P55258	RAB8A_MOUSE	Ras-related protein Rab-8A (Oncogene c-mel)	Rab8a Mel Rab8	207	0.90754	0.7316
Q6ZWN5	RS9_MOUSE	40S ribosomal protein S9	Rps9	194	1.02353	0.7316
Q9WV18	GABR1_MOUSE	Gamma-aminobutyric acid type B receptor subunit 1 (GABA-B receptor 1) (GABA-B-R1) (GABA-BR1) (GABABR1) (Gb1)	Gabbr1	960	0.942051	0.731845
Q9EQC5	SCYL1_MOUSE	N-terminal kinase-like protein (105 kDa kinase-like protein) (Mitosis-associated kinase-like protein NTKL) (SCY1-like protein 1)	Scyl1	806	1.02994	0.731904
Q8K1M6	DNM1L_MOUSE	Dynamin-1-like protein (EC 3.6.5.5) (Dynamin family member proline-rich carboxyl-terminal domain less) (Dymple) (Dynamin-related protein 1)	Dnm1l Drp1	742	1.01628	0.7323
P26369	U2AF2_MOUSE	Splicing factor U2AF 65 kDa subunit (U2 auxiliary factor 65 kDa subunit) (U2 snRNP auxiliary factor large subunit)	U2af2 U2af65	475	1.04702	0.732715
Q9QZ06	TOLIP_MOUSE	Toll-interacting protein	Tollip	274	0.945953	0.73348
Q8CCN5	BCAS3_MOUSE	Breast carcinoma-amplified sequence 3 homolog (K20D4) (Protein rudhira)	Bcas3	928	1.10359	0.733554
Q8R464	CADM4_MOUSE	Cell adhesion molecule 4 (Immunoglobulin superfamily member 4C) (IgSF4C) (Nectin-like protein 4) (NECL-4) (TSLC1-like protein 2)	Cadm4 Igsf4c Necl4 Tsll2	388	0.955012	0.733554
Q9Z0V2	KCND2_MOUSE	Potassium voltage-gated channel subfamily D member 2 (Voltage-gated potassium channel subunit Kv4.2)	Kcnd2 Kiaa1044 MNCb-7013	630	1.04242	0.734848
Q6ZQI3	MLEC_MOUSE	Malectin	Mlec Kiaa0152	291	1.04204	0.735326
Q99J45	NRBP_MOUSE	Nuclear receptor-binding protein (HLS7-interacting protein kinase) (MLF1 adapter molecule)	Nrbp1 Madm Nrbp	535	0.899446	0.735326
Q9QXK3	COPG2_MOUSE	Coatomer subunit gamma-2 (Gamma-2-coat protein) (Gamma-2-COP)	Copg2	871	1.03418	0.735326
B2RX12	MRP3_MOUSE	Canalicular multispecific organic anion transporter 2 (ATP-binding cassette sub-family C member 3) (Multidrug resistance-associated protein 3)	Abcc3 Cmoat2 Mrp3	1523	0.931779	0.735352
Q60870	REEP5_MOUSE	Receptor expression-enhancing protein 5 (GP106) (Polyposis locus protein 1 homolog) (Protein TB2 homolog)	Reep5 Dp1	185	1.03196	0.735352
Q9D0R2	SYTC_MOUSE	Threonine--tRNA ligase 1, cytoplasmic (EC 6.1.1.3) (Threonine--tRNA ligase, cytoplasmic) (Threonyl-tRNA synthetase) (ThrRS) (Threonyl-tRNA synthetase 1)	Tars1 Tars	722	1.05282	0.735352
P63276	RS17_MOUSE	40S ribosomal protein S17	Rps17	135	0.96559	0.736002
P61290	PSME3_MOUSE	Proteasome activator complex subunit 3 (11S regulator complex subunit gamma) (REG-gamma) (Activator of multicatalytic protease subunit 3) (Ki nuclear autoantigen) (Proteasome activator 28 subunit gamma) (PA28g) (PA28gamma)	Psme3	254	1.04824	0.736052
Q6ZWX6	IF2A_MOUSE	Eukaryotic translation initiation factor 2 subunit 1 (Eukaryotic translation initiation factor 2 subunit alpha) (eIF-2-alpha) (eIF-2A) (eIF-2alpha)	Eif2s1 Eif2a	315	1.05878	0.736052
Q64475	H2B1B_MOUSE	Histone H2B type 1-B (h2B-143)	Hist1h2bb	126	1.09193	0.736295
Q9QYJ0	DNJA2_MOUSE	DnaJ homolog subfamily A member 2 (mDj3)	Dnaja2	412	0.970096	0.736295
O55125	NIPS1_MOUSE	Protein NipSnap homolog 1 (NipSnap1)	Nipsnap1	284	1.03932	0.736489
P62748	HPCL1_MOUSE	Hippocalcin-like protein 1 (Neural visinin-like protein 3) (NVL-3) (NVP-3) (Visinin-like protein 3) (VILIP-3)	Hpcal1	193	1.04637	0.736489
P62827	RAN_MOUSE	GTP-binding nuclear protein Ran (GTPase Ran) (Ras-like protein TC4) (Ras-related nuclear protein)	Ran Rasl2-8	216	1.04052	0.736489
Q5FWH7	S39AC_MOUSE	Zinc transporter ZIP12 (Solute carrier family 39 member 12) (Zrt- and Irt-like protein 12) (ZIP-12)	Slc39a12 Zip12	689	0.966855	0.736489
Q6P5G6	UBXN7_MOUSE	UBX domain-containing protein 7	Ubxn7 Kiaa0794 Ubxd7	467	1.06778	0.736489
Q8C0M9	ASGL1_MOUSE	Isoaspartyl peptidase/L-asparaginase (EC 3.4.19.5) (EC 3.5.1.1) (Asparaginase-like protein 1) (Beta-aspartyl-peptidase) (Isoaspartyl dipeptidase) (L-asparagine amidohydrolase) [Cleaved into: Isoaspartyl peptidase/L-asparaginase alpha chain; Isoaspartyl peptidase/L-asparaginase beta chain]	Asrgl1	326	0.973906	0.736489
Q5DQR4	STB5L_MOUSE	Syntaxin-binding protein 5-like (Lethal(2) giant larvae protein homolog 4) (Tomosyn-2)	Stxbp5l Llgl4	1185	1.07488	0.737517
Q71LX4	TLN2_MOUSE	Talin-2	Tln2	2375	0.985562	0.737517
Q80VP0	TCPR1_MOUSE	Tectonin beta-propeller repeat-containing protein 1	Tecpr1 Kiaa1358	1166	1.06133	0.737517
Q8K4R4	PITC1_MOUSE	Cytoplasmic phosphatidylinositol transfer protein 1 (Mammalian rdgB homolog beta) (M-rdgB beta) (MrdgBbeta) (mM-rdgBbeta) (Retinal degeneration B homolog beta) (RdgBbeta)	Pitpnc1	332	1.03393	0.737517
Q8K4F5	ABHDB_MOUSE	Protein ABHD11 (EC 3.-.-.-) (Alpha/beta hydrolase domain-containing protein 11) (Abhydrolase domain-containing protein 11) (Williams-Beuren syndrome chromosomal region 21 protein homolog)	Abhd11 Wbscr21	307	1.0872	0.738345
O88455	DHCR7_MOUSE	7-dehydrocholesterol reductase (7-DHC reductase) (EC 1.3.1.21) (Sterol Delta(7)-reductase)	Dhcr7	471	1.08257	0.738459
Q921J2	RHEB_MOUSE	GTP-binding protein Rheb (Ras homolog enriched in brain)	Rheb	184	1.02534	0.739084
Q9QWI6	SRCN1_MOUSE	SRC kinase signaling inhibitor 1 (SNAP-25-interacting protein) (SNIP) (p130Cas-associated protein) (p140Cap)	Srcin1 Kiaa1684 P140	1250	0.970222	0.739084
Q9D906	ATG7_MOUSE	Ubiquitin-like modifier-activating enzyme ATG7 (ATG12-activating enzyme E1 ATG7) (Autophagy-related protein 7) (APG7-like) (mAGP7) (Ubiquitin-activating enzyme E1-like protein)	Atg7 Apg7l	698	1.02929	0.73986
O09172	GSH0_MOUSE	Glutamate--cysteine ligase regulatory subunit (GCS light chain) (Gamma-ECS regulatory subunit) (Gamma-glutamylcysteine synthetase regulatory subunit) (Glutamate--cysteine ligase modifier subunit)	Gclm Glclr	274	1.05906	0.739964
P57776	EF1D_MOUSE	Elongation factor 1-delta (EF-1-delta)	Eef1d	281	1.04943	0.739964
Q8VHL1	SETD7_MOUSE	Histone-lysine N-methyltransferase SETD7 (EC 2.1.1.-) (Histone H3-K4 methyltransferase SETD7) (H3-K4-HMTase SETD7) (SET domain-containing protein 7) (SET7/9)	Setd7 Kiaa1717 Set7 Set9	366	1.07229	0.739964
Q9CQG6	TM147_MOUSE	Transmembrane protein 147	Tmem147	224	1.05616	0.739964
Q07813	BAX_MOUSE	Apoptosis regulator BAX	Bax	192	1.09679	0.740869
P53986	MOT1_MOUSE	Monocarboxylate transporter 1 (MCT 1) (Solute carrier family 16 member 1)	Slc16a1 Mct1	493	0.952467	0.741599
P61148	FGF1_MOUSE	Fibroblast growth factor 1 (FGF-1) (Acidic fibroblast growth factor) (aFGF) (Heparin-binding growth factor 1) (HBGF-1)	Fgf1 Fgf-1 Fgfa	155	0.946813	0.741599
Q3U7R1	ESYT1_MOUSE	Extended synaptotagmin-1 (E-Syt1) (Membrane-bound C2 domain-containing protein)	Esyt1 Fam62a Mbc2	1092	1.03287	0.742236
Q8BJY1	PSMD5_MOUSE	26S proteasome non-ATPase regulatory subunit 5 (26S protease subunit S5 basic) (26S proteasome subunit S5B)	Psmd5 Kiaa0072	504	1.06335	0.743281
Q8K406	LGI3_MOUSE	Leucine-rich repeat LGI family member 3 (Leubrin) (Leucine-rich glioma-inactivated protein 3)	Lgi3	548	1.07079	0.743281
Q9WV55	VAPA_MOUSE	Vesicle-associated membrane protein-associated protein A (VAMP-A) (VAMP-associated protein A) (VAP-A) (33 kDa VAMP-associated protein) (VAP-33)	Vapa Vap33	249	1.03183	0.746048
Q61553	FSCN1_MOUSE	Fascin (Singed-like protein)	Fscn1 Fan1 Snl	493	0.959405	0.74702
Q61205	PA1B3_MOUSE	Platelet-activating factor acetylhydrolase IB subunit gamma (EC 3.1.1.47) (PAF acetylhydrolase 29 kDa subunit) (PAF-AH 29 kDa subunit) (PAF-AH subunit gamma) (PAFAH subunit gamma)	Pafah1b3 Pafahg	232	1.05823	0.747716
P28740	KIF2A_MOUSE	Kinesin-like protein KIF2A (Kinesin-2)	Kif2a Kif2 Kns2	705	0.974624	0.748846
P48168	GLRB_MOUSE	Glycine receptor subunit beta (Glycine receptor 58 kDa subunit)	Glrb	496	1.07486	0.748846
P63101	1433Z_MOUSE	14-3-3 protein zeta/delta (Protein kinase C inhibitor protein 1) (KCIP-1) (SEZ-2)	Ywhaz	245	0.984937	0.748846
P63328	PP2BA_MOUSE	Serine/threonine-protein phosphatase 2B catalytic subunit alpha isoform (EC 3.1.3.16) (CAM-PRP catalytic subunit) (Calmodulin-dependent calcineurin A subunit alpha isoform) (CNA alpha)	Ppp3ca Calna	521	1.04428	0.748846
P70362	UFD1_MOUSE	Ubiquitin recognition factor in ER-associated degradation protein 1 (Ubiquitin fusion degradation protein 1 homolog) (UB fusion protein 1)	Ufd1 Ufd1l	307	0.779702	0.748846
Q02357	ANK1_MOUSE	Ankyrin-1 (ANK-1) (Erythrocyte ankyrin)	Ank1 Ank-1	1862	1.01515	0.748846
Q5SNZ0	GRDN_MOUSE	Girdin (Akt phosphorylation enhancer) (APE) (Coiled-coil domain-containing protein 88A) (G alpha-interacting vesicle-associated protein) (GIV) (Girders of actin filament) (Hook-related protein 1) (HkRP1)	Ccdc88a Grdn Kiaa1212	1873	1.06639	0.748846
Q64433	CH10_MOUSE	10 kDa heat shock protein, mitochondrial (Hsp10) (10 kDa chaperonin) (Chaperonin 10) (CPN10)	Hspe1	102	0.981654	0.748846
Q80XR2	AT2C1_MOUSE	Calcium-transporting ATPase type 2C member 1 (ATPase 2C1) (EC 7.2.2.10) (ATP-dependent Ca(2+) pump PMR1)	Atp2c1 Pmr1	918	0.898242	0.748846
Q8BYI9	TENR_MOUSE	Tenascin-R (TN-R) (Janusin) (Neural recognition molecule J1-160/180) (Restrictin)	Tnr	1358	1.02192	0.748846
Q8K2K6	AGFG1_MOUSE	Arf-GAP domain and FG repeat-containing protein 1 (HIV-1 Rev-binding protein homolog) (Nucleoporin-like protein RIP)	Agfg1 Hrb Rip	561	1.07625	0.748846
Q9QY76	VAPB_MOUSE	Vesicle-associated membrane protein-associated protein B (VAMP-B) (VAMP-associated protein B) (VAP-B) (VAMP-associated protein 33b)	Vapb	243	0.982655	0.748846
Q9QZI8	SERC1_MOUSE	Serine incorporator 1 (Axotomy-induced glyco/Golgi protein 2) (Membrane protein TMS-2) (Tumor differentially expressed protein 1-like) (Tumor differentially expressed protein 2)	Serinc1 Aigp2 Tde1l Tde2 Tms2	453	0.954117	0.748846
Q6ZPE2	MTMR5_MOUSE	Myotubularin-related protein 5 (Inactive phosphatidylinositol 3-phosphatase 5) (SET-binding factor 1) (Sbf1)	Sbf1 Kiaa3020 Mtmr5	1867	0.962799	0.749672
Q08331	CALB2_MOUSE	Calretinin (CR)	Calb2	271	1.03236	0.749875
Q61768	KINH_MOUSE	Kinesin-1 heavy chain (Conventional kinesin heavy chain) (Ubiquitous kinesin heavy chain) (UKHC)	Kif5b Khcs Kns1	963	0.977049	0.749875
Q811D0	DLG1_MOUSE	Disks large homolog 1 (Embryo-dlg/synapse-associated protein 97) (E-dlg/SAP97) (Synapse-associated protein 97) (SAP-97) (SAP97)	Dlg1 Dlgh1	905	1.03106	0.749875
Q8C1A5	THOP1_MOUSE	Thimet oligopeptidase (EC 3.4.24.15)	Thop1	687	1.05802	0.750532
O70251	EF1B_MOUSE	Elongation factor 1-beta (EF-1-beta)	Eef1b Eef1b2	225	1.04863	0.750577
Q9DBE8	ALG2_MOUSE	Alpha-1,3/1,6-mannosyltransferase ALG2 (EC 2.4.1.132) (EC 2.4.1.257) (Asparagine-linked glycosylation protein 2 homolog) (GDP-Man:Man(1)GlcNAc(2)-PP-Dol alpha-1,3-mannosyltransferase) (GDP-Man:Man(1)GlcNAc(2)-PP-dolichol mannosyltransferase) (GDP-Man:Man(2)GlcNAc(2)-PP-Dol alpha-1,6-mannosyltransferase)	Alg2 MNCb-5081	415	1.02558	0.750577
P47753	CAZA1_MOUSE	F-actin-capping protein subunit alpha-1 (CapZ alpha-1)	Capza1 Cappa1	286	0.938271	0.751406
Q8VH51	RBM39_MOUSE	RNA-binding protein 39 (Coactivator of activating protein 1 and estrogen receptors) (Coactivator of AP-1 and ERs) (RNA-binding motif protein 39) (RNA-binding region-containing protein 2) (Transcription coactivator CAPER)	Rbm39 Caper Rnpc2	530	1.07998	0.751406
A2AWA9	RBGP1_MOUSE	Rab GTPase-activating protein 1 (GAP and centrosome-associated protein) (Rab6 GTPase-activating protein GAPCenA)	Rabgap1 Kiaa4104	1064	0.917545	0.75143
P01942	HBA_MOUSE	Hemoglobin subunit alpha (Alpha-globin) (Hemoglobin alpha chain)	Hba Hba-a1	142	1.07113	0.751622
Q8VD26	TM143_MOUSE	Transmembrane protein 143	Tmem143	458	1.1368	0.751622
Q9R1T2	SAE1_MOUSE	SUMO-activating enzyme subunit 1 (Ubiquitin-like 1-activating enzyme E1A) [Cleaved into: SUMO-activating enzyme subunit 1, N-terminally processed]	Sae1 Aos1 Sua1 Ubl1a1 Uble1a	350	1.05129	0.751622
Q9EPJ9	ARFG1_MOUSE	ADP-ribosylation factor GTPase-activating protein 1 (ARF GAP 1) (ADP-ribosylation factor 1 GTPase-activating protein) (ARF1 GAP) (ARF1-directed GTPase-activating protein)	Arfgap1 Arf1gap	414	1.04567	0.751979
O54984	ASNA_MOUSE	ATPase Asna1 (EC 3.6.-.-) (Arsenical pump-driving ATPase) (Arsenite-stimulated ATPase)	Asna1 Arsa	348	1.03045	0.753392
Q6ZQ58	LARP1_MOUSE	La-related protein 1 (La ribonucleoprotein domain family member 1)	Larp1 Kiaa0731 Larp	1072	1.04409	0.75464
O35658	C1QBP_MOUSE	Complement component 1 Q subcomponent-binding protein, mitochondrial (GC1q-R protein) (Glycoprotein gC1qBP) (C1qBP)	C1qbp Gc1qbp	278	1.04687	0.755308
P49025	CTRO_MOUSE	Citron Rho-interacting kinase (CRIK) (EC 2.7.11.1) (Rho-interacting, serine/threonine-protein kinase 21)	Cit Crik	2055	1.04184	0.755308
P54728	RD23B_MOUSE	UV excision repair protein RAD23 homolog B (HR23B) (mHR23B) (XP-C repair-complementing complex 58 kDa protein) (p58)	Rad23b Mhr23b	416	0.946122	0.755308
P60521	GBRL2_MOUSE	Gamma-aminobutyric acid receptor-associated protein-like 2 (GABA(A) receptor-associated protein-like 2) (Golgi-associated ATPase enhancer of 16 kDa) (GATE-16)	Gabarapl2	117	1.06736	0.755308
P60766	CDC42_MOUSE	Cell division control protein 42 homolog (EC 3.6.5.2) (G25K GTP-binding protein)	Cdc42	191	0.972978	0.755308
P98191	CDS1_MOUSE	Phosphatidate cytidylyltransferase 1 (EC 2.7.7.41) (CDP-DAG synthase 1) (CDP-DG synthase 1) (CDP-diacylglycerol synthase 1) (CDS 1) (CDP-diglyceride pyrophosphorylase 1) (CDP-diglyceride synthase 1) (CTP:phosphatidate cytidylyltransferase 1)	Cds1 Cds	461	1.07073	0.755308
Q00PI9	HNRL2_MOUSE	Heterogeneous nuclear ribonucleoprotein U-like protein 2 (MLF1-associated nuclear protein)	Hnrnpul2 Hnrpul2 Manp	745	0.950552	0.755308
Q3TDK6	ROGDI_MOUSE	Protein rogdi homolog (Leucine-zipper-containing LZF)	Rogdi Lzf	287	0.97115	0.755308
Q60598	SRC8_MOUSE	Src substrate cortactin	Cttn Ems1	546	0.973631	0.755308
Q64133	AOFA_MOUSE	Amine oxidase [flavin-containing] A (EC 1.4.3.4) (Monoamine oxidase type A) (MAO-A)	Maoa	526	1.01561	0.755308
Q6NS52	DGKB_MOUSE	Diacylglycerol kinase beta (DAG kinase beta) (EC 2.7.1.107) (Diglyceride kinase beta) (DGK-beta)	Dgkb Kiaa0718	802	1.0538	0.755308
Q8K386	RAB15_MOUSE	Ras-related protein Rab-15	Rab15	212	1.04268	0.755308
Q8VIJ6	SFPQ_MOUSE	Splicing factor, proline- and glutamine-rich (DNA-binding p52/p100 complex, 100 kDa subunit) (Polypyrimidine tract-binding protein-associated-splicing factor) (PSF) (PTB-associated-splicing factor)	Sfpq Psf	699	1.07133	0.755308
Q920I9	WDR7_MOUSE	WD repeat-containing protein 7 (TGF-beta resistance-associated protein TRAG)	Wdr7 Kiaa0541 Trag	1489	0.982123	0.755308
Q920P5	KAD5_MOUSE	Adenylate kinase isoenzyme 5 (AK 5) (EC 2.7.4.3) (EC 2.7.4.6) (ATP-AMP transphosphorylase 5)	Ak5	562	0.949118	0.755308
Q9CQS8	SC61B_MOUSE	Protein transport protein Sec61 subunit beta	Sec61b	96	1.05121	0.755308
Q9CQX2	CYB5B_MOUSE	Cytochrome b5 type B (Cytochrome b5 outer mitochondrial membrane isoform)	Cyb5b Cyb5m	146	1.04023	0.755308
Q9D2G2	ODO2_MOUSE	Dihydrolipoyllysine-residue succinyltransferase component of 2-oxoglutarate dehydrogenase complex, mitochondrial (EC 2.3.1.61) (2-oxoglutarate dehydrogenase complex component E2) (OGDC-E2) (Dihydrolipoamide succinyltransferase component of 2-oxoglutarate dehydrogenase complex) (E2K)	Dlst	454	1.02011	0.755308
Q9D7S7	RL22L_MOUSE	60S ribosomal protein L22-like 1	Rpl22l1	122	0.968654	0.755308
Q9WVT6	CAH14_MOUSE	Carbonic anhydrase 14 (EC 4.2.1.1) (Carbonate dehydratase XIV) (Carbonic anhydrase XIV) (CA-XIV)	Ca14 Car14 Catm	337	0.948858	0.755308
Q9Z1F9	SAE2_MOUSE	SUMO-activating enzyme subunit 2 (EC 2.3.2.-) (Anthracycline-associated resistance ARX) (Ubiquitin-like 1-activating enzyme E1B) (Ubiquitin-like modifier-activating enzyme 2)	Uba2 Sae2 Uble1b	638	1.033	0.755308
Q8QZY1	EIF3L_MOUSE	Eukaryotic translation initiation factor 3 subunit L (eIF3l) (66 kDa tyrosine-rich heat shock protein) (67 kDa polymerase-associated factor) (Eukaryotic translation initiation factor 3 subunit 6-interacting protein) (Eukaryotic translation initiation factor 3 subunit E-interacting protein) (HSP-66Y) (PAF67)	Eif3l Eif3eip Eif3s6ip Paf67	564	1.02924	0.756713
P56379	ATP68_MOUSE	ATP synthase subunit ATP5MPL, mitochondrial (6.8 kDa mitochondrial proteolipid protein) (MLQ)	Atp5mpl Mp68	58	1.08509	0.758013
Q6P069	SORCN_MOUSE	Sorcin	Sri	198	1.0279	0.760017
P97490	ADCY8_MOUSE	Adenylate cyclase type 8 (EC 4.6.1.1) (ATP pyrophosphate-lyase 8) (Adenylate cyclase type VIII) (Adenylyl cyclase 8) (Ca(2+)/calmodulin-activated adenylyl cyclase)	Adcy8	1249	0.959624	0.762678
P54227	STMN1_MOUSE	Stathmin (Leukemia-associated gene protein) (Leukemia-associated phosphoprotein p18) (Metablastin) (Oncoprotein 18) (Op18) (Phosphoprotein p19) (pp19) (Prosolin) (Protein Pr22) (pp17)	Stmn1 Lag Lap18 Pr22	149	1.05616	0.763507
P62082	RS7_MOUSE	40S ribosomal protein S7	Rps7	194	1.04096	0.763507
P09103	PDIA1_MOUSE	Protein disulfide-isomerase (PDI) (EC 5.3.4.1) (Cellular thyroid hormone-binding protein) (Endoplasmic reticulum resident protein 59) (ER protein 59) (ERp59) (Prolyl 4-hydroxylase subunit beta) (p55)	P4hb Pdia1	509	1.01667	0.763549
P21126	UBL4A_MOUSE	Ubiquitin-like protein 4A (Ubiquitin-like protein GDX)	Ubl4a Gdx Ubl4	157	1.04955	0.763549
Q8BHE8	MAIP1_MOUSE	m-AAA protease-interacting protein 1, mitochondrial (Matrix AAA peptidase-interacting protein 1)	Maip1	291	0.940441	0.763549
Q8BU30	SYIC_MOUSE	Isoleucine--tRNA ligase, cytoplasmic (EC 6.1.1.5) (Isoleucyl-tRNA synthetase) (IRS) (IleRS)	Iars1 Iars	1262	1.04268	0.763549
Q9QXX4	CMC2_MOUSE	Calcium-binding mitochondrial carrier protein Aralar2 (Citrin) (Mitochondrial aspartate glutamate carrier 2) (Solute carrier family 25 member 13)	Slc25a13 Aralar2	676	1.03801	0.763549
Q8VDM4	PSMD2_MOUSE	26S proteasome non-ATPase regulatory subunit 2 (26S proteasome regulatory subunit RPN1) (26S proteasome regulatory subunit S2) (26S proteasome subunit p97)	Psmd2	908	0.966344	0.764627
P55264	ADK_MOUSE	Adenosine kinase (AK) (EC 2.7.1.20) (Adenosine 5'-phosphotransferase)	Adk	361	1.02821	0.765464
P70236	MP2K6_MOUSE	Dual specificity mitogen-activated protein kinase kinase 6 (MAP kinase kinase 6) (MAPKK 6) (EC 2.7.12.2) (MAPK/ERK kinase 6) (MEK 6) (SAPKK3)	Map2k6 Prkmk6 Sapkk3	334	1.06122	0.765464
Q8K1J6	TRNT1_MOUSE	CCA tRNA nucleotidyltransferase 1, mitochondrial (EC 2.7.7.72) (mitochondrial tRNA nucleotidyl transferase, CCA-adding) (mt CCA-adding enzyme) (mt tRNA CCA-diphosphorylase) (mt tRNA CCA-pyrophosphorylase) (mt tRNA adenylyltransferase)	Trnt1	434	1.0526	0.765464
P70333	HNRH2_MOUSE	Heterogeneous nuclear ribonucleoprotein H2 (hnRNP H2) (Heterogeneous nuclear ribonucleoprotein H') (hnRNP H') [Cleaved into: Heterogeneous nuclear ribonucleoprotein H2, N-terminally processed]	Hnrnph2 Hnrph2	449	1.09294	0.765827
Q91XD7	CREL1_MOUSE	Protein disulfide isomerase Creld1 (EC 5.3.4.1) (Cysteine-rich with EGF-like domain protein 1)	Creld1	420	1.04412	0.765827
Q9CZS1	AL1B1_MOUSE	Aldehyde dehydrogenase X, mitochondrial (EC 1.2.1.3) (Aldehyde dehydrogenase family 1 member B1)	Aldh1b1 Aldhx	519	1.06027	0.765827
O88384	VTI1B_MOUSE	Vesicle transport through interaction with t-SNAREs homolog 1B (Vesicle transport v-SNARE protein Vti1-like 1) (Vti1-rp1)	Vti1b Vti1l1	232	1.05675	0.766392
Q9CU62	SMC1A_MOUSE	Structural maintenance of chromosomes protein 1A (SMC protein 1A) (SMC-1-alpha) (SMC-1A) (Chromosome segregation protein SmcB) (Sb1.8)	Smc1a Sb1.8 Smc1 Smc1l1 Smcb	1233	1.06202	0.770095
Q91VC3	IF4A3_MOUSE	Eukaryotic initiation factor 4A-III (eIF-4A-III) (eIF4A-III) (EC 3.6.4.13) (ATP-dependent RNA helicase DDX48) (ATP-dependent RNA helicase eIF4A-3) (DEAD box protein 48) (Eukaryotic translation initiation factor 4A isoform 3) [Cleaved into: Eukaryotic initiation factor 4A-III, N-terminally processed]	Eif4a3 Ddx48	411	1.04817	0.772371
Q9CZX0	ELP3_MOUSE	Elongator complex protein 3 (Protein lysine acetyltransferase ELP3) (EC 2.3.1.-) (tRNA uridine(34) acetyltransferase) (EC 2.3.1.-)	Elp3	547	0.924899	0.772371
Q9D8Y1	T126A_MOUSE	Transmembrane protein 126A	Tmem126a	196	1.06045	0.772371
Q9EQZ6	RPGF4_MOUSE	Rap guanine nucleotide exchange factor 4 (Exchange factor directly activated by cAMP 2) (Exchange protein directly activated by cAMP 2) (EPAC 2) (cAMP-dependent Rap1 guanine-nucleotide exchange factor) (cAMP-regulated guanine nucleotide exchange factor II) (cAMP-GEFII)	Rapgef4 Cgef2 Epac2	1011	1.0279	0.772371
Q9Z127	LAT1_MOUSE	Large neutral amino acids transporter small subunit 1 (4F2 light chain) (4F2 LC) (4F2LC) (L-type amino acid transporter 1) (LAT1) (Solute carrier family 7 member 5)	Slc7a5 Lat1	512	0.948968	0.772371
P61358	RL27_MOUSE	60S ribosomal protein L27	Rpl27	136	1.03976	0.773945
Q8BH66	ATLA1_MOUSE	Atlastin-1 (EC 3.6.5.-) (Spastic paraplegia 3A homolog)	Atl1 Spg3a	558	1.02814	0.774222
Q3UMR5	MCU_MOUSE	Calcium uniporter protein, mitochondrial	Mcu	350	0.955433	0.774432
Q9QUI0	RHOA_MOUSE	Transforming protein RhoA (EC 3.6.5.2)	Rhoa Arha Arha2	193	1.04306	0.774432
P11531	DMD_MOUSE	Dystrophin	Dmd	3678	1.04714	0.775652
Q9CYT6	CAP2_MOUSE	Adenylyl cyclase-associated protein 2 (CAP 2)	Cap2	476	1.02982	0.775652
Q9D1H7	GET4_MOUSE	Golgi to ER traffic protein 4 homolog	Get4	327	0.97255	0.775916
P63216	GBG3_MOUSE	Guanine nucleotide-binding protein G(I)/G(S)/G(O) subunit gamma-3	Gng3 Gngt3	75	1.03399	0.776482
Q3UH60	DIP2B_MOUSE	Disco-interacting protein 2 homolog B (DIP2 homolog B)	Dip2b Kiaa1463	1574	1.03762	0.777421
Q8BGN3	ENPP6_MOUSE	Glycerophosphocholine cholinephosphodiesterase ENPP6 (GPC-Cpde) (EC 3.1.4.-) (EC 3.1.4.38) (Choline-specific glycerophosphodiester phosphodiesterase) (Ectonucleotide pyrophosphatase/phosphodiesterase family member 6) (E-NPP 6) (NPP-6)	Enpp6	440	1.02602	0.778852
Q9D1E6	TBCB_MOUSE	Tubulin-folding cofactor B (Cytoskeleton-associated protein 1) (Cytoskeleton-associated protein CKAPI) (Tubulin-specific chaperone B)	Tbcb Ckap1	244	1.03008	0.779507
P35803	GPM6B_MOUSE	Neuronal membrane glycoprotein M6-b (M6b)	Gpm6b M6b	328	0.956839	0.780573
Q8C1B7	SEP11_MOUSE	Septin-11	Septin11 D5Ertd606e Sept11	431	0.965993	0.780986
P58771	TPM1_MOUSE	Tropomyosin alpha-1 chain (Alpha-tropomyosin) (Tropomyosin-1)	Tpm1 Tpm-1 Tpma	284	1.02705	0.781849
P32233	DRG1_MOUSE	Developmentally-regulated GTP-binding protein 1 (DRG-1) (Neural precursor cell expressed developmentally down-regulated protein 3) (NEDD-3) (Translation factor GTPase DRG1) (TRAFAC GTPase DRG1) (EC 3.6.5.-)	Drg1 Drg Nedd-3 Nedd3	367	0.942421	0.782209
Q61016	GBG7_MOUSE	Guanine nucleotide-binding protein G(I)/G(S)/G(O) subunit gamma-7	Gng7 Gngt7	68	1.0386	0.782209
P97772	GRM1_MOUSE	Metabotropic glutamate receptor 1 (mGluR1)	Grm1 Gprc1a Mglur1	1199	1.05398	0.782388
O88643	PAK1_MOUSE	Serine/threonine-protein kinase PAK 1 (EC 2.7.11.1) (Alpha-PAK) (CDC42/RAC effector kinase PAK-A) (p21-activated kinase 1) (PAK-1) (p65-PAK)	Pak1 Paka	545	1.0237	0.782864
P63154	CRNL1_MOUSE	Crooked neck-like protein 1 (Crooked neck homolog)	Crnkl1	690	1.02409	0.782864
Q60899	ELAV2_MOUSE	ELAV-like protein 2 (ELAV-like neuronal protein 1) (Hu-antigen B) (HuB) (Nervous system-specific RNA-binding protein Mel-N1)	Elavl2 Hub	360	0.934751	0.782864
Q8CGA0	PPM1F_MOUSE	Protein phosphatase 1F (EC 3.1.3.16) (Ca(2+)/calmodulin-dependent protein kinase phosphatase) (CaM-kinase phosphatase) (CaMKPase)	Ppm1f	452	0.936144	0.782864
Q8VEK0	CC50A_MOUSE	Cell cycle control protein 50A (P4-ATPase flippase complex beta subunit TMEM30A) (Transmembrane protein 30A)	Tmem30a Cdc50a D9Wsu20e	364	0.971295	0.782864
Q99K51	PLST_MOUSE	Plastin-3 (T-plastin)	Pls3	630	1.02536	0.782864
P00397	COX1_MOUSE	Cytochrome c oxidase subunit 1 (EC 1.9.3.1) (Cytochrome c oxidase polypeptide I)	Mtco1 COI mt-Co1	514	1.09411	0.783783
P08752	GNAI2_MOUSE	Guanine nucleotide-binding protein G(i) subunit alpha-2 (Adenylate cyclase-inhibiting G alpha protein)	Gnai2 Gnai-2	355	1.02138	0.783783
Q91YE6	IPO9_MOUSE	Importin-9 (Imp9) (Importin-9a) (Imp9a) (Importin-9b) (Imp9b) (Ran-binding protein 9) (RanBP9)	Ipo9 Imp9 Ranbp9	1041	1.03663	0.784225
Q9D8V7	SC11C_MOUSE	Signal peptidase complex catalytic subunit SEC11C (EC 3.4.21.89) (Microsomal signal peptidase 21 kDa subunit) (SPase 21 kDa subunit) (SEC11 homolog C) (SEC11-like protein 3) (SPC21)	Sec11c Sec11l3 Spc21	192	1.05397	0.784225
Q9R1Q8	TAGL3_MOUSE	Transgelin-3 (Neuronal protein NP25)	Tagln3 Np25	199	0.978953	0.784225
O88737	BSN_MOUSE	Protein bassoon	Bsn Kiaa0434	3942	0.980516	0.784285
Q6P9J5	KANK4_MOUSE	KN motif and ankyrin repeat domain-containing protein 4 (Ankyrin repeat domain-containing protein 38)	Kank4 Ankrd38	1016	1.03048	0.784421
Q91VU0	FAM3C_MOUSE	Protein FAM3C (Interleukin-like EMT inducer)	Fam3c D6Wsu176e Ilei	227	0.955634	0.784421
Q9Z1Q2	ABHGA_MOUSE	Phosphatidylserine lipase ABHD16A (EC 3.1.-.-) (Alpha/beta hydrolase domain-containing protein 16A) (Abhydrolase domain-containing protein 16A) (HLA-B-associated transcript 5) (mBAT5) (Monoacylglycerol lipase ABHD16A) (EC 3.1.1.23)	Abhd16a Bat5 Ng26	558	1.03563	0.784421
O54774	AP3D1_MOUSE	AP-3 complex subunit delta-1 (AP-3 complex subunit delta) (Adaptor-related protein complex 3 subunit delta-1) (Delta-adaptin) (mBLVR1)	Ap3d1 Ap3d	1199	0.983358	0.78533
P63085	MK01_MOUSE	Mitogen-activated protein kinase 1 (MAP kinase 1) (MAPK 1) (EC 2.7.11.24) (ERT1) (Extracellular signal-regulated kinase 2) (ERK-2) (MAP kinase isoform p42) (p42-MAPK) (Mitogen-activated protein kinase 2) (MAP kinase 2) (MAPK 2)	Mapk1 Erk2 Mapk Prkm1	358	1.02101	0.785444
O35864	CSN5_MOUSE	COP9 signalosome complex subunit 5 (SGN5) (Signalosome subunit 5) (EC 3.4.-.-) (Jun activation domain-binding protein 1) (Kip1 C-terminus-interacting protein 2)	Cops5 Csn5 Jab1 Kic2	334	1.02201	0.786618
Q61301	CTNA2_MOUSE	Catenin alpha-2 (Alpha N-catenin)	Ctnna2 Catna2	953	0.97946	0.786618
Q9R0Q3	TMED2_MOUSE	Transmembrane emp24 domain-containing protein 2 (COPI-coated vesicle membrane protein p24) (Membrane protein p24A) (Sid 394) (p24 family protein beta-1) (p24beta1)	Tmed2 Rnp24 Sid394	201	1.04101	0.788153
O70252	HMOX2_MOUSE	Heme oxygenase 2 (HO-2) (EC 1.14.14.18)	Hmox2	315	1.02785	0.78817
Q99LE6	ABCF2_MOUSE	ATP-binding cassette sub-family F member 2	Abcf2	628	1.0633	0.78817
Q9CZT8	RAB3B_MOUSE	Ras-related protein Rab-3B	Rab3b	219	0.970527	0.789891
Q5NCE8	MRS2_MOUSE	Magnesium transporter MRS2 homolog, mitochondrial (MRS2-like protein)	Mrs2 Gm902 Mrs2l	434	0.912429	0.790048
Q9CZ44	NSF1C_MOUSE	NSFL1 cofactor p47 (p97 cofactor p47)	Nsfl1c	370	1.09793	0.790048
P70398	USP9X_MOUSE	Probable ubiquitin carboxyl-terminal hydrolase FAF-X (EC 3.4.19.12) (Deubiquitinating enzyme FAF-X) (Fat facets homolog) (Fat facets protein-related, X-linked) (Ubiquitin carboxyl-terminal hydrolase FAM) (Ubiquitin thioesterase FAF-X) (Ubiquitin-specific protease 9, X chromosome) (Ubiquitin-specific-processing protease FAF-X)	Usp9x Fafl Fam	2559	0.984789	0.790323
P28661	SEPT4_MOUSE	Septin-4 (Brain protein H5) (Peanut-like protein 2)	Septin4 Pnutl2 Sept4	478	0.971566	0.792902
P13020	GELS_MOUSE	Gelsolin (Actin-depolymerizing factor) (ADF) (Brevin)	Gsn Gsb	780	0.970104	0.793853
Q8CH72	TRI32_MOUSE	E3 ubiquitin-protein ligase TRIM32 (EC 2.3.2.27) (RING-type E3 ubiquitin transferase TRIM32) (Tripartite motif-containing protein 32)	Trim32	655	1.22726	0.793871
Q8VE70	PDC10_MOUSE	Programmed cell death protein 10 (TF-1 cell apoptosis-related protein 15)	Pdcd10 Tfar15	212	1.02418	0.793871
Q91Y63	S13A3_MOUSE	Solute carrier family 13 member 3 (Na(+)/dicarboxylate cotransporter 3) (NaDC-3) (mNaDC3) (Sodium-dependent high-affinity dicarboxylate transporter 2)	Slc13a3 Nadc3 Sdct2	600	0.971583	0.793871
P56376	ACYP1_MOUSE	Acylphosphatase-1 (EC 3.6.1.7) (Acylphosphatase, organ-common type isozyme) (Acylphosphate phosphohydrolase 1)	Acyp1 Acype	99	1.03796	0.794149
P14152	MDHC_MOUSE	Malate dehydrogenase, cytoplasmic (EC 1.1.1.37) (Cytosolic malate dehydrogenase)	Mdh1 Mor2	334	0.987471	0.794631
Q761V0	SC6A5_MOUSE	Sodium- and chloride-dependent glycine transporter 2 (GlyT-2) (GlyT2) (Solute carrier family 6 member 5)	Slc6a5 Glyt2	799	0.981741	0.795606
Q61330	CNTN2_MOUSE	Contactin-2 (Axonal glycoprotein TAG-1) (Axonin-1) (Transient axonal glycoprotein 1) (TAX-1)	Cntn2 Tax	1040	0.978037	0.795683
P80316	TCPE_MOUSE	T-complex protein 1 subunit epsilon (TCP-1-epsilon) (CCT-epsilon)	Cct5 Ccte Kiaa0098	541	1.01962	0.798877
Q6P9K9	NRX3A_MOUSE	Neurexin-3 (Neurexin III-alpha) (Neurexin-3-alpha)	Nrxn3	1571	1.04144	0.799342
Q8BGW1	FTO_MOUSE	Alpha-ketoglutarate-dependent dioxygenase FTO (Fat mass and obesity-associated protein) (Protein fatso) (U6 small nuclear RNA (2'-O-methyladenosine-N(6)-)-demethylase FTO) (EC 1.14.11.-) (U6 small nuclear RNA N(6)-methyladenosine-demethylase FTO) (EC 1.14.11.-) (mRNA (2'-O-methyladenosine-N(6)-)-demethylase FTO) (m6A(m)-demethylase FTO) (EC 1.14.11.-) (mRNA N(6)-methyladenosine demethylase FTO) (…	Fto Kiaa1752	502	0.966774	0.799342
Q9D6K5	SYJ2B_MOUSE	Synaptojanin-2-binding protein (Activin receptor-interacting protein 2) (Activin receptor-interacting protein 4) (Mitochondrial outer membrane protein 25)	Synj2bp Arip2 Omp25	145	1.03175	0.799342
Q9JIA7	SPHK2_MOUSE	Sphingosine kinase 2 (SK 2) (SPK 2) (EC 2.7.1.91)	Sphk2	617	1.08532	0.799342
P63213	GBG2_MOUSE	Guanine nucleotide-binding protein G(I)/G(S)/G(O) subunit gamma-2 (G gamma-I)	Gng2	71	0.965662	0.799775
Q8R016	BLMH_MOUSE	Bleomycin hydrolase (BH) (BLM hydrolase) (BMH) (EC 3.4.22.40)	Blmh	455	0.927924	0.800266
Q9Z0L0	TPBG_MOUSE	Trophoblast glycoprotein (5T4 oncofetal trophoblast glycoprotein) (5T4 oncotrophoblast glycoprotein) (Wnt-activated inhibitory factor 1) (WAIF1)	Tpbg 5t4	426	1.04594	0.80292
O70318	E41L2_MOUSE	Band 4.1-like protein 2 (Generally expressed protein 4.1) (4.1G)	Epb41l2 Epb4.1l2	988	0.978017	0.803075
Q8BW41	PMGT2_MOUSE	Protein O-linked-mannose beta-1,4-N-acetylglucosaminyltransferase 2 (POMGnT2) (EC 2.4.1.312) (Extracellular O-linked N-acetylglucosamine transferase-like) (Glycosyltransferase-like domain-containing protein 2)	Pomgnt2 Ago61 Eogtl Gtdc2	605	1.04693	0.803075
P19096	FAS_MOUSE	Fatty acid synthase (EC 2.3.1.85) [Includes: [Acyl-carrier-protein] S-acetyltransferase (EC 2.3.1.38); [Acyl-carrier-protein] S-malonyltransferase (EC 2.3.1.39); 3-oxoacyl-[acyl-carrier-protein] synthase (EC 2.3.1.41); 3-oxoacyl-[acyl-carrier-protein] reductase (EC 1.1.1.100); 3-hydroxyacyl-[acyl-carrier-protein] dehydratase (EC 4.2.1.59); Enoyl-[acyl-carrier-protein] reductase (EC 1.3.1.39); Ole…	Fasn	2504	1.01015	0.80311
P60487	PLPP_MOUSE	Pyridoxal phosphate phosphatase (PLP phosphatase) (EC 3.1.3.3) (EC 3.1.3.74) (Chronophin)	Pdxp Cin Plp Plpp	292	1.04003	0.80311
Q06185	ATP5I_MOUSE	ATP synthase subunit e, mitochondrial (ATPase subunit e) (ATP synthase membrane subunit e)	Atp5me Atp5i Atp5k Lfm-1 Lfm1	71	1.02105	0.80311
Q811I0	ATPF1_MOUSE	ATP synthase mitochondrial F1 complex assembly factor 1	Atpaf1	324	0.950606	0.80311
Q8JZP2	SYN3_MOUSE	Synapsin-3 (Synapsin III)	Syn3	579	0.957862	0.80311
Q8R0S4	CACB4_MOUSE	Voltage-dependent L-type calcium channel subunit beta-4 (CAB4) (Calcium channel voltage-dependent subunit beta 4)	Cacnb4 Cacnlb4	519	1.07828	0.80311
Q9QZB7	ARP10_MOUSE	Actin-related protein 10 (Actin-related protein 11)	Actr10 Act11 Actr11 Arp11	417	1.04291	0.805096
Q6ZQ18	EFR3B_MOUSE	Protein EFR3 homolog B	Efr3b Kiaa0953	817	0.931024	0.807061
P59325	IF5_MOUSE	Eukaryotic translation initiation factor 5 (eIF-5)	Eif5	429	1.10863	0.807904
Q9QYS9	QKI_MOUSE	Protein quaking (MqkI) (qkI)	Qki Qk Qk1 Qka1	341	1.03493	0.809226
Q05816	FABP5_MOUSE	Fatty acid-binding protein 5 (Epidermal-type fatty acid-binding protein) (E-FABP) (Fatty acid-binding protein, epidermal) (Keratinocyte lipid-binding protein) (Psoriasis-associated fatty acid-binding protein homolog) (PA-FABP)	Fabp5 Fabpe Klbp Mal1	135	0.982283	0.809406
Q9D0J8	PTMS_MOUSE	Parathymosin	Ptms	101	0.952779	0.809462
Q8K274	KT3K_MOUSE	Ketosamine-3-kinase (EC 2.7.1.172) (Fructosamine-3-kinase-related protein) (FN3K-RP) (FN3K-related protein) (Protein-psicosamine 3-kinase FN3KRP) (EC 2.7.1.-)	Fn3krp	309	0.965861	0.809821
P47738	ALDH2_MOUSE	Aldehyde dehydrogenase, mitochondrial (EC 1.2.1.3) (AHD-M1) (ALDH class 2) (ALDH-E2) (ALDHI)	Aldh2 Ahd-1 Ahd1	519	1.01698	0.809826
P54823	DDX6_MOUSE	Probable ATP-dependent RNA helicase DDX6 (EC 3.6.4.13) (ATP-dependent RNA helicase p54) (DEAD box protein 6) (Oncogene RCK homolog)	Ddx6 Hlr2 Rck	483	1.02713	0.809826
Q3UGX3	NAT8L_MOUSE	N-acetylaspartate synthetase (NAA synthetase) (EC 2.3.1.17) (N-acetyltransferase 8-like protein) (Protein Shati)	Nat8l	299	1.03749	0.809826
Q6GQS1	SCMC3_MOUSE	Calcium-binding mitochondrial carrier protein SCaMC-3 (Small calcium-binding mitochondrial carrier protein 3) (Solute carrier family 25 member 23)	Slc25a23 Scamc3	467	1.04998	0.809826
Q8BR92	PALM2_MOUSE	Paralemmin-2	Palm2	376	0.949217	0.809826
Q923D2	BLVRB_MOUSE	Flavin reductase (NADPH) (FR) (EC 1.5.1.30) (Biliverdin reductase B) (BVR-B) (EC 1.3.1.24) (Biliverdin-IX beta-reductase) (NADPH-dependent diaphorase) (NADPH-flavin reductase) (FLR)	Blvrb	206	1.04333	0.809826
Q9CQ69	QCR8_MOUSE	Cytochrome b-c1 complex subunit 8 (Complex III subunit 8) (Complex III subunit VIII) (Ubiquinol-cytochrome c reductase complex 9.5 kDa protein) (Ubiquinol-cytochrome c reductase complex ubiquinone-binding protein QP-C)	Uqcrq	82	0.985271	0.809826
Q9EP69	SAC1_MOUSE	Phosphatidylinositide phosphatase SAC1 (EC 3.1.3.-) (Suppressor of actin mutations 1-like protein)	Sacm1l Kiaa0851 Sac1	587	0.987064	0.809826
P08228	SODC_MOUSE	Superoxide dismutase [Cu-Zn] (EC 1.15.1.1)	Sod1	154	0.968945	0.809863
P61971	NTF2_MOUSE	Nuclear transport factor 2 (NTF-2)	Nutf2 Ntf2	127	1.03263	0.809863
Q60902	EP15R_MOUSE	Epidermal growth factor receptor substrate 15-like 1 (Epidermal growth factor receptor pathway substrate 15-related sequence) (Eps15-rs) (Eps15-related protein) (Eps15R)	Eps15l1 Eps15-rs Eps15R	907	1.03244	0.809863
P18052	PTPRA_MOUSE	Receptor-type tyrosine-protein phosphatase alpha (Protein-tyrosine phosphatase alpha) (R-PTP-alpha) (EC 3.1.3.48) (LCA-related phosphatase) (PTPTY-28)	Ptpra Lrp Ptpa	829	1.06434	0.810976
Q9CQ92	FIS1_MOUSE	Mitochondrial fission 1 protein (FIS1 homolog) (Tetratricopeptide repeat protein 11) (TPR repeat protein 11)	Fis1 Ttc11	152	1.03147	0.810976
Q9D0F9	PGM1_MOUSE	Phosphoglucomutase-1 (PGM 1) (EC 5.4.2.2) (Glucose phosphomutase 1) (Phosphoglucomutase-2)	Pgm1 Pgm2	562	1.01278	0.811618
P23819	GRIA2_MOUSE	Glutamate receptor 2 (GluR-2) (AMPA-selective glutamate receptor 2) (GluR-B) (GluR-K2) (Glutamate receptor ionotropic, AMPA 2) (GluA2)	Gria2 Glur2	883	1.0266	0.812215
P47856	GFPT1_MOUSE	Glutamine--fructose-6-phosphate aminotransferase [isomerizing] 1 (EC 2.6.1.16) (D-fructose-6-phosphate amidotransferase 1) (Glutamine:fructose-6-phosphate amidotransferase 1) (GFAT 1) (GFAT1) (Hexosephosphate aminotransferase 1)	Gfpt1 Gfpt	697	1.06368	0.812215
P59648	FXYD7_MOUSE	FXYD domain-containing ion transport regulator 7	Fxyd7	80	0.927933	0.812215
B2RSH2	GNAI1_MOUSE	Guanine nucleotide-binding protein G(i) subunit alpha-1 (Adenylate cyclase-inhibiting G alpha protein)	Gnai1 Gnai-1	354	0.973029	0.813902
P62962	PROF1_MOUSE	Profilin-1 (Profilin I)	Pfn1	140	0.936878	0.813902
P24527	LKHA4_MOUSE	Leukotriene A-4 hydrolase (LTA-4 hydrolase) (EC 3.3.2.6) (Leukotriene A(4) hydrolase)	Lta4h	611	1.04823	0.8153
Q9CZC8	SCRN1_MOUSE	Secernin-1	Scrn1 Kiaa0193	414	1.02033	0.8153
P59481	LMA2L_MOUSE	VIP36-like protein (Lectin mannose-binding 2-like) (LMAN2-like protein)	Lman2l Vipl	347	0.965806	0.81544
Q9D7N3	RT09_MOUSE	28S ribosomal protein S9, mitochondrial (MRP-S9) (S9mt)	Mrps9	390	0.96752	0.81544
O09061	PSB1_MOUSE	Proteasome subunit beta type-1 (EC 3.4.25.1) (Macropain subunit C5) (Multicatalytic endopeptidase complex subunit C5) (Proteasome component C5) (Proteasome gamma chain)	Psmb1	240	0.974659	0.81815
P17426	AP2A1_MOUSE	AP-2 complex subunit alpha-1 (100 kDa coated vesicle protein A) (Adaptor protein complex AP-2 subunit alpha-1) (Adaptor-related protein complex 2 subunit alpha-1) (Alpha-adaptin A) (Alpha1-adaptin) (Clathrin assembly protein complex 2 alpha-A large chain) (Plasma membrane adaptor HA2/AP2 adaptin alpha A subunit)	Ap2a1 Adtaa Clapa1	977	1.01082	0.81815
P68368	TBA4A_MOUSE	Tubulin alpha-4A chain (Alpha-tubulin 4) (Alpha-tubulin isotype M-alpha-4) (Tubulin alpha-4 chain)	Tuba4a Tuba4	448	1.01897	0.81815
P97461	RS5_MOUSE	40S ribosomal protein S5 [Cleaved into: 40S ribosomal protein S5, N-terminally processed]	Rps5	204	1.02471	0.81815
Q3THS6	METK2_MOUSE	S-adenosylmethionine synthase isoform type-2 (AdoMet synthase 2) (EC 2.5.1.6) (Methionine adenosyltransferase 2) (MAT 2)	Mat2a	395	0.976511	0.81815
Q3U1Y4	DEN4B_MOUSE	DENN domain-containing protein 4B (Brain-specific gene 4 protein) (Brain specific protein 4)	Dennd4b Bsg4 Bsp4 Kiaa0476	1499	0.950208	0.81815
Q8BYA0	TBCD_MOUSE	Tubulin-specific chaperone D (Beta-tubulin cofactor D) (Tubulin-folding cofactor D)	Tbcd	1196	1.04419	0.81815
Q8VHK5	MLC1_MOUSE	Membrane protein MLC1	Mlc1	382	1.02555	0.81815
Q91WE4	CR032_MOUSE	UPF0729 protein C18orf32 homolog		72	1.04021	0.81815
Q9CZW5	TOM70_MOUSE	Mitochondrial import receptor subunit TOM70 (Mitochondrial precursor proteins import receptor) (Translocase of outer membrane 70 kDa subunit) (Translocase of outer mitochondrial membrane protein 70)	Tomm70 D16Wsu109e Tomm70a	611	1.0114	0.81815
Q9ESM3	HPLN2_MOUSE	Hyaluronan and proteoglycan link protein 2 (Brain link protein 1)	Hapln2 Bral1	341	1.07592	0.81815
Q9QYB5	ADDG_MOUSE	Gamma-adducin (Adducin-like protein 70)	Add3 Addl	706	0.98273	0.81815
Q99JP6	HOME3_MOUSE	Homer protein homolog 3 (Homer-3)	Homer3	356	1.10957	0.818673
Q6NVE9	PPTC7_MOUSE	Protein phosphatase PTC7 homolog (EC 3.1.3.16) (T-cell activation protein phosphatase 2C) (TA-PP2C)	Pptc7 Tapp2c	310	0.950426	0.819696
P68510	1433F_MOUSE	14-3-3 protein eta	Ywhah	246	1.02453	0.821052
Q7TSQ8	PDPR_MOUSE	Pyruvate dehydrogenase phosphatase regulatory subunit, mitochondrial (PDPr)	Pdpr Kiaa1990	878	0.957165	0.821052
Q9DAK9	PHP14_MOUSE	14 kDa phosphohistidine phosphatase (EC 3.9.1.3) (Phosphohistidine phosphatase 1) (PHPT1) (Protein histidine phosphatase) (PHP)	Phpt1 Php14	124	0.963338	0.821052
P10852	4F2_MOUSE	4F2 cell-surface antigen heavy chain (4F2hc) (Solute carrier family 3 member 2) (CD antigen CD98)	Slc3a2 Mdu1	526	1.0122	0.821537
P27661	H2AX_MOUSE	Histone H2AX (H2a/x) (Histone H2A.X)	H2ax H2a.x H2afx Hist5-2ax	143	0.96253	0.821948
Q62448	IF4G2_MOUSE	Eukaryotic translation initiation factor 4 gamma 2 (eIF-4-gamma 2) (eIF-4G 2) (eIF4G 2) (Novel APOBEC-1 target 1) (Translation repressor NAT1) (p97)	Eif4g2 Nat1	906	0.968922	0.821948
P62259	1433E_MOUSE	14-3-3 protein epsilon (14-3-3E)	Ywhae	255	0.989887	0.822627
P99028	QCR6_MOUSE	Cytochrome b-c1 complex subunit 6, mitochondrial (Complex III subunit 6) (Complex III subunit VIII) (Cytochrome c1 non-heme 11 kDa protein) (Mitochondrial hinge protein) (Ubiquinol-cytochrome c reductase complex 11 kDa protein)	Uqcrh	89	1.0138	0.822627
Q02257	PLAK_MOUSE	Junction plakoglobin (Desmoplakin III) (Desmoplakin-3)	Jup	745	1.02529	0.822627
Q80UW2	FBX2_MOUSE	F-box only protein 2	Fbxo2 Fbs1 Fbx2	297	0.956293	0.822627
Q8BU14	SEC62_MOUSE	Translocation protein SEC62 (Translocation protein 1) (TP-1)	Sec62 Tloc1	398	1.0306	0.822627
Q91YN9	BAG2_MOUSE	BAG family molecular chaperone regulator 2 (BAG-2) (Bcl-2-associated athanogene 2)	Bag2	210	1.03398	0.822627
Q9CR95	NECP1_MOUSE	Adaptin ear-binding coat-associated protein 1 (NECAP endocytosis-associated protein 1) (NECAP-1)	Necap1	275	1.02289	0.822627
P70392	RGRF2_MOUSE	Ras-specific guanine nucleotide-releasing factor 2 (Ras-GRF2) (Ras guanine nucleotide exchange factor 2)	Rasgrf2 Grf2	1189	1.02882	0.822909
P27671	RGRF1_MOUSE	Ras-specific guanine nucleotide-releasing factor 1 (Ras-GRF1) (CDC25Mm) (Guanine nucleotide-releasing protein) (GNRP) (Ras-specific nucleotide exchange factor CDC25)	Rasgrf1 Cdc25 Grf1	1262	1.04964	0.823461
P35802	GPM6A_MOUSE	Neuronal membrane glycoprotein M6-a (M6a)	Gpm6a M6a	278	1.01808	0.823461
P45878	FKBP2_MOUSE	Peptidyl-prolyl cis-trans isomerase FKBP2 (PPIase FKBP2) (EC 5.2.1.8) (13 kDa FK506-binding protein) (13 kDa FKBP) (FKBP-13) (FK506-binding protein 2) (FKBP-2) (Immunophilin FKBP13) (Rotamase)	Fkbp2 Fkbp13	140	0.974114	0.823461
P55302	AMRP_MOUSE	Alpha-2-macroglobulin receptor-associated protein (Alpha-2-MRAP) (Heparin-binding protein 44) (HBP-44) (Low density lipoprotein receptor-related protein-associated protein 1) (RAP)	Lrpap1	360	1.03201	0.823461
P70195	PSB7_MOUSE	Proteasome subunit beta type-7 (EC 3.4.25.1) (Macropain chain Z) (Multicatalytic endopeptidase complex chain Z) (Proteasome subunit Z)	Psmb7 Mmc14	277	0.925952	0.823461
Q02819	NUCB1_MOUSE	Nucleobindin-1 (CALNUC)	Nucb1 Nuc Nucb	459	0.967094	0.823461
Q3UTH8	ARHG9_MOUSE	Rho guanine nucleotide exchange factor 9 (Collybistin) (Rac/Cdc42 guanine nucleotide exchange factor 9)	Arhgef9 Kiaa0424	516	0.971621	0.823461
Q80TV8	CLAP1_MOUSE	CLIP-associating protein 1 (Cytoplasmic linker-associated protein 1)	Clasp1 Kiaa0622	1535	0.981256	0.823461
Q8R366	IGSF8_MOUSE	Immunoglobulin superfamily member 8 (IgSF8) (CD81 partner 3) (Glu-Trp-Ile EWI motif-containing protein 2) (EWI-2) (Keratinocyte-associated transmembrane protein 4) (KCT-4) (Prostaglandin regulatory-like protein) (PGRL) (CD antigen CD316)	Igsf8 Ewi2 Kct4 Pgrl	611	0.974361	0.823461
Q921I1	TRFE_MOUSE	Serotransferrin (Transferrin) (Beta-1 metal-binding globulin) (Siderophilin)	Tf Trf	697	1.01799	0.823461
Q99JP7	GGT7_MOUSE	Glutathione hydrolase 7 (EC 3.4.19.13) (Gamma-glutamyltransferase 7) (GGT 7) (EC 2.3.2.2) (Gamma-glutamyltransferase-like 3) (Gamma-glutamyltranspeptidase 7) [Cleaved into: Glutathione hydrolase 7 heavy chain; Glutathione hydrolase 7 light chain]	Ggt7 Ggtl3	662	0.953572	0.823461
Q99JY9	ARP3_MOUSE	Actin-related protein 3 (Actin-like protein 3)	Actr3 Arp3	418	1.02618	0.823461
Q9D6S7	RRFM_MOUSE	Ribosome-recycling factor, mitochondrial (RRF) (Ribosome-releasing factor, mitochondrial)	Mrrf	262	0.92879	0.823461
Q9DBF1	AL7A1_MOUSE	Alpha-aminoadipic semialdehyde dehydrogenase (Alpha-AASA dehydrogenase) (EC 1.2.1.31) (Aldehyde dehydrogenase family 7 member A1) (EC 1.2.1.3) (Antiquitin-1) (Betaine aldehyde dehydrogenase) (EC 1.2.1.8) (Delta1-piperideine-6-carboxylate dehydrogenase) (P6c dehydrogenase)	Aldh7a1 Ald7a1	539	1.02137	0.823461
Q9EQF6	DPYL5_MOUSE	Dihydropyrimidinase-related protein 5 (DRP-5) (Collapsin response mediator protein 5) (CRMP-5)	Dpysl5 Crmp5	564	0.981486	0.823461
Q9R0N7	SYT7_MOUSE	Synaptotagmin-7 (Synaptotagmin VII) (SytVII)	Syt7	403	0.977639	0.823461
Q9R1P1	PSB3_MOUSE	Proteasome subunit beta type-3 (EC 3.4.25.1) (Proteasome chain 13) (Proteasome component C10-II) (Proteasome theta chain)	Psmb3	205	0.966595	0.827142
G5E8K5	ANK3_MOUSE	Ankyrin-3 (ANK-3) (Ankyrin-G)	Ank3	1961	0.982005	0.828757
P34022	RANG_MOUSE	Ran-specific GTPase-activating protein (HpaII tiny fragments locus 9a protein) (Ran-binding protein 1) (RANBP1)	Ranbp1 Htf9-a Htf9a	203	1.03057	0.828766
Q80Z19	MUC2_MOUSE	Mucin-2 (MUC-2) (Colonic mucin) (MCM) (Secreted gel-forming mucin) (Fragments)	Muc2	2680	1.14935	0.828963
Q9Z0H8	CLIP2_MOUSE	CAP-Gly domain-containing linker protein 2 (Cytoplasmic linker protein 115) (CLIP-115) (Cytoplasmic linker protein 2)	Clip2 Cyln2 Kiaa0291	1047	0.949522	0.8313
P63040	CPLX1_MOUSE	Complexin-1 (921-S) (Complexin I) (CPX I) (Synaphin-2)	Cplx1	134	0.936241	0.831557
P84086	CPLX2_MOUSE	Complexin-2 (921-L) (Complexin II) (CPX II) (Synaphin-1)	Cplx2	134	1.05149	0.834883
Q9Z1N5	DX39B_MOUSE	Spliceosome RNA helicase Ddx39b (EC 3.6.4.13) (56 kDa U2AF65-associated protein) (DEAD box protein UAP56) (HLA-B-associated transcript 1 protein)	Ddx39b Bat1 Bat1a Uap56	428	1.03061	0.835617
Q8BU33	ILVBL_MOUSE	Acetolactate synthase-like protein (EC 2.2.1.-) (IlvB-like protein)	Ilvbl	632	1.04984	0.835704
P06327	HVM52_MOUSE	Ig heavy chain V region VH558 A1/A4	Gm5629	117	1.07302	0.837269
Q62420	SH3G2_MOUSE	Endophilin-A1 (Endophilin-1) (SH3 domain protein 2A) (SH3 domain-containing GRB2-like protein 2) (SH3p4)	Sh3gl2 Een1 Sh3d2a	352	1.01703	0.837269
Q78IK2	ATPMD_MOUSE	ATP synthase membrane subunit DAPIT, mitochondrial (Diabetes-associated protein in insulin-sensitive tissues) (Up-regulated during skeletal muscle growth protein 5)	Atp5md Dapit Usmg5	58	0.952281	0.838127
D3Z7P3	GLSK_MOUSE	Glutaminase kidney isoform, mitochondrial (GLS) (EC 3.5.1.2) [Cleaved into: Glutaminase kidney isoform, mitochondrial 68 kDa chain; Glutaminase kidney isoform, mitochondrial 65 kDa chain]	Gls Gls1 Kiaa0838	674	0.988107	0.839352
O08989	RASM_MOUSE	Ras-related protein M-Ras (Muscle and microspikes Ras) (Ras-related protein R-Ras3) (X-Ras)	Mras Xras	208	0.941411	0.839352
P63073	IF4E_MOUSE	Eukaryotic translation initiation factor 4E (eIF-4E) (eIF4E) (mRNA cap-binding protein) (eIF-4F 25 kDa subunit)	Eif4e	217	1.02946	0.839352
Q3UHD6	SNX27_MOUSE	Sorting nexin-27	Snx27 Kiaa0488	539	1.02264	0.839352
Q5XG69	F169A_MOUSE	Soluble lamin-associated protein of 75 kDa (SLAP75) (Protein FAM169A)	Fam169a Kiaa0888	665	0.964136	0.839352
P11983	TCPA_MOUSE	T-complex protein 1 subunit alpha (TCP-1-alpha) (CCT-alpha) (Tailless complex polypeptide 1A) (TCP-1-A) (Tailless complex polypeptide 1B) (TCP-1-B)	Tcp1 Cct1 Ccta	556	1.01102	0.840936
Q3UHL1	CAMKV_MOUSE	CaM kinase-like vesicle-associated protein	Camkv	512	0.965213	0.840936
P35564	CALX_MOUSE	Calnexin	Canx	591	1.01042	0.841302
P62334	PRS10_MOUSE	26S proteasome regulatory subunit 10B (26S proteasome AAA-ATPase subunit RPT4) (Proteasome 26S subunit ATPase 6) (Proteasome subunit p42)	Psmc6 Sug2	389	0.97149	0.841302
P70414	NAC1_MOUSE	Sodium/calcium exchanger 1 (Na(+)/Ca(2+)-exchange protein 1) (Solute carrier family 8 member 1)	Slc8a1 Ncx	970	0.968335	0.841302
Q61885	MOG_MOUSE	Myelin-oligodendrocyte glycoprotein	Mog	246	0.942856	0.841302
Q63932	MP2K2_MOUSE	Dual specificity mitogen-activated protein kinase kinase 2 (MAP kinase kinase 2) (MAPKK 2) (EC 2.7.12.2) (ERK activator kinase 2) (MAPK/ERK kinase 2) (MEK 2)	Map2k2 Mek2 Mkk2 Prkmk2	401	0.966347	0.841302
Q80U49	C170B_MOUSE	Centrosomal protein of 170 kDa protein B (Centrosomal protein 170B) (Cep170B)	Cep170b Kiaa0284	1574	1.04254	0.841302
Q812A2	SRGP3_MOUSE	SLIT-ROBO Rho GTPase-activating protein 3 (srGAP3) (Rho GTPase-activating protein 14) (WAVE-associated Rac GTPase-activating protein) (WRP)	Srgap3 Arhgap14 Kiaa0411 Srgap2	1099	0.971021	0.841302
Q920N7	SYT12_MOUSE	Synaptotagmin-12 (Synaptotagmin XII) (SytXII)	Syt12	421	0.967859	0.841302
Q99KI3	EMC3_MOUSE	ER membrane protein complex subunit 3 (Transmembrane protein 111)	Emc3 Tmem111	261	1.06124	0.841302
Q9WTT4	VATG2_MOUSE	V-type proton ATPase subunit G 2 (V-ATPase subunit G 2) (V-ATPase 13 kDa subunit 2) (Vacuolar proton pump subunit G 2)	Atp6v1g2 Atp6g2 Ng38	118	0.980753	0.841302
P49442	INPP_MOUSE	Inositol polyphosphate 1-phosphatase (IPP) (IPPase) (EC 3.1.3.57)	Inpp1	396	1.05936	0.842037
P53810	PIPNA_MOUSE	Phosphatidylinositol transfer protein alpha isoform (PI-TP-alpha) (PtdIns transfer protein alpha) (PtdInsTP alpha)	Pitpna Pitpn	271	1.01696	0.842037
P60060	SC61G_MOUSE	Protein transport protein Sec61 subunit gamma	Sec61g	68	0.922063	0.842037
P70689	CXB6_MOUSE	Gap junction beta-6 protein (Connexin-30) (Cx30)	Gjb6 Cxn-30	261	0.957051	0.842037
Q01853	TERA_MOUSE	Transitional endoplasmic reticulum ATPase (TER ATPase) (EC 3.6.4.6) (15S Mg(2+)-ATPase p97 subunit) (Valosin-containing protein) (VCP)	Vcp	806	0.992365	0.842037
Q61285	ABCD2_MOUSE	ATP-binding cassette sub-family D member 2 (Adrenoleukodystrophy-related protein)	Abcd2 Aldr	741	0.974579	0.842037
Q68FF6	GIT1_MOUSE	ARF GTPase-activating protein GIT1 (ARF GAP GIT1) (G protein-coupled receptor kinase-interactor 1) (GRK-interacting protein 1)	Git1	770	1.03442	0.842037
Q6PDL0	DC1L2_MOUSE	Cytoplasmic dynein 1 light intermediate chain 2 (Dynein light intermediate chain 2, cytosolic)	Dync1li2 Dncli2 Dnclic2	492	1.02547	0.842037
Q80TR1	AGRL1_MOUSE	Adhesion G protein-coupled receptor L1 (Calcium-independent alpha-latrotoxin receptor 1) (CIRL-1) (Latrophilin-1) (Lectomedin-2)	Adgrl1 Kiaa0821 Lec2 Lphn1	1466	0.963476	0.842037
Q8BK03	MIGA2_MOUSE	Mitoguardin 2 (Protein FAM73B)	Miga2 Fam73b	593	1.02604	0.842037
Q8BWT5	DIP2A_MOUSE	Disco-interacting protein 2 homolog A (DIP2 homolog A)	Dip2a Dip2 Kiaa0184	1523	0.950259	0.842037
Q8R0A7	K0513_MOUSE	Uncharacterized protein KIAA0513	Kiaa0513	407	0.975928	0.842037
Q9R0P5	DEST_MOUSE	Destrin (Actin-depolymerizing factor) (ADF) (Sid 23)	Dstn Dsn Sid23	165	0.97327	0.842037
Q9R1C7	PR40A_MOUSE	Pre-mRNA-processing factor 40 homolog A (Formin-binding protein 11) (FBP-11) (Formin-binding protein 3)	Prpf40a Fbp11 Fnbp3	953	0.968569	0.842037
Q9Z2W9	GRIA3_MOUSE	Glutamate receptor 3 (GluR-3) (AMPA-selective glutamate receptor 3) (GluR-C) (GluR-K3) (Glutamate receptor ionotropic, AMPA 3) (GluA3)	Gria3 Glur3 Kiaa4184	888	1.06004	0.842037
Q9QYB1	CLIC4_MOUSE	Chloride intracellular channel protein 4 (mc3s5/mtCLIC)	Clic4	253	1.04283	0.843912
Q6PGB6	NAA50_MOUSE	N-alpha-acetyltransferase 50 (EC 2.3.1.258) (N-acetyltransferase NAT13) (N-epsilon-acetyltransferase 50) (EC 2.3.1.-) (NatE catalytic subunit)	Naa50 Mak3 Nat13	169	0.908473	0.84481
Q3UHJ0	AAK1_MOUSE	AP2-associated protein kinase 1 (EC 2.7.11.1) (Adaptor-associated kinase 1)	Aak1 Kiaa1048	959	1.01357	0.84719
Q76MZ3	2AAA_MOUSE	Serine/threonine-protein phosphatase 2A 65 kDa regulatory subunit A alpha isoform (PP2A subunit A isoform PR65-alpha) (PP2A subunit A isoform R1-alpha)	Ppp2r1a	589	1.01184	0.848153
Q8BXV2	BRI3B_MOUSE	BRI3-binding protein (I3-binding protein)	Bri3bp	253	1.04268	0.848153
Q80ZU0	ARL5A_MOUSE	ADP-ribosylation factor-like protein 5A	Arl5a Arl5	179	0.971595	0.8494
Q9R0M6	RAB9A_MOUSE	Ras-related protein Rab-9A (Sid 99)	Rab9a Rab9 Sid99	201	0.962015	0.850138
P31648	SC6A1_MOUSE	Sodium- and chloride-dependent GABA transporter 1 (GAT-1) (Solute carrier family 6 member 1)	Slc6a1 Gabt1 Gat-1 Gat1	599	0.983282	0.850593
Q9DCB8	ISCA2_MOUSE	Iron-sulfur cluster assembly 2 homolog, mitochondrial (HESB-like domain-containing protein 1)	Isca2 Hbld1	154	1.04264	0.850593
Q64737	PUR2_MOUSE	Trifunctional purine biosynthetic protein adenosine-3 [Includes: Phosphoribosylamine--glycine ligase (EC 6.3.4.13) (Glycinamide ribonucleotide synthetase) (GARS) (Phosphoribosylglycinamide synthetase); Phosphoribosylformylglycinamidine cyclo-ligase (EC 6.3.3.1) (AIR synthase) (AIRS) (Phosphoribosyl-aminoimidazole synthetase); Phosphoribosylglycinamide formyltransferase (EC 2.1.2.2) (5'-phosphorib…	Gart	1010	0.920398	0.850868
Q99JR1	SFXN1_MOUSE	Sideroflexin-1	Sfxn1	322	1.02369	0.851627
O55013	TPPC3_MOUSE	Trafficking protein particle complex subunit 3 (BET3 homolog)	Trappc3 Bet3	180	1.04675	0.852113
Q3UE37	UBE2Z_MOUSE	Ubiquitin-conjugating enzyme E2 Z (EC 2.3.2.23) (E2 ubiquitin-conjugating enzyme Z) (Uba6-specific E2 conjugating enzyme 1) (Use1) (Ubiquitin carrier protein Z) (Ubiquitin-protein ligase Z)	Ube2z D11Moh35	356	1.02586	0.852113
P48758	CBR1_MOUSE	Carbonyl reductase [NADPH] 1 (EC 1.1.1.184) (15-hydroxyprostaglandin dehydrogenase [NADP(+)]) (EC 1.1.1.197) (NADPH-dependent carbonyl reductase 1) (Prostaglandin 9-ketoreductase) (Prostaglandin-E(2) 9-reductase) (EC 1.1.1.189)	Cbr1 Cbr	277	0.985667	0.85225
O88543	CSN3_MOUSE	COP9 signalosome complex subunit 3 (SGN3) (Signalosome subunit 3) (JAB1-containing signalosome subunit 3)	Cops3 Csn3	423	0.980383	0.852623
P05132	KAPCA_MOUSE	cAMP-dependent protein kinase catalytic subunit alpha (PKA C-alpha) (EC 2.7.11.11)	Prkaca Pkaca	351	1.03586	0.852623
P28658	ATX10_MOUSE	Ataxin-10 (Brain protein E46) (Spinocerebellar ataxia type 10 protein homolog)	Atxn10 Sca10	475	1.01086	0.852623
Q3UEB3	PUF60_MOUSE	Poly(U)-binding-splicing factor PUF60 (60 kDa poly(U)-binding-splicing factor)	Puf60	564	1.02954	0.852623
Q6ZQ08	CNOT1_MOUSE	CCR4-NOT transcription complex subunit 1 (CCR4-associated factor 1)	Cnot1 Kiaa1007	2375	1.02789	0.852623
Q80VP1	EPN1_MOUSE	Epsin-1 (EPS-15-interacting protein 1) (Intersectin-EH-binding protein 1) (Ibp1)	Epn1	575	1.02215	0.852623
Q8CHK3	MBOA7_MOUSE	Lysophospholipid acyltransferase 7 (LPLAT 7) (EC 2.3.1.-) (1-acylglycerophosphatidylinositol O-acyltransferase) (EC 2.3.1.n4) (Bladder and breast carcinoma-overexpressed gene 1 protein) (Leukocyte receptor cluster member 4) (Lysophosphatidylinositol acyltransferase 1) (LPIAT1) (Membrane-bound O-acyltransferase domain-containing protein 7) (O-acyltransferase domain-containing protein 7) (m-mboa-7)	Mboat7 Bb1 Leng4 Lpiat1 Oact7	473	1.02953	0.852623
Q9D2H5	TRI42_MOUSE	Tripartite motif-containing protein 42	Trim42	723	1.03352	0.852623
Q9D394	RUFY3_MOUSE	Protein RUFY3 (Rap2-interacting protein x) (RIPx) (Single axon-regulated protein 1) (Singar1)	Rufy3 D5Bwg0860e Ripx	469	0.989197	0.852623
Q9Z0Y1	DCTN3_MOUSE	Dynactin subunit 3 (Dynactin light chain p24)	Dctn3	186	1.02123	0.852623
Q9Z2D6	MECP2_MOUSE	Methyl-CpG-binding protein 2 (MeCp-2 protein) (MeCp2)	Mecp2	484	1.04332	0.852623
P40124	CAP1_MOUSE	Adenylyl cyclase-associated protein 1 (CAP 1)	Cap1 Cap	474	1.01488	0.854372
P14576	SRP54_MOUSE	Signal recognition particle 54 kDa protein (SRP54)	Srp54	504	0.968293	0.855119
Q62188	DPYL3_MOUSE	Dihydropyrimidinase-related protein 3 (DRP-3) (Unc-33-like phosphoprotein 1) (ULIP-1)	Dpysl3 Drp3 Ulip	570	0.985768	0.855119
Q8K2P7	S38A1_MOUSE	Sodium-coupled neutral amino acid transporter 1 (Amino acid transporter A1) (MNat2) (N-system amino acid transporter 2) (Solute carrier family 38 member 1) (System A amino acid transporter 1) (System N amino acid transporter 1)	Slc38a1 Nat2 Snat1	485	1.02776	0.855119
Q9CXW3	CYBP_MOUSE	Calcyclin-binding protein (CacyBP) (Siah-interacting protein)	Cacybp Sip	229	1.01745	0.855119
Q9QZ88	VPS29_MOUSE	Vacuolar protein sorting-associated protein 29 (Vesicle protein sorting 29)	Vps29	182	0.983657	0.855119
O35350	CAN1_MOUSE	Calpain-1 catalytic subunit (EC 3.4.22.52) (Calcium-activated neutral proteinase 1) (CANP 1) (Calpain mu-type) (Calpain-1 large subunit) (Micromolar-calpain) (muCANP)	Capn1 Canp1 Capa1	713	1.03269	0.8562
O54829	RGS7_MOUSE	Regulator of G-protein signaling 7 (RGS7)	Rgs7	469	1.01878	0.8562
Q3UV17	K22O_MOUSE	Keratin, type II cytoskeletal 2 oral (Keratin-76) (K76) (Type-II keratin Kb9)	Krt76	594	1.03438	0.8562
Q8R5M8	CADM1_MOUSE	Cell adhesion molecule 1 (Immunoglobulin superfamily member 4) (IgSF4) (Nectin-like protein 2) (NECL-2) (Spermatogenic immunoglobulin superfamily) (SgIgSF) (Synaptic cell adhesion molecule) (SynCAM) (Tumor suppressor in lung cancer 1) (TSLC-1)	Cadm1 Igsf4 Necl2 Ra175 Syncam SynCam1 Tslc1	456	0.974095	0.8562
P17742	PPIA_MOUSE	Peptidyl-prolyl cis-trans isomerase A (PPIase A) (EC 5.2.1.8) (Cyclophilin A) (Cyclosporin A-binding protein) (Rotamase A) (SP18) [Cleaved into: Peptidyl-prolyl cis-trans isomerase A, N-terminally processed]	Ppia	164	0.987391	0.856373
Q9JK48	SHLB1_MOUSE	Endophilin-B1 (SH3 domain-containing GRB2-like protein B1)	Sh3glb1 Kiaa0491	365	1.08447	0.856373
Q8C854	MYEF2_MOUSE	Myelin expression factor 2 (MEF-2) (MyEF-2)	Myef2 Kiaa1341 Mef2	591	0.972342	0.857456
P14131	RS16_MOUSE	40S ribosomal protein S16	Rps16	146	1.01985	0.857955
Q8BLY2	SYTC2_MOUSE	Threonine--tRNA ligase 2, cytoplasmic (EC 6.1.1.3) (Threonyl-tRNA synthetase) (ThrRS) (Threonyl-tRNA synthetase protein 3)	Tars3 Tarsl2	790	0.968228	0.858307
P61804	DAD1_MOUSE	Dolichyl-diphosphooligosaccharide--protein glycosyltransferase subunit DAD1 (Oligosaccharyl transferase subunit DAD1) (Defender against cell death 1) (DAD-1)	Dad1	113	0.960827	0.859701
Q99K01	PDXD1_MOUSE	Pyridoxal-dependent decarboxylase domain-containing protein 1 (EC 4.1.1.-)	Pdxdc1	787	1.01607	0.860101
Q8JZQ9	EIF3B_MOUSE	Eukaryotic translation initiation factor 3 subunit B (eIF3b) (Eukaryotic translation initiation factor 3 subunit 9) (eIF-3-eta) (eIF3 p116)	Eif3b Eif3s9	803	1.03939	0.86019
O08756	HCD2_MOUSE	3-hydroxyacyl-CoA dehydrogenase type-2 (EC 1.1.1.35) (17-beta-hydroxysteroid dehydrogenase 10) (17-beta-HSD 10) (EC 1.1.1.51) (3-hydroxy-2-methylbutyryl-CoA dehydrogenase) (EC 1.1.1.178) (3-hydroxyacyl-CoA dehydrogenase type II) (Endoplasmic reticulum-associated amyloid beta-peptide-binding protein) (Mitochondrial ribonuclease P protein 2) (Mitochondrial RNase P protein 2) (Type II HADH)	Hsd17b10 Erab Hadh2	261	1.02608	0.860639
O35685	NUDC_MOUSE	Nuclear migration protein nudC (Nuclear distribution protein C homolog) (Silica-induced gene 92 protein) (SIG-92)	Nudc	332	1.03135	0.860639
P60670	NPL4_MOUSE	Nuclear protein localization protein 4 homolog (Protein NPL4)	Nploc4 Kiaa1499 Npl4	608	1.04018	0.860639
Q8K021	SCAM1_MOUSE	Secretory carrier-associated membrane protein 1 (Secretory carrier membrane protein 1)	Scamp1	338	0.979447	0.860639
Q99P72	RTN4_MOUSE	Reticulon-4 (Neurite outgrowth inhibitor) (Nogo protein)	Rtn4 Kiaa0886 Nogo	1162	0.98435	0.860639
Q9CW03	SMC3_MOUSE	Structural maintenance of chromosomes protein 3 (SMC protein 3) (SMC-3) (Basement membrane-associated chondroitin proteoglycan) (Bamacan) (Chondroitin sulfate proteoglycan 6) (Chromosome segregation protein SmcD) (Mad member-interacting protein 1)	Smc3 Bam Bmh Cspg6 Mmip1 Smc3l1 Smcd	1217	1.03312	0.860639
Q61206	PA1B2_MOUSE	Platelet-activating factor acetylhydrolase IB subunit beta (EC 3.1.1.47) (PAF acetylhydrolase 30 kDa subunit) (PAF-AH 30 kDa subunit) (PAF-AH subunit beta) (PAFAH subunit beta)	Pafah1b2 Pafahb	229	0.965752	0.862033
Q91ZJ5	UGPA_MOUSE	UTP--glucose-1-phosphate uridylyltransferase (EC 2.7.7.9) (UDP-glucose pyrophosphorylase) (UDPGP) (UGPase)	Ugp2	508	0.984456	0.8621
Q9QXJ4	ARL10_MOUSE	ADP-ribosylation factor-like protein 10 (ADP-ribosylation factor-like membrane-associated protein)	Arl10 Arl10a Arm1	243	0.8791	0.862204
Q63810	CANB1_MOUSE	Calcineurin subunit B type 1 (Protein phosphatase 2B regulatory subunit 1) (Protein phosphatase 3 regulatory subunit B alpha isoform 1)	Ppp3r1 Cnb	170	1.02157	0.862925
Q9R062	GLYG_MOUSE	Glycogenin-1 (GN-1) (GN1) (EC 2.4.1.186)	Gyg1 Gyg	333	0.978529	0.862937
O35114	SCRB2_MOUSE	Lysosome membrane protein 2 (85 kDa lysosomal membrane sialoglycoprotein) (LGP85) (Lysosome membrane protein II) (LIMP II) (Scavenger receptor class B member 2)	Scarb2	478	1.03205	0.862964
Q9CWF2	TBB2B_MOUSE	Tubulin beta-2B chain	Tubb2b	445	0.955897	0.863141
Q8K1A5	TM41B_MOUSE	Transmembrane protein 41B	Tmem41b D7Ertd743e Kiaa0033	291	0.959628	0.863322
Q8CDG3	VCIP1_MOUSE	Deubiquitinating protein VCIP135 (EC 3.4.19.12) (Valosin-containing protein p97/p47 complex-interacting protein 1) (Valosin-containing protein p97/p47 complex-interacting protein p135)	Vcpip1 Vcip135	1220	0.936502	0.863434
P62301	RS13_MOUSE	40S ribosomal protein S13	Rps13	151	1.01705	0.86424
Q61151	2A5E_MOUSE	Serine/threonine-protein phosphatase 2A 56 kDa regulatory subunit epsilon isoform (PP2A B subunit isoform B'-epsilon) (PP2A B subunit isoform B56-epsilon) (PP2A B subunit isoform PR61-epsilon) (PP2A B subunit isoform R5-epsilon)	Ppp2r5e Kiaa4006	467	0.98673	0.86424
Q9CQK7	RWDD1_MOUSE	RWD domain-containing protein 1 (DRG family-regulatory protein 2) (IH1)	Rwdd1 Dfrp2	243	1.02228	0.86424
Q9D0I9	SYRC_MOUSE	Arginine--tRNA ligase, cytoplasmic (EC 6.1.1.19) (Arginyl-tRNA synthetase) (ArgRS)	Rars1 Rars	660	1.01708	0.86424
Q9JI90	RNF14_MOUSE	E3 ubiquitin-protein ligase RNF14 (EC 2.3.2.31) (Androgen receptor-associated protein 54) (Protein Triad2) (RING finger protein 14)	Rnf14 Ara54 Triad2	485	1.01808	0.86424
O08914	FAAH1_MOUSE	Fatty-acid amide hydrolase 1 (EC 3.5.1.99) (Anandamide amidohydrolase 1) (Oleamide hydrolase 1)	Faah Faah1	579	1.02343	0.865197
Q9CPQ8	ATP5L_MOUSE	ATP synthase subunit g, mitochondrial (ATPase subunit g) (ATP synthase membrane subunit g)	Atp5mg Atp5l	103	1.02274	0.865197
Q9CR16	PPID_MOUSE	Peptidyl-prolyl cis-trans isomerase D (PPIase D) (EC 5.2.1.8) (40 kDa peptidyl-prolyl cis-trans isomerase) (Cyclophilin-40) (CYP-40) (Rotamase D)	Ppid	370	0.97997	0.865197
Q9EPL8	IPO7_MOUSE	Importin-7 (Imp7) (Ran-binding protein 7) (RanBP7)	Ipo7 Ranbp7	1038	1.01484	0.865197
O08539	BIN1_MOUSE	Myc box-dependent-interacting protein 1 (Amphiphysin II) (Amphiphysin-like protein) (Bridging integrator 1) (SH3 domain-containing protein 9)	Bin1 Amphl Sh3p9	588	1.02538	0.86523
Q60714	S27A1_MOUSE	Long-chain fatty acid transport protein 1 (FATP-1) (Fatty acid transport protein 1) (EC 6.2.1.-) (Fatty acid transport protein) (Solute carrier family 27 member 1)	Slc27a1 Fatp Fatp1	646	1.02009	0.86523
Q8CHT0	AL4A1_MOUSE	Delta-1-pyrroline-5-carboxylate dehydrogenase, mitochondrial (P5C dehydrogenase) (EC 1.2.1.88) (Aldehyde dehydrogenase family 4 member A1) (L-glutamate gamma-semialdehyde dehydrogenase)	Aldh4a1	562	1.01659	0.86523
Q6NZJ6	IF4G1_MOUSE	Eukaryotic translation initiation factor 4 gamma 1 (eIF-4-gamma 1) (eIF-4G 1) (eIF-4G1)	Eif4g1	1600	0.9779	0.865781
P50247	SAHH_MOUSE	Adenosylhomocysteinase (AdoHcyase) (EC 3.3.1.1) (CUBP) (Liver copper-binding protein) (S-adenosyl-L-homocysteine hydrolase)	Ahcy	432	0.968243	0.866354
P80315	TCPD_MOUSE	T-complex protein 1 subunit delta (TCP-1-delta) (A45) (CCT-delta)	Cct4 Cctd	539	1.01191	0.866354
Q99KJ8	DCTN2_MOUSE	Dynactin subunit 2 (50 kDa dynein-associated polypeptide) (Dynactin complex 50 kDa subunit) (DCTN-50) (Growth cone membrane protein 23-48K) (GMP23-48K) (p50 dynamitin)	Dctn2	402	1.01039	0.866354
Q9D7H3	RTCA_MOUSE	RNA 3'-terminal phosphate cyclase (RNA cyclase) (RNA-3'-phosphate cyclase) (EC 6.5.1.4) (RNA terminal phosphate cyclase domain-containing protein 1)	RtcA Rpc1 Rtcd1	366	0.96449	0.866354
Q9QXY6	EHD3_MOUSE	EH domain-containing protein 3	Ehd3 Ehd2	535	1.01581	0.866354
Q9Z1J3	NFS1_MOUSE	Cysteine desulfurase, mitochondrial (m-Nfs1) (EC 2.8.1.7)	Nfs1 Nifs	459	1.02861	0.866354
Q6GYP7	RGPA1_MOUSE	Ral GTPase-activating protein subunit alpha-1 (GAP-related-interacting partner to E12) (GRIPE) (GTPase-activating RapGAP domain-like 1) (Tuberin-like protein 1) (p240)	Ralgapa1 Garnl1 Kiaa0884 Tulip1	2035	0.973073	0.868407
Q80T41	GABR2_MOUSE	Gamma-aminobutyric acid type B receptor subunit 2 (GABA-B receptor 2) (GABA-B-R2) (GABA-BR2) (GABABR2) (Gb2) (G-protein coupled receptor 51)	Gabbr2 Gm425 Gpr51	940	1.02261	0.868407
P62880	GBB2_MOUSE	Guanine nucleotide-binding protein G(I)/G(S)/G(T) subunit beta-2 (G protein subunit beta-2) (Transducin beta chain 2)	Gnb2	340	1.01757	0.868575
Q91ZS8	RED1_MOUSE	Double-stranded RNA-specific editase 1 (EC 3.5.4.37) (RNA-editing deaminase 1) (RNA-editing enzyme 1) (dsRNA adenosine deaminase)	Adarb1 Adar2 Red1	711	0.9435	0.868575
Q7M729	SCN4B_MOUSE	Sodium channel subunit beta-4	Scn4b Gm1471	228	0.954675	0.868987
Q8BHH2	RAB9B_MOUSE	Ras-related protein Rab-9B	Rab9b	201	0.971381	0.868987
P28738	KIF5C_MOUSE	Kinesin heavy chain isoform 5C (Kinesin heavy chain neuron-specific 2)	Kif5c Nkhc2	956	1.01616	0.869471
P08113	ENPL_MOUSE	Endoplasmin (94 kDa glucose-regulated protein) (GRP-94) (Endoplasmic reticulum resident protein 99) (ERp99) (Heat shock protein 90 kDa beta member 1) (Polymorphic tumor rejection antigen 1) (Tumor rejection antigen gp96)	Hsp90b1 Grp94 Tra-1 Tra1	802	1.00753	0.869671
Q8BJH1	ZC21A_MOUSE	Zinc finger C2HC domain-containing protein 1A	Zc2hc1a Fam164a	324	0.974391	0.869671
Q8BYR5	CAPS2_MOUSE	Calcium-dependent secretion activator 2 (Calcium-dependent activator protein for secretion 2) (CAPS-2)	Cadps2 Caps2	1297	0.961962	0.869671
Q8BJ71	NUP93_MOUSE	Nuclear pore complex protein Nup93 (93 kDa nucleoporin) (CBP-interacting protein 4) (Nucleoporin Nup93)	Nup93 Cip4 Kiaa0095	819	1.01814	0.870198
Q8R1A4	DOCK7_MOUSE	Dedicator of cytokinesis protein 7 (Protein moonlight)	Dock7 Gm430 Kiaa1771 Mnlt	2130	0.960484	0.870198
Q9Z0U1	ZO2_MOUSE	Tight junction protein ZO-2 (Tight junction protein 2) (Zona occludens protein 2) (Zonula occludens protein 2)	Tjp2 Zo2	1167	1.02788	0.870198
Q8BNU0	ARMC6_MOUSE	Armadillo repeat-containing protein 6	Armc6	468	1.0283	0.871312
Q03517	SCG2_MOUSE	Secretogranin-2 (Chromogranin-C) (Secretogranin II) (SgII) [Cleaved into: Secretoneurin (SN); Manserin]	Scg2 Chgc Scg-2	617	0.986099	0.87724
E9Q3L2	PI4KA_MOUSE	Phosphatidylinositol 4-kinase alpha (PI4-kinase alpha) (PI4K-alpha) (PtdIns-4-kinase alpha) (EC 2.7.1.67)	Pi4ka Pik4 Pik4ca	2105	0.990783	0.877307
Q8CHC4	SYNJ1_MOUSE	Synaptojanin-1 (EC 3.1.3.36) (Synaptic inositol 1,4,5-trisphosphate 5-phosphatase 1)	Synj1 Kiaa0910	1574	1.00761	0.877565
Q9DBG7	SRPRA_MOUSE	Signal recognition particle receptor subunit alpha (SR-alpha) (Docking protein alpha) (DP-alpha)	Srpra Srpr	636	1.01858	0.877565
P62983	RS27A_MOUSE	Ubiquitin-40S ribosomal protein S27a (Ubiquitin carboxyl extension protein 80) [Cleaved into: Ubiquitin; 40S ribosomal protein S27a]	Rps27a Uba80 Ubcep1	156	0.975447	0.87802
Q9CQE8	RTRAF_MOUSE	RNA transcription, translation and transport factor protein	RTRAF	244	1.0224	0.87802
Q9D2P8	MOBP_MOUSE	Myelin-associated oligodendrocyte basic protein	Mobp	170	1.02155	0.878038
P08249	MDHM_MOUSE	Malate dehydrogenase, mitochondrial (EC 1.1.1.37)	Mdh2 Mor1	338	0.995021	0.878439
P48722	HS74L_MOUSE	Heat shock 70 kDa protein 4L (Heat shock 70-related protein APG-1) (Osmotic stress protein 94)	Hspa4l Apg1 Hsp4l Osp94	838	0.99121	0.878439
P62830	RL23_MOUSE	60S ribosomal protein L23	Rpl23	140	0.980914	0.878439
P62918	RL8_MOUSE	60S ribosomal protein L8	Rpl8	257	1.02446	0.878439
P97315	CSRP1_MOUSE	Cysteine and glycine-rich protein 1 (Cysteine-rich protein 1) (CRP) (CRP1)	Csrp1 Crp1 Csrp	193	0.986841	0.878439
Q62277	SYPH_MOUSE	Synaptophysin (BM89 antigen) (Major synaptic vesicle protein p38)	Syp	314	0.985274	0.878439
Q8R1Q8	DC1L1_MOUSE	Cytoplasmic dynein 1 light intermediate chain 1 (Dynein light chain A) (DLC-A) (Dynein light intermediate chain 1, cytosolic)	Dync1li1 Dncli1 Dnclic1	523	1.01085	0.878439
Q9JMG3	TMUB1_MOUSE	Transmembrane and ubiquitin-like domain-containing protein 1 (Hepatocyte odd protein shuttling protein) [Cleaved into: iHOPS]	Tmub1 Hops	245	1.02472	0.878439
P11798	KCC2A_MOUSE	Calcium/calmodulin-dependent protein kinase type II subunit alpha (CaM kinase II subunit alpha) (CaMK-II subunit alpha) (EC 2.7.11.17)	Camk2a	478	0.976394	0.879139
Q8K212	PACS1_MOUSE	Phosphofurin acidic cluster sorting protein 1 (PACS-1)	Pacs1	961	0.977645	0.879139
P07901	HS90A_MOUSE	Heat shock protein HSP 90-alpha (Heat shock 86 kDa) (HSP 86) (HSP86) (Tumor-specific transplantation 86 kDa antigen) (TSTA)	Hsp90aa1 Hsp86 Hsp86-1 Hspca	733	0.993053	0.881849
Q9EQU5	SET_MOUSE	Protein SET (Phosphatase 2A inhibitor I2PP2A) (I-2PP2A) (Template-activating factor I) (TAF-I)	Set	289	0.933362	0.882213
P61202	CSN2_MOUSE	COP9 signalosome complex subunit 2 (SGN2) (Signalosome subunit 2) (Alien homolog) (JAB1-containing signalosome subunit 2) (Thyroid receptor-interacting protein 15) (TR-interacting protein 15) (TRIP-15)	Cops2 Csn2 Trip15	443	0.983034	0.88267
P63001	RAC1_MOUSE	Ras-related C3 botulinum toxin substrate 1 (EC 3.6.5.2) (p21-Rac1)	Rac1	192	0.98171	0.88267
Q8CC88	VWA8_MOUSE	von Willebrand factor A domain-containing protein 8	Vwa8 Kiaa0564	1905	1.04844	0.882842
Q9CQV8	1433B_MOUSE	14-3-3 protein beta/alpha (Protein kinase C inhibitor protein 1) (KCIP-1) [Cleaved into: 14-3-3 protein beta/alpha, N-terminally processed]	Ywhab	246	0.987206	0.884176
Q9D1K2	VATF_MOUSE	V-type proton ATPase subunit F (V-ATPase subunit F) (V-ATPase 14 kDa subunit) (Vacuolar proton pump subunit F)	Atp6v1f Atp6s14 Vatf	119	1.00993	0.885143
P21278	GNA11_MOUSE	Guanine nucleotide-binding protein subunit alpha-11 (G alpha-11) (G-protein subunit alpha-11)	Gna11 Gna-11	359	1.0264	0.885365
Q9JKD3	SCAM5_MOUSE	Secretory carrier-associated membrane protein 5 (Secretory carrier membrane protein 5)	Scamp5	235	0.985793	0.885439
Q60932	VDAC1_MOUSE	Voltage-dependent anion-selective channel protein 1 (VDAC-1) (mVDAC1) (Outer mitochondrial membrane protein porin 1) (Plasmalemmal porin) (Voltage-dependent anion-selective channel protein 5) (VDAC-5) (mVDAC5)	Vdac1 Vdac5	296	1.00711	0.885818
O88741	GDAP1_MOUSE	Ganglioside-induced differentiation-associated protein 1 (GDAP1)	Gdap1	358	1.01423	0.887382
Q8BFY9	TNPO1_MOUSE	Transportin-1 (Importin beta-2) (Karyopherin beta-2)	Tnpo1 Kpnb2	898	0.961619	0.887382
Q91VR8	BRK1_MOUSE	Protein BRICK1 (BRK1)	Brk1	75	1.02236	0.887382
Q9D0J4	ARL2_MOUSE	ADP-ribosylation factor-like protein 2	Arl2	184	1.01605	0.888203
B1AVZ0	UPP_MOUSE	Uracil phosphoribosyltransferase homolog	Uprt	310	1.02952	0.888335
O55234	PSB5_MOUSE	Proteasome subunit beta type-5 (EC 3.4.25.1) (Macropain epsilon chain) (Multicatalytic endopeptidase complex epsilon chain) (Proteasome chain 6) (Proteasome epsilon chain) (Proteasome subunit X)	Psmb5	264	1.06063	0.888335
P35922	FMR1_MOUSE	Synaptic functional regulator FMR1 (Fragile X mental retardation protein 1 homolog) (FMRP) (Protein FMR-1) (mFmr1p)	Fmr1 Fmr-1	614	1.02214	0.888335
P61759	PFD3_MOUSE	Prefoldin subunit 3 (von Hippel-Lindau-binding protein 1) (VBP-1) (VHL-binding protein 1)	Vbp1 Pfdn3	196	1.01389	0.888335
P67984	RL22_MOUSE	60S ribosomal protein L22 (Heparin-binding protein HBp15)	Rpl22	128	1.02804	0.888335
P80318	TCPG_MOUSE	T-complex protein 1 subunit gamma (TCP-1-gamma) (CCT-gamma) (Matricin) (mTRiC-P5)	Cct3 Cctg	545	1.00991	0.888335
Q3TC72	FAHD2_MOUSE	Fumarylacetoacetate hydrolase domain-containing protein 2A (EC 3.-.-.-)	Fahd2 Fahd2a	313	0.976358	0.888335
Q62465	VAT1_MOUSE	Synaptic vesicle membrane protein VAT-1 homolog (EC 1.-.-.-)	Vat1 Vat-1	406	0.991564	0.888335
Q69ZK0	PREX1_MOUSE	Phosphatidylinositol 3,4,5-trisphosphate-dependent Rac exchanger 1 protein (P-Rex1) (PtdIns(3,4,5)-dependent Rac exchanger 1)	Prex1 Kiaa1415	1650	1.01689	0.888335
Q6P1F6	2ABA_MOUSE	Serine/threonine-protein phosphatase 2A 55 kDa regulatory subunit B alpha isoform (PP2A subunit B isoform B55-alpha) (PP2A subunit B isoform PR55-alpha) (PP2A subunit B isoform R2-alpha) (PP2A subunit B isoform alpha)	Ppp2r2a	447	1.0256	0.888335
Q80TL4	PHF24_MOUSE	PHD finger protein 24	Phf24 Kiaa1045 N28178	400	0.982522	0.888335
Q80Z24	NEGR1_MOUSE	Neuronal growth regulator 1 (Kindred of IgLON) (Kilon) (Neurotractin)	Negr1 Kiaa3001 Ntra	348	0.9881	0.888335
Q8BYY9	SPA3B_MOUSE	Serine protease inhibitor A3B (Serpin A3B)	Serpina3b	420	1.02315	0.888335
Q91W92	BORG5_MOUSE	Cdc42 effector protein 1 (Binder of Rho GTPases 5)	Cdc42ep1 Borg5 Cep1	409	0.953484	0.888335
Q91WS0	CISD1_MOUSE	CDGSH iron-sulfur domain-containing protein 1 (MitoNEET)	Cisd1 D10Ertd214e Zcd1	108	0.990763	0.888335
Q924C1	XPO5_MOUSE	Exportin-5 (Exp5) (Ran-binding protein 21)	Xpo5 Kiaa1291 Ranbp21	1204	0.977117	0.888335
Q99LX0	PARK7_MOUSE	Protein/nucleic acid deglycase DJ-1 (EC 3.1.2.-) (EC 3.5.1.-) (EC 3.5.1.124) (Maillard deglycase) (Parkinson disease protein 7 homolog) (Parkinsonism-associated deglycase) (Protein DJ-1) (DJ-1)	Park7	189	0.983372	0.888335
Q9D020	5NT3A_MOUSE	Cytosolic 5'-nucleotidase 3A (EC 3.1.3.5) (7-methylguanosine phosphate-specific 5'-nucleotidase) (7-methylguanosine nucleotidase) (EC 3.1.3.91) (Cytosolic 5'-nucleotidase 3) (Cytosolic 5'-nucleotidase III) (cN-III) (Lupin) (Pyrimidine 5'-nucleotidase 1) (P5'N-1) (P5N-1) (PN-I)	Nt5c3a Nt5c3	331	0.971977	0.888335
Q9D1G1	RAB1B_MOUSE	Ras-related protein Rab-1B	Rab1b	201	0.983834	0.888335
Q99M87	DNJA3_MOUSE	DnaJ homolog subfamily A member 3, mitochondrial (DnaJ protein Tid-1) (mTid-1) (Tumorous imaginal discs protein Tid56 homolog)	Dnaja3 Tid1	480	1.01667	0.889501
Q04690	NF1_MOUSE	Neurofibromin (Neurofibromatosis-related protein NF-1)	Nf1	2841	1.00897	0.889585
P62257	UBE2H_MOUSE	Ubiquitin-conjugating enzyme E2 H (EC 2.3.2.23) ((E3-independent) E2 ubiquitin-conjugating enzyme H) (EC 2.3.2.24) (E2 ubiquitin-conjugating enzyme H) (UBCH2) (Ubiquitin carrier protein H) (Ubiquitin-conjugating enzyme E2-20K) (Ubiquitin-protein ligase H)	Ube2h	183	1.02087	0.89069
E9Q6P5	TTC7B_MOUSE	Tetratricopeptide repeat protein 7B (TPR repeat protein 7B)	Ttc7b	843	1.01509	0.892123
Q69ZR2	HECD1_MOUSE	E3 ubiquitin-protein ligase HECTD1 (EC 2.3.2.26) (HECT domain-containing protein 1) (HECT-type E3 ubiquitin transferase HECTD1) (Protein open mind)	Hectd1 Kiaa1131 Opm	2618	1.02352	0.893069
Q8BVE3	VATH_MOUSE	V-type proton ATPase subunit H (V-ATPase subunit H) (Vacuolar proton pump subunit H)	Atp6v1h	483	1.00872	0.893069
Q921T2	TOIP1_MOUSE	Torsin-1A-interacting protein 1 (Lamina-associated polypeptide 1B) (LAP1B)	Tor1aip1	595	1.02042	0.893069
Q99LR1	ABD12_MOUSE	Lysophosphatidylserine lipase ABHD12 (EC 3.1.1.-) (2-arachidonoylglycerol hydrolase ABHD12) (Abhydrolase domain-containing protein 12) (Monoacylglycerol lipase ABHD12) (EC 3.1.1.23) (Oxidized phosphatidylserine lipase ABHD12) (EC 3.1.-.-)	Abhd12	398	1.01885	0.893069
Q9QZQ1	AFAD_MOUSE	Afadin (Afadin adherens junction formation factor) (Protein Af-6)	Afdn Af6 Mllt4	1820	0.952722	0.893069
P56380	AP4A_MOUSE	Bis(5'-nucleosyl)-tetraphosphatase [asymmetrical] (EC 3.6.1.17) (Diadenosine 5',5'''-P1,P4-tetraphosphate asymmetrical hydrolase) (Ap4A hydrolase) (Ap4Aase) (Diadenosine tetraphosphatase) (Nucleoside diphosphate-linked moiety X motif 2) (Nudix motif 2)	Nudt2 Apah1	147	0.970935	0.895474
Q7TMK9	HNRPQ_MOUSE	Heterogeneous nuclear ribonucleoprotein Q (hnRNP Q) (Glycine- and tyrosine-rich RNA-binding protein) (GRY-RBP) (NS1-associated protein 1) (Synaptotagmin-binding, cytoplasmic RNA-interacting protein) (pp68)	Syncrip Hnrpq Nsap1 Nsap1l	623	1.03929	0.895474
Q80TN4	DJC16_MOUSE	DnaJ homolog subfamily C member 16	Dnajc16 Kiaa0962	772	0.93665	0.895474
Q99LD4	CSN1_MOUSE	COP9 signalosome complex subunit 1 (SGN1) (Signalosome subunit 1) (G protein pathway suppressor 1) (GPS-1) (JAB1-containing signalosome subunit 1)	Gps1 Cops1 Csn1	471	1.01527	0.895474
O35083	PLCA_MOUSE	1-acyl-sn-glycerol-3-phosphate acyltransferase alpha (EC 2.3.1.51) (1-acylglycerol-3-phosphate O-acyltransferase 1) (1-AGP acyltransferase 1) (1-AGPAT 1) (Lysophosphatidic acid acyltransferase alpha) (LPAAT-alpha)	Agpat1	285	1.04002	0.895612
Q8C754	VPS52_MOUSE	Vacuolar protein sorting-associated protein 52 homolog	Vps52	723	0.980981	0.895612
Q99LI8	HGS_MOUSE	Hepatocyte growth factor-regulated tyrosine kinase substrate	Hgs Hrs	775	1.01294	0.895612
Q9D4H8	CUL2_MOUSE	Cullin-2 (CUL-2)	Cul2	745	0.984121	0.895612
O35954	PITM1_MOUSE	Membrane-associated phosphatidylinositol transfer protein 1 (Drosophila retinal degeneration B homolog 1) (RdgB1) (Mpt-1) (Phosphatidylinositol transfer protein, membrane-associated 1) (PITPnm 1) (Pyk2 N-terminal domain-interacting receptor 2) (NIR-2)	Pitpnm1 Dres9 Mpt1 Nir2 Pitpnm	1243	1.02465	0.898206
Q8BJU0	SGTA_MOUSE	Small glutamine-rich tetratricopeptide repeat-containing protein alpha (Alpha-SGT)	Sgta Sgt	315	1.01427	0.898206
Q91ZR1	RAB4B_MOUSE	Ras-related protein Rab-4B	Rab4b Rab4	213	0.956459	0.902258
Q6PHS9	CA2D2_MOUSE	Voltage-dependent calcium channel subunit alpha-2/delta-2 (Protein ducky) (Voltage-gated calcium channel subunit alpha-2/delta-2) [Cleaved into: Voltage-dependent calcium channel subunit alpha-2-2; Voltage-dependent calcium channel subunit delta-2]	Cacna2d2 Kiaa0558	1154	0.985492	0.902787
P97300	NPTN_MOUSE	Neuroplastin (Stromal cell-derived receptor 1) (SDR-1)	Nptn Sdfr1 Sdr1	397	0.988665	0.902818
Q5SYD0	MYO1D_MOUSE	Unconventional myosin-Id	Myo1d	1006	0.986279	0.903795
P35762	CD81_MOUSE	CD81 antigen (26 kDa cell surface protein TAPA-1) (Target of the antiproliferative antibody 1) (CD antigen CD81)	Cd81 Tapa1	236	0.984653	0.905882
Q3UHD2	GFOD1_MOUSE	Glucose-fructose oxidoreductase domain-containing protein 1 (EC 1.-.-.-)	Gfod1	390	1.04019	0.905882
O08663	MAP2_MOUSE	Methionine aminopeptidase 2 (MAP 2) (MetAP 2) (EC 3.4.11.18) (Initiation factor 2-associated 67 kDa glycoprotein) (p67) (p67eIF2) (Peptidase M)	Metap2 Mnpep P67eif2	478	1.0191	0.906037
Q9CQY6	UQCC2_MOUSE	Ubiquinol-cytochrome-c reductase complex assembly factor 2 (Mitochondrial nucleoid factor 1) (Mitochondrial protein M19)	Uqcc2 Mnf1	136	0.96368	0.906037
Q9D898	ARP5L_MOUSE	Actin-related protein 2/3 complex subunit 5-like protein (Arp2/3 complex 16 kDa subunit 2) (ARC16-2)	Arpc5l	153	0.985458	0.906037
Q9QUM9	PSA6_MOUSE	Proteasome subunit alpha type-6 (EC 3.4.25.1) (Macropain iota chain) (Multicatalytic endopeptidase complex iota chain) (Proteasome iota chain)	Psma6	246	1.01437	0.906037
O35465	FKBP8_MOUSE	Peptidyl-prolyl cis-trans isomerase FKBP8 (PPIase FKBP8) (EC 5.2.1.8) (38 kDa FK506-binding protein) (38 kDa FKBP) (FKBP-38) (mFKBP38) (FK506-binding protein 8) (FKBP-8) (FKBPR38) (Rotamase)	Fkbp8 Fkbp38 Sam11	402	1.03032	0.907731
P70205	PACR_MOUSE	Pituitary adenylate cyclase-activating polypeptide type I receptor (PACAP type I receptor) (PACAP-R-1) (PACAP-R1)	Adcyap1r1	496	1.02181	0.907731
Q9D0E1	HNRPM_MOUSE	Heterogeneous nuclear ribonucleoprotein M (hnRNP M)	Hnrnpm Hnrpm	729	1.01856	0.907731
Q99M71	EPDR1_MOUSE	Mammalian ependymin-related protein 1 (MERP-1)	Epdr1 Epdr2 Merp1 Merp2	224	0.984157	0.907828
P70349	HINT1_MOUSE	Histidine triad nucleotide-binding protein 1 (EC 3.-.-.-) (Adenosine 5'-monophosphoramidase) (Protein kinase C inhibitor 1) (Protein kinase C-interacting protein 1) (PKCI-1)	Hint1 Hint Pkci Pkci1 Prkcnh1	126	0.975176	0.909259
Q60931	VDAC3_MOUSE	Voltage-dependent anion-selective channel protein 3 (VDAC-3) (mVDAC3) (Outer mitochondrial membrane protein porin 3)	Vdac3	283	1.00668	0.909748
Q64471	GSTT1_MOUSE	Glutathione S-transferase theta-1 (EC 2.5.1.18) (GST class-theta-1)	Gstt1	240	0.950695	0.909748
Q9JJ61	GLT16_MOUSE	Polypeptide N-acetylgalactosaminyltransferase 16 (EC 2.4.1.41) (Polypeptide GalNAc transferase 16) (GalNAc-T16) (Polypeptide GalNAc transferase-like protein 1) (GalNAc-T-like protein 1) (pp-GaNTase-like protein 1) (Polypeptide N-acetylgalactosaminyltransferase-like protein 1) (Protein-UDP acetylgalactosaminyltransferase-like protein 1) (UDP-GalNAc:polypeptide N-acetylgalactosaminyltransferase-lik…	Galnt16 Galntl1	558	0.931916	0.909799
P42932	TCPQ_MOUSE	T-complex protein 1 subunit theta (TCP-1-theta) (CCT-theta)	Cct8 Cctq	548	1.00824	0.909878
Q61282	PGCA_MOUSE	Aggrecan core protein (Cartilage-specific proteoglycan core protein) (CSPCP)	Acan Agc Agc1	2132	0.972597	0.909878
Q8C729	F126B_MOUSE	Protein FAM126B	Fam126b D1Ertd53e	530	0.980496	0.909878
Q9DC07	LNEBL_MOUSE	LIM zinc-binding domain-containing Nebulette (Actin-binding Z-disk protein)	Nebl Lnebl	270	0.981336	0.909878
Q9ES00	UBE4B_MOUSE	Ubiquitin conjugation factor E4 B (EC 2.3.2.27) (RING-type E3 ubiquitin transferase E4 B) (Ubiquitin fusion degradation protein 2)	Ube4b Ufd2 Ufd2a	1173	1.0344	0.909878
Q9ES56	TPPC4_MOUSE	Trafficking protein particle complex subunit 4 (Synbindin) (TRS23 homolog)	Trappc4 Sbdn	219	1.01729	0.909878
Q9JII6	AK1A1_MOUSE	Aldo-keto reductase family 1 member A1 (EC 1.1.1.2) (EC 1.1.1.33) (EC 1.1.1.372) (EC 1.1.1.54) (Alcohol dehydrogenase [NADP(+)]) (Aldehyde reductase) (Glucuronate reductase) (EC 1.1.1.19) (Glucuronolactone reductase) (EC 1.1.1.20)	Akr1a1 Akr1a4	325	1.02465	0.909878
Q9JLB0	MPP6_MOUSE	MAGUK p55 subfamily member 6 (Dlgh4 protein) (P55T protein) (Protein associated with Lin-7 2)	Mpp6 Dlgh4 Pals2	553	1.00866	0.911175
P49615	CDK5_MOUSE	Cyclin-dependent-like kinase 5 (EC 2.7.11.1) (CR6 protein kinase) (CRK6) (Cell division protein kinase 5) (Serine/threonine-protein kinase PSSALRE) (Tau protein kinase II catalytic subunit) (TPKII catalytic subunit)	Cdk5 Cdkn5 Crk6	292	1.0155	0.912126
P67871	CSK2B_MOUSE	Casein kinase II subunit beta (CK II beta) (Phosvitin)	Csnk2b Ck2n	215	1.01339	0.91329
Q9R0P3	ESTD_MOUSE	S-formylglutathione hydrolase (FGH) (EC 3.1.2.12) (Esterase 10) (Esterase D) (Sid 478)	Esd Es10 Sid478	282	0.984696	0.91329
Q8K448	ABCA5_MOUSE	ATP-binding cassette sub-family A member 5	Abca5 Kiaa1888	1642	1.02184	0.913546
P16332	MUTA_MOUSE	Methylmalonyl-CoA mutase, mitochondrial (MCM) (EC 5.4.99.2) (Methylmalonyl-CoA isomerase)	Mmut Mut	748	1.01493	0.914295
P56135	ATPK_MOUSE	ATP synthase subunit f, mitochondrial (ATP synthase membrane subunit f)	Atp5mf Atp5j2	88	1.02633	0.914295
Q52KR3	PRUN2_MOUSE	Protein prune homolog 2 (BNIP2 motif-containing molecule at the C-terminal region 1)	Prune2 Bmcc1 Kiaa0367	3084	0.967901	0.914295
Q6ZWV3	RL10_MOUSE	60S ribosomal protein L10 (Protein QM homolog) (Ribosomal protein L10)	Rpl10 Qm	214	0.957394	0.914295
Q810U4	NRCAM_MOUSE	Neuronal cell adhesion molecule (Nr-CAM) (Neuronal surface protein Bravo) (mBravo) (NgCAM-related cell adhesion molecule) (Ng-CAM-related)	Nrcam Kiaa0343	1256	1.01279	0.914295
Q9CYR6	AGM1_MOUSE	Phosphoacetylglucosamine mutase (PAGM) (EC 5.4.2.3) (Acetylglucosamine phosphomutase) (N-acetylglucosamine-phosphate mutase) (Phosphoglucomutase-3) (PGM 3)	Pgm3 Agm1 Pgm-3	542	1.02185	0.914295
Q9R1P0	PSA4_MOUSE	Proteasome subunit alpha type-4 (EC 3.4.25.1) (Macropain subunit C9) (Multicatalytic endopeptidase complex subunit C9) (Proteasome component C9) (Proteasome subunit L)	Psma4	261	0.978149	0.914295
A2APX8	SCN1A_MOUSE	Sodium channel protein type 1 subunit alpha (Sodium channel protein brain I subunit alpha) (Sodium channel protein type I subunit alpha) (Voltage-gated sodium channel subunit alpha Nav1.1)	Scn1a	2009	0.988303	0.915038
O08795	GLU2B_MOUSE	Glucosidase 2 subunit beta (80K-H protein) (Glucosidase II subunit beta) (Protein kinase C substrate 60.1 kDa protein heavy chain) (PKCSH)	Prkcsh	521	1.01075	0.915038
P35278	RAB5C_MOUSE	Ras-related protein Rab-5C	Rab5c	216	1.02756	0.915038
P63046	ST4A1_MOUSE	Sulfotransferase 4A1 (ST4A1) (EC 2.8.2.-) (Brain sulfotransferase-like protein) (mBR-STL) (Nervous system sulfotransferase) (NST)	Sult4a1 Sultx3	284	1.01401	0.915038
Q61037	TSC2_MOUSE	Tuberin (Tuberous sclerosis 2 protein homolog)	Tsc2	1814	1.01051	0.915038
Q64478	H2B1H_MOUSE	Histone H2B type 1-H (h2B-221)	Hist1h2bh	126	1.04719	0.915038
Q8BG32	PSD11_MOUSE	26S proteasome non-ATPase regulatory subunit 11 (26S proteasome regulatory subunit RPN6) (26S proteasome regulatory subunit S9) (26S proteasome regulatory subunit p44.5)	Psmd11	422	0.982326	0.915038
Q8BHL3	TB10B_MOUSE	TBC1 domain family member 10B (Protein wz3-85)	Tbc1d10b	798	1.02245	0.915038
Q8VI75	IPO4_MOUSE	Importin-4 (Imp4) (Importin-4a) (Imp4a) (Ran-binding protein 4) (RanBP4)	Ipo4 Imp4a Ranbp4	1082	1.01749	0.915038
Q9WTM5	RUVB2_MOUSE	RuvB-like 2 (EC 3.6.4.12) (p47 protein)	Ruvbl2	463	1.00972	0.915038
Q80U95	UBE3C_MOUSE	Ubiquitin-protein ligase E3C (EC 2.3.2.26) (HECT-type ubiquitin transferase E3C)	Ube3c Kiaa0010 Kiaa10	1083	1.0198	0.915204
Q5SQX6	CYFP2_MOUSE	Cytoplasmic FMR1-interacting protein 2 (p53-inducible protein 121)	Cyfip2 Kiaa1168 Pir121	1253	1.01149	0.915621
P62843	RS15_MOUSE	40S ribosomal protein S15 (RIG protein)	Rps15 Rig	145	1.02748	0.916423
P01631	KV2A7_MOUSE	Ig kappa chain V-II region 26-10		113	0.967665	0.916648
P21619	LMNB2_MOUSE	Lamin-B2	Lmnb2	596	1.01668	0.916648
P62812	GBRA1_MOUSE	Gamma-aminobutyric acid receptor subunit alpha-1 (GABA(A) receptor subunit alpha-1)	Gabra1 Gabra-1	455	1.01598	0.916648
Q8QZT1	THIL_MOUSE	Acetyl-CoA acetyltransferase, mitochondrial (EC 2.3.1.9) (Acetoacetyl-CoA thiolase)	Acat1	424	0.993431	0.916648
Q99KR7	PPIF_MOUSE	Peptidyl-prolyl cis-trans isomerase F, mitochondrial (PPIase F) (EC 5.2.1.8) (Cyclophilin D) (CyP-D) (CypD) (Cyclophilin F) (Rotamase F)	Ppif	206	0.984977	0.916648
Q9Z307	KCJ16_MOUSE	Inward rectifier potassium channel 16 (Inward rectifier K(+) channel Kir5.1) (Potassium channel, inwardly rectifying subfamily J member 16)	Kcnj16	419	0.985579	0.916648
Q6R891	NEB2_MOUSE	Neurabin-2 (Neurabin-II) (Protein phosphatase 1 regulatory subunit 9B) (Spinophilin)	Ppp1r9b	817	1.01825	0.917183
P51150	RAB7A_MOUSE	Ras-related protein Rab-7a	Rab7a Rab7	207	0.993175	0.917586
Q810U3	NFASC_MOUSE	Neurofascin	Nfasc	1240	1.00564	0.917844
O35136	NCAM2_MOUSE	Neural cell adhesion molecule 2 (N-CAM-2) (NCAM-2) (Neural cell adhesion molecule RB-8) (R4B12)	Ncam2 Ocam Rncam	837	0.991089	0.918077
P14211	CALR_MOUSE	Calreticulin (CRP55) (Calregulin) (Endoplasmic reticulum resident protein 60) (ERp60) (HACBP)	Calr	416	1.00745	0.918077
P16460	ASSY_MOUSE	Argininosuccinate synthase (EC 6.3.4.5) (Citrulline--aspartate ligase)	Ass1 Ass	412	1.0126	0.918077
P21279	GNAQ_MOUSE	Guanine nucleotide-binding protein G(q) subunit alpha (Guanine nucleotide-binding protein alpha-q)	Gnaq	359	1.01149	0.918077
P46664	PURA2_MOUSE	Adenylosuccinate synthetase isozyme 2 (AMPSase 2) (AdSS 2) (EC 6.3.4.4) (Adenylosuccinate synthetase, acidic isozyme) (Adenylosuccinate synthetase, liver isozyme) (L-type adenylosuccinate synthetase) (IMP--aspartate ligase 2)	Adss2 Adss	456	1.0129	0.918077
P47962	RL5_MOUSE	60S ribosomal protein L5	Rpl5	297	0.988339	0.918077
P62242	RS8_MOUSE	40S ribosomal protein S8	Rps8	208	1.01122	0.918077
P62267	RS23_MOUSE	40S ribosomal protein S23	Rps23	143	1.01802	0.918077
Q62418	DBNL_MOUSE	Drebrin-like protein (Actin-binding protein 1) (SH3 domain-containing protein 7)	Dbnl Abp1 Sh3p7	436	0.98499	0.918077
Q64018	GLRA1_MOUSE	Glycine receptor subunit alpha-1 (Glycine receptor 48 kDa subunit) (Glycine receptor strychnine-binding subunit)	Glra1	457	0.985561	0.918077
Q6PCP5	MFF_MOUSE	Mitochondrial fission factor	Mff	291	1.02132	0.918077
Q8BNY6	NCS1_MOUSE	Neuronal calcium sensor 1 (NCS-1) (Frequenin homolog)	Ncs1 Freq	190	0.978124	0.918077
Q91VW3	SH3L3_MOUSE	SH3 domain-binding glutamic acid-rich-like protein 3	Sh3bgrl3	93	1.01728	0.918077
Q9CX86	ROA0_MOUSE	Heterogeneous nuclear ribonucleoprotein A0 (hnRNP A0)	Hnrnpa0 Hnrpa0	305	0.966339	0.918077
Q9D8U8	SNX5_MOUSE	Sorting nexin-5	Snx5	404	0.98342	0.918077
Q9JI19	FIBP_MOUSE	Acidic fibroblast growth factor intracellular-binding protein (aFGF intracellular-binding protein) (FGF-1 intracellular-binding protein)	Fibp	357	1.0182	0.918077
Q9JKR6	HYOU1_MOUSE	Hypoxia up-regulated protein 1 (GRP-170) (140 kDa Ca(2+)-binding protein) (CBP-140)	Hyou1 Grp170	999	0.988181	0.918077
O08810	U5S1_MOUSE	116 kDa U5 small nuclear ribonucleoprotein component (Elongation factor Tu GTP-binding domain-containing protein 2) (U5 snRNP-specific protein, 116 kDa) (U5-116 kDa)	Eftud2 Snrp116	971	0.956193	0.919882
O88342	WDR1_MOUSE	WD repeat-containing protein 1 (Actin-interacting protein 1) (AIP1)	Wdr1	606	1.00721	0.919882
P11404	FABPH_MOUSE	Fatty acid-binding protein, heart (Fatty acid-binding protein 3) (Heart-type fatty acid-binding protein) (H-FABP) (Mammary-derived growth inhibitor) (MDGI)	Fabp3 Fabph1	133	1.01314	0.919882
P68254	1433T_MOUSE	14-3-3 protein theta (14-3-3 protein tau)	Ywhaq	245	1.00614	0.919882
Q3UX10	TBAL3_MOUSE	Tubulin alpha chain-like 3	Tubal3	446	1.02085	0.919882
Q6PE15	ABHDA_MOUSE	Mycophenolic acid acyl-glucuronide esterase, mitochondrial (EC 3.1.1.93) (Alpha/beta hydrolase domain-containing protein 10) (Abhydrolase domain-containing protein 10)	Abhd10	297	0.988069	0.919882
Q7TMM9	TBB2A_MOUSE	Tubulin beta-2A chain	Tubb2a Tubb2	445	0.987313	0.919882
Q80UG2	PLXA4_MOUSE	Plexin-A4	Plxna4 Kiaa1550	1893	1.01476	0.919882
Q8BIV3	RNBP6_MOUSE	Ran-binding protein 6 (RanBP6)	Ranbp6	1105	0.96993	0.919882
Q8CII2	CD123_MOUSE	Cell division cycle protein 123 homolog	Cdc123	336	1.01966	0.919882
Q8R191	SNG3_MOUSE	Synaptogyrin-3	Syngr3	229	0.98508	0.919882
Q9CX56	PSMD8_MOUSE	26S proteasome non-ATPase regulatory subunit 8 (26S proteasome regulatory subunit RPN12) (26S proteasome regulatory subunit S14)	Psmd8	353	0.98293	0.919882
Q9DBG6	RPN2_MOUSE	Dolichyl-diphosphooligosaccharide--protein glycosyltransferase subunit 2 (Dolichyl-diphosphooligosaccharide--protein glycosyltransferase 63 kDa subunit) (Ribophorin II) (RPN-II) (Ribophorin-2)	Rpn2	631	1.01232	0.919882
Q9JKN6	NOVA1_MOUSE	RNA-binding protein Nova-1 (Neuro-oncological ventral antigen 1) (Ventral neuron-specific protein 1)	Nova1	507	0.98212	0.919882
Q9R0P9	UCHL1_MOUSE	Ubiquitin carboxyl-terminal hydrolase isozyme L1 (UCH-L1) (EC 3.4.19.12) (Neuron cytoplasmic protein 9.5) (PGP 9.5) (PGP9.5) (Ubiquitin thioesterase L1)	Uchl1	223	1.01087	0.919882
Q9R1R2	TRIM3_MOUSE	Tripartite motif-containing protein 3 (RING finger protein 22) (RING finger protein HAC1)	Trim3 Hac1 Rnf22	744	1.02085	0.919882
Q9Z2H5	E41L1_MOUSE	Band 4.1-like protein 1 (Neuronal protein 4.1) (4.1N)	Epb41l1 Epb4 Epb4.1l1 Kiaa0338	879	0.992001	0.919882
Q8R081	HNRPL_MOUSE	Heterogeneous nuclear ribonucleoprotein L (hnRNP L)	Hnrnpl Hnrpl	586	1.01911	0.920374
Q3UHB1	NT5D3_MOUSE	5'-nucleotidase domain-containing protein 3 (EC 3.1.3.-) (GRP94-neighboring nucleotidase)	Nt5dc3 Gnn	546	1.01345	0.920665
Q99L13	3HIDH_MOUSE	3-hydroxyisobutyrate dehydrogenase, mitochondrial (HIBADH) (EC 1.1.1.31)	Hibadh	335	0.982019	0.921083
P32848	PRVA_MOUSE	Parvalbumin alpha	Pvalb Pva	110	1.03196	0.921728
P32921	SYWC_MOUSE	Tryptophan--tRNA ligase, cytoplasmic (EC 6.1.1.2) (Tryptophanyl-tRNA synthetase) (TrpRS) [Cleaved into: T1-TrpRS; T2-TrpRS]	Wars1 Wars Wrs	481	0.992103	0.921728
P61022	CHP1_MOUSE	Calcineurin B homologous protein 1 (Calcineurin B-like protein) (Calcium-binding protein CHP) (Calcium-binding protein p22) (EF-hand calcium-binding domain-containing protein p22) (Sid 470) (p24)	Chp1 Chp Sid470	195	0.990808	0.921728
Q9ESN6	TRIM2_MOUSE	Tripartite motif-containing protein 2 (EC 2.3.2.27) (E3 ubiquitin-protein ligase TRIM2) (Neural activity-related RING finger protein) (RING-type E3 ubiquitin transferase TRIM2)	Trim2 Kiaa0517 Narf	744	1.01151	0.921728
Q9R1P3	PSB2_MOUSE	Proteasome subunit beta type-2 (EC 3.4.25.1) (Macropain subunit C7-I) (Multicatalytic endopeptidase complex subunit C7-I) (Proteasome component C7-I)	Psmb2	201	0.981337	0.922069
Q3TAS6	EMC10_MOUSE	ER membrane protein complex subunit 10 (Hematopoietic signal peptide-containing membrane domain-containing protein 1)	Emc10 Hsm1 Inm02	258	1.02296	0.922516
Q9JKK1	STX6_MOUSE	Syntaxin-6	Stx6	255	1.01407	0.922516
P26645	MARCS_MOUSE	Myristoylated alanine-rich C-kinase substrate (MARCKS)	Marcks Macs	309	0.977137	0.922722
P61255	RL26_MOUSE	60S ribosomal protein L26 (Silica-induced gene 20 protein) (SIG-20)	Rpl26	145	1.01255	0.922944
O88545	CSN6_MOUSE	COP9 signalosome complex subunit 6 (SGN6) (Signalosome subunit 6) (JAB1-containing signalosome subunit 6)	Cops6 Csn6	324	0.987501	0.923419
Q60631	GRB2_MOUSE	Growth factor receptor-bound protein 2 (Adapter protein GRB2) (SH2/SH3 adapter GRB2)	Grb2	217	1.01644	0.923971
Q91V12	BACH_MOUSE	Cytosolic acyl coenzyme A thioester hydrolase (EC 3.1.2.2) (Acyl-CoA thioesterase 7) (Brain acyl-CoA hydrolase) (BACH) (CTE-IIa) (CTE-II) (Long chain acyl-CoA thioester hydrolase)	Acot7 Bach	381	0.989639	0.925595
Q9QXB9	DRG2_MOUSE	Developmentally-regulated GTP-binding protein 2 (DRG-2) (Translation factor GTPase DRG2) (TRAFAC GTPase DRG2) (EC 3.6.5.-)	Drg2	364	1.0126	0.925721
Q924L1	LTMD1_MOUSE	LETM1 domain-containing protein 1 (Cervical cancer receptor) (MCC-32)	Letmd1 Mccr	360	0.974802	0.92583
Q9DCH4	EIF3F_MOUSE	Eukaryotic translation initiation factor 3 subunit F (eIF3f) (Deubiquitinating enzyme eIF3f) (EC 3.4.19.12) (Eukaryotic translation initiation factor 3 subunit 5) (eIF-3-epsilon) (eIF3 p47)	Eif3f Eif3s5	361	0.984285	0.92583
P05201	AATC_MOUSE	Aspartate aminotransferase, cytoplasmic (cAspAT) (EC 2.6.1.1) (EC 2.6.1.3) (Cysteine aminotransferase, cytoplasmic) (Cysteine transaminase, cytoplasmic) (cCAT) (Glutamate oxaloacetate transaminase 1) (Transaminase A)	Got1	413	1.00584	0.926333
P62071	RRAS2_MOUSE	Ras-related protein R-Ras2	Rras2	204	1.02583	0.926539
P61982	1433G_MOUSE	14-3-3 protein gamma [Cleaved into: 14-3-3 protein gamma, N-terminally processed]	Ywhag	247	0.992044	0.926631
P62874	GBB1_MOUSE	Guanine nucleotide-binding protein G(I)/G(S)/G(T) subunit beta-1 (Transducin beta chain 1)	Gnb1	340	0.991461	0.926857
Q9ESE1	LRBA_MOUSE	Lipopolysaccharide-responsive and beige-like anchor protein (Beige-like protein)	Lrba Bgl Lba	2856	1.01908	0.927422
Q9CS84	NRX1A_MOUSE	Neurexin-1 (Neurexin I-alpha) (Neurexin-1-alpha)	Nrxn1 Kiaa0578	1514	0.977945	0.927491
Q3KNM2	MARH5_MOUSE	E3 ubiquitin-protein ligase MARCHF5 (EC 2.3.2.27) (Membrane-associated RING finger protein 5) (Membrane-associated RING-CH protein V) (MARCH-V) (RING-type E3 ubiquitin transferase MARCHF5)	Marchf5 March5	278	0.982272	0.928875
Q3TDQ1	STT3B_MOUSE	Dolichyl-diphosphooligosaccharide--protein glycosyltransferase subunit STT3B (Oligosaccharyl transferase subunit STT3B) (STT3-B) (EC 2.4.99.18) (B6dom1 antigen) (Source of immunodominant MHC-associated peptides)	Stt3b Simp	823	1.01206	0.928875
Q6NS82	RETR2_MOUSE	Reticulophagy regulator 2	Retreg2 Fam134a	541	1.01588	0.928875
Q9Z140	CPNE6_MOUSE	Copine-6 (Copine VI) (Neuronal-copine) (N-copine)	Cpne6	557	1.01194	0.928875
Q9Z204	HNRPC_MOUSE	Heterogeneous nuclear ribonucleoproteins C1/C2 (hnRNP C1/C2)	Hnrnpc Hnrpc	313	0.978324	0.928875
Q9CQ02	COMD4_MOUSE	COMM domain-containing protein 4	Commd4	199	1.01983	0.930065
Q9Z2U1	PSA5_MOUSE	Proteasome subunit alpha type-5 (EC 3.4.25.1) (Macropain zeta chain) (Multicatalytic endopeptidase complex zeta chain) (Proteasome zeta chain)	Psma5	241	0.97519	0.930432
O88507	CNTFR_MOUSE	Ciliary neurotrophic factor receptor subunit alpha (CNTF receptor subunit alpha) (CNTFR-alpha)	Cntfr	372	0.981436	0.932002
P97441	ZNT3_MOUSE	Zinc transporter 3 (ZnT-3) (Solute carrier family 30 member 3)	Slc30a3 Znt3	388	0.978197	0.932067
P62702	RS4X_MOUSE	40S ribosomal protein S4, X isoform	Rps4x Rps4	263	1.0066	0.932262
Q62443	NPTX1_MOUSE	Neuronal pentraxin-1 (NP1) (Neuronal pentraxin I) (NP-I)	Nptx1	432	0.981018	0.935083
E9PUL5	PRRT2_MOUSE	Proline-rich transmembrane protein 2 (Dispanin subfamily B member 3) (DSPB3)	Prrt2	346	0.980017	0.935256
O55131	SEPT7_MOUSE	Septin-7 (CDC10 protein homolog)	Septin7 Cdc10 Sept7	436	1.006	0.935256
Q9QZ23	NFU1_MOUSE	NFU1 iron-sulfur cluster scaffold homolog, mitochondrial (HIRA-interacting protein 5) (mHIRIP5)	Nfu1 Hirip5	255	0.987337	0.937087
O35609	SCAM3_MOUSE	Secretory carrier-associated membrane protein 3 (Secretory carrier membrane protein 3)	Scamp3	349	0.987409	0.937496
Q60803	TRAF3_MOUSE	TNF receptor-associated factor 3 (EC 2.3.2.27) (CD40 receptor-associated factor 1) (CRAF1) (RING-type E3 ubiquitin transferase TRAF3) (TRAFAMN)	Traf3 Craf1 Trafamn	567	1.00823	0.937496
Q8R001	MARE2_MOUSE	Microtubule-associated protein RP/EB family member 2 (APC-binding protein EB2) (End-binding protein 2) (EB2)	Mapre2	326	1.02293	0.937974
P17156	HSP72_MOUSE	Heat shock-related 70 kDa protein 2 (Heat shock protein 70.2)	Hspa2 Hcp70.2 Hsp70-2	633	0.985838	0.93952
P97797	SHPS1_MOUSE	Tyrosine-protein phosphatase non-receptor type substrate 1 (SHP substrate 1) (SHPS-1) (Brain Ig-like molecule with tyrosine-based activation motifs) (Bit) (CD172 antigen-like family member A) (Inhibitory receptor SHPS-1) (MyD-1 antigen) (Signal-regulatory protein alpha-1) (Sirp-alpha-1) (mSIRP-alpha1) (p84) (CD antigen CD172a)	Sirpa Bit Myd1 Ptpns1 Shps1 Sirp	513	1.01108	0.93952
Q5XG71	UTP20_MOUSE	Small subunit processome component 20 homolog (Down-regulated in metastasis protein)	Utp20 Drim	2788	1.054	0.93952
Q60676	PPP5_MOUSE	Serine/threonine-protein phosphatase 5 (PP5) (EC 3.1.3.16) (Protein phosphatase T) (PPT)	Ppp5c	499	1.01079	0.93952
Q8BWY3	ERF1_MOUSE	Eukaryotic peptide chain release factor subunit 1 (Eukaryotic release factor 1) (eRF1)	Etf1	437	0.976663	0.93952
Q8K1X1	WDR11_MOUSE	WD repeat-containing protein 11 (Bromodomain and WD repeat-containing protein 2)	Wdr11 Brwd2 Kiaa1351	1223	0.979418	0.93952
Q8VDQ8	SIR2_MOUSE	NAD-dependent protein deacetylase sirtuin-2 (EC 2.3.1.286) (Regulatory protein SIR2 homolog 2) (SIR2-like protein 2) (mSIR2L2)	Sirt2 Sir2l2	389	1.0047	0.93952
Q91ZA3	PCCA_MOUSE	Propionyl-CoA carboxylase alpha chain, mitochondrial (PCCase subunit alpha) (EC 6.4.1.3) (Propanoyl-CoA:carbon dioxide ligase subunit alpha)	Pcca	724	1.01489	0.93952
Q9CQM9	GLRX3_MOUSE	Glutaredoxin-3 (PKC-interacting cousin of thioredoxin) (PICOT) (PKC-theta-interacting protein) (PKCq-interacting protein) (Thioredoxin-like protein 2)	Glrx3 Picot Txnl2	337	0.981359	0.93952
Q9DCS2	MTL26_MOUSE	Methyltransferase-like 26	Mettl26	204	1.03006	0.93952
A2AHC3	CAMP1_MOUSE	Calmodulin-regulated spectrin-associated protein 1	Camsap1	1581	0.98508	0.939992
P62821	RAB1A_MOUSE	Ras-related protein Rab-1A (YPT1-related protein)	Rab1A Rab1	205	0.992632	0.939992
P70372	ELAV1_MOUSE	ELAV-like protein 1 (Elav-like generic protein) (Hu-antigen R) (HuR) (MelG)	Elavl1 Elra Hua	326	1.02653	0.940156
O35345	IMA7_MOUSE	Importin subunit alpha-7 (Importin alpha-S2) (Karyopherin subunit alpha-6)	Kpna6 Kpna5	536	0.989937	0.942669
P62852	RS25_MOUSE	40S ribosomal protein S25	Rps25	125	1.0109	0.942669
Q7TT37	ELP1_MOUSE	Elongator complex protein 1 (ELP1) (IkappaB kinase complex-associated protein) (IKK complex-associated protein)	Elp1 Ikap Ikbkap	1333	0.989891	0.942669
Q9DCP2	S38A3_MOUSE	Sodium-coupled neutral amino acid transporter 3 (N-system amino acid transporter 1) (Na(+)-coupled neutral amino acid transporter 3) (Solute carrier family 38 member 3) (mNAT) (System N amino acid transporter 1)	Slc38a3 Sn1 Snat3	505	1.00786	0.942995
P55066	NCAN_MOUSE	Neurocan core protein (Chondroitin sulfate proteoglycan 3)	Ncan Cspg3	1268	0.987851	0.945208
P12382	PFKAL_MOUSE	ATP-dependent 6-phosphofructokinase, liver type (ATP-PFK) (PFK-L) (EC 2.7.1.11) (6-phosphofructokinase type B) (Phosphofructo-1-kinase isozyme B) (PFK-B) (Phosphohexokinase)	Pfkl Pfk-l Pfkb	780	1.00688	0.945687
P24668	MPRD_MOUSE	Cation-dependent mannose-6-phosphate receptor (CD Man-6-P receptor) (CD-MPR) (46 kDa mannose 6-phosphate receptor) (MPR 46)	M6pr 46mpr	278	1.01307	0.945687
P56375	ACYP2_MOUSE	Acylphosphatase-2 (EC 3.6.1.7) (Acylphosphatase, muscle type isozyme) (Acylphosphate phosphohydrolase 2)	Acyp2 Acyp	106	0.988558	0.945687
Q8BP67	RL24_MOUSE	60S ribosomal protein L24	Rpl24	157	0.992991	0.945687
Q9EQH3	VPS35_MOUSE	Vacuolar protein sorting-associated protein 35 (Maternal-embryonic 3) (Vesicle protein sorting 35)	Vps35 Mem3	796	0.992728	0.945687
A2AJI0	MA7D1_MOUSE	MAP7 domain-containing protein 1	Map7d1 Kiaa1187 Mtap7d1	846	1.02254	0.945875
O35526	STX1A_MOUSE	Syntaxin-1A (Neuron-specific antigen HPC-1)	Stx1a	288	0.978426	0.945875
Q8CBE3	WDR37_MOUSE	WD repeat-containing protein 37	Wdr37 Kiaa0982	496	0.991158	0.945875
P61211	ARL1_MOUSE	ADP-ribosylation factor-like protein 1	Arl1	181	1.01508	0.94657
Q6P2B1	TNPO3_MOUSE	Transportin-3	Tnpo3	923	1.01682	0.94689
Q8VBY2	KKCC1_MOUSE	Calcium/calmodulin-dependent protein kinase kinase 1 (CaM-KK 1) (CaM-kinase kinase 1) (CaMKK 1) (EC 2.7.11.17) (CaM-kinase IV kinase) (Calcium/calmodulin-dependent protein kinase kinase alpha) (CaM-KK alpha) (CaM-kinase kinase alpha) (CaMKK alpha)	Camkk1 Camkk	505	0.986816	0.94689
Q9WUL7	ARL3_MOUSE	ADP-ribosylation factor-like protein 3	Arl3	182	0.980471	0.94689
P63037	DNJA1_MOUSE	DnaJ homolog subfamily A member 1 (DnaJ protein homolog 2) (Heat shock 40 kDa protein 4) (Heat shock protein J2) (HSJ-2)	Dnaja1 Dnaj2 Hsj2 Hspf4	397	0.991295	0.94695
O88587	COMT_MOUSE	Catechol O-methyltransferase (EC 2.1.1.6)	Comt Comt1	265	1.01958	0.947036
Q9CQR6	PPP6_MOUSE	Serine/threonine-protein phosphatase 6 catalytic subunit (PP6C) (EC 3.1.3.16)	Ppp6c	305	1.0121	0.947036
Q9WV54	ASAH1_MOUSE	Acid ceramidase (AC) (ACDase) (Acid CDase) (EC 3.5.1.23) (Acylsphingosine deacylase) (N-acylethanolamine hydrolase ASAH1) (EC 3.5.1.-) (N-acylsphingosine amidohydrolase) [Cleaved into: Acid ceramidase subunit alpha; Acid ceramidase subunit beta]	Asah1 Asah	394	1.02651	0.947036
Q80VD1	FA98B_MOUSE	Protein FAM98B	Fam98b	429	1.01481	0.94763
Q8CJH3	PLXB1_MOUSE	Plexin-B1	Plxnb1 Kiaa0407	2119	1.01078	0.94763
P61021	RAB5B_MOUSE	Ras-related protein Rab-5B	Rab5b	215	0.987474	0.948157
P62331	ARF6_MOUSE	ADP-ribosylation factor 6	Arf6	175	1.00831	0.948157
P70663	SPRL1_MOUSE	SPARC-like protein 1 (Extracellular matrix protein 2) (Matrix glycoprotein Sc1)	Sparcl1 Ecm2 Sc1	650	1.00945	0.948157
Q8CHH9	SEPT8_MOUSE	Septin-8	Septin8 Kiaa0202 Sept8	429	0.992726	0.948157
Q91YI0	ARLY_MOUSE	Argininosuccinate lyase (ASAL) (EC 4.3.2.1) (Arginosuccinase)	Asl	464	0.985063	0.948157
Q9D387	LAMP5_MOUSE	Lysosome-associated membrane glycoprotein 5 (Brain and dendritic cell-associated LAMP) (Brain-associated LAMP-like protein) (BAD-LAMP) (Lysosome-associated membrane protein 5) (LAMP-5)	Lamp5	280	0.987025	0.948157
P14685	PSMD3_MOUSE	26S proteasome non-ATPase regulatory subunit 3 (26S proteasome regulatory subunit RPN3) (26S proteasome regulatory subunit S3) (Proteasome subunit p58) (Transplantation antigen P91A) (Tum-P91A antigen)	Psmd3 P91a Tstap91a	530	0.989668	0.948707
Q9D1H6	NDUF4_MOUSE	NADH dehydrogenase [ubiquinone] 1 alpha subcomplex assembly factor 4 (Hormone-regulated proliferation-associated protein of 20 kDa homolog)	Ndufaf4 Hrpap20	173	1.00963	0.948707
Q9DBZ5	EIF3K_MOUSE	Eukaryotic translation initiation factor 3 subunit K (eIF3k) (Eukaryotic translation initiation factor 3 subunit 12) (eIF-3 p25)	Eif3k Eif3s12	218	1.02261	0.949084
A6H5Z3	EXC6B_MOUSE	Exocyst complex component 6B (Exocyst complex component Sec15B) (SEC15-like protein 2)	Exoc6b Sec15b Sec15l2	810	1.01906	0.949644
Q8K221	ARFP2_MOUSE	Arfaptin-2 (ADP-ribosylation factor-interacting protein 2)	Arfip2	341	0.987102	0.949644
Q8VBV7	CSN8_MOUSE	COP9 signalosome complex subunit 8 (SGN8) (Signalosome subunit 8) (COP9 homolog) (JAB1-containing signalosome subunit 8)	Cops8 Csn8	209	0.982692	0.949644
Q91Z61	DIRA1_MOUSE	GTP-binding protein Di-Ras1 (Distinct subgroup of the Ras family member 1) (Small GTP-binding tumor suppressor 1)	Diras1 Gbts1	198	0.987858	0.949644
Q9DB75	CDIP1_MOUSE	Cell death-inducing p53-target protein 1 (LITAF-like protein)	Cdip1	208	1.01666	0.949644
P21107	TPM3_MOUSE	Tropomyosin alpha-3 chain (Gamma-tropomyosin) (Tropomyosin-3)	Tpm3 Tpm-5 Tpm5	285	0.988338	0.949726
Q9JKK7	TMOD2_MOUSE	Tropomodulin-2 (Neuronal tropomodulin) (N-Tmod)	Tmod2	351	0.994467	0.950129
Q920Q6	MSI2H_MOUSE	RNA-binding protein Musashi homolog 2 (Musashi-2)	Msi2 Msi2h	346	1.01438	0.950533
Q8JZN7	MIRO2_MOUSE	Mitochondrial Rho GTPase 2 (MIRO-2) (EC 3.6.5.-) (Ras homolog gene family member T2)	Rhot2 Arht2	620	0.988733	0.952283
Q6PB44	PTN23_MOUSE	Tyrosine-protein phosphatase non-receptor type 23 (EC 3.1.3.48)	Ptpn23 Kiaa1471	1692	0.985234	0.952323
Q80TZ3	AUXI_MOUSE	Putative tyrosine-protein phosphatase auxilin (EC 3.1.3.48) (DnaJ homolog subfamily C member 6)	Dnajc6 Kiaa0473	938	1.01296	0.954787
B2RQC6	PYR1_MOUSE	CAD protein [Includes: Glutamine-dependent carbamoyl-phosphate synthase (EC 6.3.5.5); Aspartate carbamoyltransferase (EC 2.1.3.2); Dihydroorotase (EC 3.5.2.3)]	Cad	2225	0.948737	0.955647
P01837	IGKC_MOUSE	Immunoglobulin kappa constant (Ig kappa chain C region MOPC 21)	Igkc	107	0.988908	0.955647
P31938	MP2K1_MOUSE	Dual specificity mitogen-activated protein kinase kinase 1 (MAP kinase kinase 1) (MAPKK 1) (EC 2.7.12.2) (ERK activator kinase 1) (MAPK/ERK kinase 1) (MEK 1)	Map2k1 Mek1 Prkmk1	393	1.00593	0.955647
P63005	LIS1_MOUSE	Platelet-activating factor acetylhydrolase IB subunit alpha (Lissencephaly-1 protein) (LIS-1) (PAF acetylhydrolase 45 kDa subunit) (PAF-AH 45 kDa subunit) (PAF-AH alpha) (PAFAH alpha)	Pafah1b1 Lis-1 Lis1 Pafaha	410	0.993259	0.955647
Q62433	NDRG1_MOUSE	Protein NDRG1 (N-myc downstream-regulated gene 1 protein) (Protein Ndr1)	Ndrg1 Ndr1 Ndrl Tdd5	394	1.01077	0.955647
Q8BG05	ROA3_MOUSE	Heterogeneous nuclear ribonucleoprotein A3 (hnRNP A3)	Hnrnpa3 Hnrpa3	379	0.984033	0.955647
Q8BMI3	GGA3_MOUSE	ADP-ribosylation factor-binding protein GGA3 (Golgi-localized, gamma ear-containing, ARF-binding protein 3)	Gga3 Kiaa0154	718	0.981626	0.955647
Q8BYL4	SYYM_MOUSE	Tyrosine--tRNA ligase, mitochondrial (EC 6.1.1.1) (Tyrosyl-tRNA synthetase) (TyrRS)	Yars2	472	1.02679	0.955647
Q8C0Y0	PP4R4_MOUSE	Serine/threonine-protein phosphatase 4 regulatory subunit 4	Ppp4r4 Kiaa1622 Pp4r4	875	1.01557	0.955647
Q8C419	GP158_MOUSE	Probable G-protein coupled receptor 158	Gpr158 Kiaa1136	1200	0.989814	0.955647
Q99JI4	PSMD6_MOUSE	26S proteasome non-ATPase regulatory subunit 6 (26S proteasome regulatory subunit RPN7) (26S proteasome regulatory subunit S10) (p42A)	Psmd6	389	1.01049	0.955647
Q9CWZ3	RBM8A_MOUSE	RNA-binding protein 8A (RNA-binding motif protein 8A) (Ribonucleoprotein RBM8A)	Rbm8a Rbm8	174	0.989266	0.955647
Q9CXS4	CENPV_MOUSE	Centromere protein V (CENP-V) (Proline-rich protein 6)	Cenpv Prr6	252	1.02098	0.955647
Q9WUP7	UCHL5_MOUSE	Ubiquitin carboxyl-terminal hydrolase isozyme L5 (UCH-L5) (EC 3.4.19.12) (Ubiquitin C-terminal hydrolase UCH37) (Ubiquitin thioesterase L5)	Uchl5 Uch37	329	0.983959	0.955647
Q6KAR6	EXOC3_MOUSE	Exocyst complex component 3 (Exocyst complex component Sec6)	Exoc3 Sec6l1	755	0.991568	0.956606
O70589	CSKP_MOUSE	Peripheral plasma membrane protein CASK (EC 2.7.11.1) (Calcium/calmodulin-dependent serine protein kinase)	Cask	926	0.995249	0.956889
P07724	ALBU_MOUSE	Serum albumin	Alb Alb-1 Alb1	608	0.996658	0.956889
Q8BY89	CTL2_MOUSE	Choline transporter-like protein 2 (Solute carrier family 44 member 2)	Slc44a2 Ctl2	706	0.990222	0.957369
P34884	MIF_MOUSE	Macrophage migration inhibitory factor (MIF) (EC 5.3.2.1) (Delayed early response protein 6) (DER6) (Glycosylation-inhibiting factor) (GIF) (L-dopachrome isomerase) (L-dopachrome tautomerase) (EC 5.3.3.12) (Phenylpyruvate tautomerase)	Mif	115	0.984168	0.958676
Q6P5F9	XPO1_MOUSE	Exportin-1 (Exp1) (Chromosome region maintenance 1 protein homolog)	Xpo1 Crm1	1071	1.00524	0.958676
Q0P5W1	VPS8_MOUSE	Vacuolar protein sorting-associated protein 8 homolog	Vps8 Kiaa0804	1427	0.98636	0.960295
Q6PEB6	PHOCN_MOUSE	MOB-like protein phocein (Class II mMOB1) (Mob1 homolog 3) (Mob3) (Mps one binder kinase activator-like 3) (Preimplantation protein 3)	Mob4 Mob3 Mobkl3 Phocn Prei3	225	0.985081	0.961171
Q8BP92	RCN2_MOUSE	Reticulocalbin-2 (Taipoxin-associated calcium-binding protein 49) (TCBP-49)	Rcn2	320	1.00919	0.961171
Q99N28	CADM3_MOUSE	Cell adhesion molecule 3 (Immunoglobulin superfamily member 4B) (IgSF4B) (Nectin-like protein 1) (NECL-1) (Synaptic cell adhesion molecule 3) (TSLC1-like protein 1)	Cadm3 Igsf4b Necl1 Syncam3 Tsll1	396	0.994137	0.961171
P0DP60	LYNX1_MOUSE	Ly-6/neurotoxin-like protein 1 (GC26)	Lynx1	116	0.99179	0.961509
A2AJA9	AJM1_MOUSE	Apical junction component 1 homolog	Ajm1 Gm996	974	1.01552	0.962181
P62073	TIM10_MOUSE	Mitochondrial import inner membrane translocase subunit Tim10	Timm10 Tim10	90	0.987685	0.962342
O70228	ATP9A_MOUSE	Probable phospholipid-transporting ATPase IIA (EC 7.6.2.1) (ATPase class II type 9A)	Atp9a	1047	0.99136	0.962493
P63141	KCNA2_MOUSE	Potassium voltage-gated channel subfamily A member 2 (MK2) (Voltage-gated potassium channel subunit Kv1.2)	Kcna2	499	0.989307	0.962964
Q60738	ZNT1_MOUSE	Zinc transporter 1 (ZnT-1) (Solute carrier family 30 member 1)	Slc30a1 Znt1	503	0.988276	0.963009
Q02053	UBA1_MOUSE	Ubiquitin-like modifier-activating enzyme 1 (EC 6.2.1.45) (Ubiquitin-activating enzyme E1) (Ubiquitin-activating enzyme E1 X) (Ubiquitin-like modifier-activating enzyme 1 X)	Uba1 Sbx Ube1 Ube1ax Ube1x	1058	0.99506	0.9646
Q3UNH4	GRIN1_MOUSE	G protein-regulated inducer of neurite outgrowth 1 (GRIN1)	Gprin1	932	1.01115	0.9646
Q6PHZ2	KCC2D_MOUSE	Calcium/calmodulin-dependent protein kinase type II subunit delta (CaM kinase II subunit delta) (CaMK-II subunit delta) (EC 2.7.11.17)	Camk2d Kiaa4163	499	1.00481	0.9646
Q8BGZ1	HPCL4_MOUSE	Hippocalcin-like protein 4 (Neural visinin-like protein 2) (NVP-2)	Hpcal4	191	1.00953	0.9646
Q8BYY4	TT39B_MOUSE	Tetratricopeptide repeat protein 39B (TPR repeat protein 39B)	Ttc39b T39	617	0.990446	0.9646
Q8BZ98	DYN3_MOUSE	Dynamin-3 (EC 3.6.5.5)	Dnm3 Kiaa0820	863	1.00306	0.9646
Q8R0Y6	AL1L1_MOUSE	Cytosolic 10-formyltetrahydrofolate dehydrogenase (10-FTHFDH) (FDH) (EC 1.5.1.6) (Aldehyde dehydrogenase family 1 member L1)	Aldh1l1 Fthfd	902	1.00356	0.9646
Q8R4H2	ARHGC_MOUSE	Rho guanine nucleotide exchange factor 12 (Leukemia-associated RhoGEF)	Arhgef12 Kiaa0382 Larg	1543	0.990773	0.9646
Q9CQC9	SAR1B_MOUSE	GTP-binding protein SAR1b	Sar1b Sara1b Sara2	198	0.987413	0.9646
Q9JLM8	DCLK1_MOUSE	Serine/threonine-protein kinase DCLK1 (EC 2.7.11.1) (Doublecortin-like and CAM kinase-like 1) (Doublecortin-like kinase 1)	Dclk1 Dcamkl1 Dclk	756	0.994373	0.9646
O88685	PRS6A_MOUSE	26S proteasome regulatory subunit 6A (26S proteasome AAA-ATPase subunit RPT5) (Proteasome 26S subunit ATPase 3) (Tat-binding protein 1) (TBP-1)	Psmc3 Tbp1	442	0.991322	0.965356
P97930	KTHY_MOUSE	Thymidylate kinase (EC 2.7.4.9) (dTMP kinase)	Dtymk Tmk	212	0.991415	0.965924
Q6A065	CE170_MOUSE	Centrosomal protein of 170 kDa (Cep170)	Cep170 Kiaa0470	1588	0.97952	0.96604
P61294	RAB6B_MOUSE	Ras-related protein Rab-6B	Rab6b D9Bwg0185e	208	1.01192	0.966525
Q9WUB3	PYGM_MOUSE	Glycogen phosphorylase, muscle form (EC 2.4.1.1) (Myophosphorylase)	Pygm	842	0.994516	0.966525
P04925	PRIO_MOUSE	Major prion protein (PrP) (PrP27-30) (PrP33-35C) (CD antigen CD230)	Prnp Prn-p Prp	254	1.00653	0.966779
P47915	RL29_MOUSE	60S ribosomal protein L29	Rpl29 Rpl43	160	0.995134	0.966779
O08585	CLCA_MOUSE	Clathrin light chain A (Lca)	Clta	235	1.00775	0.967516
P00848	ATP6_MOUSE	ATP synthase subunit a (F-ATPase protein 6)	Mtatp6 Atp6 Atpase6 mt-Atp6	226	0.975351	0.967516
P46097	SYT2_MOUSE	Synaptotagmin-2 (Inositol polyphosphate-binding protein) (IP4-binding protein) (IP4BP) (Synaptotagmin II) (SytII)	Syt2	422	0.995045	0.967516
P60041	SMS_MOUSE	Somatostatin [Cleaved into: Antrin; Somatostatin-28; Somatostatin-14; Neuronostatin (NST)]	Sst Smst	116	0.9855	0.967516
Q6PER3	MARE3_MOUSE	Microtubule-associated protein RP/EB family member 3 (EB1 protein family member 3) (EBF3) (End-binding protein 3) (EB3) (RP3)	Mapre3	281	0.993745	0.967516
Q8BGU5	CCNY_MOUSE	Cyclin-Y (Cyclin fold protein 1)	Ccny Cfp1	341	1.01018	0.967516
Q9CQA3	SDHB_MOUSE	Succinate dehydrogenase [ubiquinone] iron-sulfur subunit, mitochondrial (EC 1.3.5.1) (Iron-sulfur subunit of complex II) (Ip)	Sdhb	282	0.997042	0.967516
Q9CQD1	RAB5A_MOUSE	Ras-related protein Rab-5A (EC 3.6.5.2)	Rab5a nnyRab5a	215	0.994749	0.967516
Q9CWZ7	SNAG_MOUSE	Gamma-soluble NSF attachment protein (SNAP-gamma) (N-ethylmaleimide-sensitive factor attachment protein gamma)	Napg Snapg	312	0.996155	0.967516
Q9DCJ1	LST8_MOUSE	Target of rapamycin complex subunit LST8 (TORC subunit LST8) (G protein beta subunit-like) (Protein GbetaL) (Mammalian lethal with SEC13 protein 8) (mLST8)	Mlst8 Gbl Lst8	326	0.99142	0.967516
Q9ER00	STX12_MOUSE	Syntaxin-12	Stx12	274	1.00622	0.967516
Q9WV80	SNX1_MOUSE	Sorting nexin-1	Snx1	522	0.991758	0.967516
O70378	EMC8_MOUSE	ER membrane protein complex subunit 8 (Neighbor of COX4)	Emc8 Cox4al Cox4nb Noc4	207	0.991068	0.968102
P29341	PABP1_MOUSE	Polyadenylate-binding protein 1 (PABP-1) (Poly(A)-binding protein 1)	Pabpc1 Pabp1	636	1.00473	0.968102
Q9WUM3	COR1B_MOUSE	Coronin-1B (Coronin-2)	Coro1b	484	1.00899	0.968102
P15532	NDKA_MOUSE	Nucleoside diphosphate kinase A (NDK A) (NDP kinase A) (EC 2.7.4.6) (Metastasis inhibition factor NM23) (NDPK-A) (Tumor metastatic process-associated protein) (nm23-M1)	Nme1 Nm23	152	1.01295	0.968172
A2BDX3	MOCS3_MOUSE	Adenylyltransferase and sulfurtransferase MOCS3 (Molybdenum cofactor synthesis protein 3) [Includes: Molybdopterin-synthase adenylyltransferase (EC 2.7.7.80) (Adenylyltransferase MOCS3) (Sulfur carrier protein MOCS2A adenylyltransferase); Molybdopterin-synthase sulfurtransferase (EC 2.8.1.11) (Sulfur carrier protein MOCS2A sulfurtransferase) (Sulfurtransferase MOCS3)]	Mocs3 Uba4	460	0.983257	0.968439
A6H5Y1	MPP9_MOUSE	M-phase phosphoprotein 9	Mphosph9	991	1.01516	0.968439
P18760	COF1_MOUSE	Cofilin-1 (Cofilin, non-muscle isoform)	Cfl1	166	0.995833	0.968439
P26638	SYSC_MOUSE	Serine--tRNA ligase, cytoplasmic (EC 6.1.1.11) (Seryl-tRNA synthetase) (SerRS) (Seryl-tRNA(Ser/Sec) synthetase)	Sars1 Sars Sers	512	0.992179	0.968439
P61028	RAB8B_MOUSE	Ras-related protein Rab-8B	Rab8b	207	0.988967	0.968439
P61922	GABT_MOUSE	4-aminobutyrate aminotransferase, mitochondrial (EC 2.6.1.19) ((S)-3-amino-2-methylpropionate transaminase) (EC 2.6.1.22) (GABA aminotransferase) (GABA-AT) (Gamma-amino-N-butyrate transaminase) (GABA transaminase) (GABA-T) (L-AIBAT)	Abat Gabat	500	1.00255	0.968439
Q3USB7	PLCL1_MOUSE	Inactive phospholipase C-like protein 1 (PLC-L1) (Phospholipase C-related but catalytically inactive protein) (PRIP)	Plcl1	1096	1.00465	0.968439
Q60737	CSK21_MOUSE	Casein kinase II subunit alpha (CK II alpha) (EC 2.7.11.1)	Csnk2a1 Ckiia	391	0.993575	0.968439
Q8BIW1	PRUN1_MOUSE	Exopolyphosphatase PRUNE1 (EC 3.6.1.1) (PRUNEM1)	Prune1 Prune	454	0.995542	0.968439
Q8R127	SCPDL_MOUSE	Saccharopine dehydrogenase-like oxidoreductase (EC 1.-.-.-)	Sccpdh	429	0.993837	0.968439
Q8VD37	SGIP1_MOUSE	SH3-containing GRB2-like protein 3-interacting protein 1 (Endophilin-3-interacting protein)	Sgip1	806	0.99367	0.968439
Q9CWU6	UQCC1_MOUSE	Ubiquinol-cytochrome-c reductase complex assembly factor 1 (Basic FGF-repressed Zic-binding protein) (mbFZb) (Ubiquinol-cytochrome c reductase complex chaperone CBP3 homolog)	Uqcc1 Bfzb Uqcc	295	1.0049	0.968439
Q9DB73	NB5R1_MOUSE	NADH-cytochrome b5 reductase 1 (b5R.1) (EC 1.6.2.2) (NAD(P)H:quinone oxidoreductase type 3 polypeptide A2)	Cyb5r1 Nqo3a2	305	0.992254	0.968439
Q9QZE5	COPG1_MOUSE	Coatomer subunit gamma-1 (Gamma-1-coat protein) (Gamma-1-COP)	Copg1 Copg	874	0.993154	0.968439
P61226	RAP2B_MOUSE	Ras-related protein Rap-2b	Rap2b	183	1.00938	0.968744
F6SEU4	SYGP1_MOUSE	Ras/Rap GTPase-activating protein SynGAP (Neuronal RasGAP) (Synaptic Ras GTPase-activating protein 1) (Synaptic Ras-GAP 1)	Syngap1	1340	1.01604	0.968873
P84096	RHOG_MOUSE	Rho-related GTP-binding protein RhoG (Sid 10750)	Rhog Arhg Sid10750	191	1.01249	0.970253
Q9Z2D0	MTMR9_MOUSE	Myotubularin-related protein 9 (Inactive phosphatidylinositol 3-phosphatase 9)	Mtmr9 Mtmr3	545	1.01135	0.970253
O70161	PI51C_MOUSE	Phosphatidylinositol 4-phosphate 5-kinase type-1 gamma (PIP5K1-gamma) (PtdIns(4)P-5-kinase 1 gamma) (EC 2.7.1.68) (Phosphatidylinositol 4-phosphate 5-kinase type I gamma) (PIP5KIgamma)	Pip5k1c Kiaa0589	661	0.994587	0.970975
P56812	PDCD5_MOUSE	Programmed cell death protein 5 (TF-1 cell apoptosis-related protein 19) (Protein TFAR19)	Pdcd5 Tfar19	126	1.01002	0.971102
Q921G8	GCP2_MOUSE	Gamma-tubulin complex component 2 (GCP-2)	Tubgcp2 Gcp2	905	1.00862	0.971102
Q8K310	MATR3_MOUSE	Matrin-3	Matr3	846	0.994882	0.971985
O88307	SORL_MOUSE	Sortilin-related receptor (Gp250) (Low-density lipoprotein receptor relative with 11 ligand-binding repeats) (LDLR relative with 11 ligand-binding repeats) (LR11) (SorLA-1) (Sorting protein-related receptor containing LDLR class A repeats) (mSorLA)	Sorl1	2215	0.992306	0.973662
P10639	THIO_MOUSE	Thioredoxin (Trx) (ATL-derived factor) (ADF)	Txn Txn1	105	0.994677	0.973662
P62900	RL31_MOUSE	60S ribosomal protein L31	Rpl31	125	1.00659	0.973662
Q3TXS7	PSMD1_MOUSE	26S proteasome non-ATPase regulatory subunit 1 (26S proteasome regulatory subunit RPN2) (26S proteasome regulatory subunit S1)	Psmd1	953	1.00898	0.973662
Q9D328	TM35A_MOUSE	Transmembrane protein 35A (Peroxisomal membrane protein 52) (PMP52)	Tmem35a Tmem35	167	1.00421	0.973662
P68181	KAPCB_MOUSE	cAMP-dependent protein kinase catalytic subunit beta (PKA C-beta) (EC 2.7.11.11)	Prkacb Pkacb	351	0.992656	0.974662
Q5M8N4	D39U1_MOUSE	Epimerase family protein SDR39U1 (EC 1.1.1.-) (Short-chain dehydrogenase/reductase family 39U member 1)	Sdr39u1	293	0.993042	0.974662
Q9CQE7	ERGI3_MOUSE	Endoplasmic reticulum-Golgi intermediate compartment protein 3 (Serologically defined breast cancer antigen NY-BR-84 homolog)	Ergic3 Erv46 Sdbcag84	383	0.979216	0.974662
Q9Z2I9	SUCB1_MOUSE	Succinate--CoA ligase [ADP-forming] subunit beta, mitochondrial (EC 6.2.1.5) (ATP-specific succinyl-CoA synthetase subunit beta) (A-SCS) (Succinyl-CoA synthetase beta-A chain) (SCS-betaA)	Sucla2	463	0.998244	0.974662
Q6P5E4	UGGG1_MOUSE	UDP-glucose:glycoprotein glucosyltransferase 1 (UGT1) (EC 2.4.1.-) (UDP--Glc:glycoprotein glucosyltransferase) (UDP-glucose ceramide glucosyltransferase-like 1)	Uggt1 Gt Ugcgl1 Uggt Ugt1 Ugtr	1551	1.00683	0.975077
P63321	RALA_MOUSE	Ras-related protein Ral-A	Rala Ral Ral-a	206	1.00431	0.976393
Q61735	CD47_MOUSE	Leukocyte surface antigen CD47 (Integrin-associated protein) (IAP) (CD antigen CD47)	Cd47	303	1.00792	0.97665
A2ALS5	RPGP1_MOUSE	Rap1 GTPase-activating protein 1 (Rap1GAP) (Rap1GAP1) (ARPP-90)	Rap1gap Kiaa0474 Rap1ga1	663	1.00474	0.977081
B2RXS4	PLXB2_MOUSE	Plexin-B2	Plxnb2	1842	1.0112	0.977081
O08532	CA2D1_MOUSE	Voltage-dependent calcium channel subunit alpha-2/delta-1 (Voltage-gated calcium channel subunit alpha-2/delta-1) [Cleaved into: Voltage-dependent calcium channel subunit alpha-2-1; Voltage-dependent calcium channel subunit delta-1]	Cacna2d1 Cacna2	1103	0.995739	0.977081
O35454	CLCN6_MOUSE	Chloride transport protein 6 (Chloride channel protein 6) (ClC-6)	Clcn6 Clc6	870	0.99111	0.977081
O35593	PSDE_MOUSE	26S proteasome non-ATPase regulatory subunit 14 (EC 3.4.19.-) (26S proteasome regulatory subunit RPN11) (MAD1)	Psmd14 Pad1	310	1.00628	0.977081
[truncated: 151 more rows]

## Sheet: FC>1.2; Padj<0.1 
Protein Accession	Entry name	Protein name	Gene name	Length	FC (KO/C)	Adj P-value
P98086	C1QA_MOUSE	Complement C1q subcomponent subunit A	C1qa	245	1.59293	0.00099184
P63318	KPCG_MOUSE	Protein kinase C gamma type (PKC-gamma) (EC 2.7.11.13)	Prkcg Pkcc Pkcg Prkcc	697	1.55105	3.40563e-05
Q02105	C1QC_MOUSE	Complement C1q subcomponent subunit C	C1qc C1qg	246	1.50647	0.00200543
Q91VT4	CBR4_MOUSE	Carbonyl reductase family member 4 (EC 1.-.-.-) (3-ketoacyl-[acyl-carrier-protein] reductase beta subunit) (KAR beta subunit) (3-oxoacyl-[acyl-carrier-protein] reductase) (EC 1.1.1.-) (Quinone reductase CBR4)	Cbr4	236	1.45198	0.0575565
P28867	KPCD_MOUSE	Protein kinase C delta type (EC 2.7.11.13) (Tyrosine-protein kinase PRKCD) (EC 2.7.10.2) (nPKC-delta) [Cleaved into: Protein kinase C delta type regulatory subunit; Protein kinase C delta type catalytic subunit (Sphingosine-dependent protein kinase-1) (SDK1)]	Prkcd Pkcd	674	1.4142	0.0852697
O88986	KBL_MOUSE	2-amino-3-ketobutyrate coenzyme A ligase, mitochondrial (AKB ligase) (EC 2.3.1.29) (Aminoacetone synthase) (Glycine acetyltransferase)	Gcat Kbl	416	1.37108	0.0058
P18894	OXDA_MOUSE	D-amino-acid oxidase (DAAO) (DAMOX) (DAO) (EC 1.4.3.3)	Dao Dao1	345	1.33835	0.0112275
Q59J78	NDUF2_MOUSE	NADH dehydrogenase [ubiquinone] 1 alpha subcomplex assembly factor 2 (Mimitin) (Myc-induced mitochondrial protein) (MMTN) (NDUFA12-like protein)	Ndufaf2 Ndufa12l	168	1.31941	1.32324e-05
P11881	ITPR1_MOUSE	Inositol 1,4,5-trisphosphate receptor type 1 (IP3 receptor isoform 1) (IP3R 1) (InsP3R1) (Inositol 1,4,5-trisphosphate-binding protein P400) (Protein PCD-6) (Purkinje cell protein 1) (Type 1 inositol 1,4,5-trisphosphate receptor) (Type 1 InsP3 receptor)	Itpr1 Insp3r Pcd6 Pcp1	2749	1.31879	2.42431e-08
P03995	GFAP_MOUSE	Glial fibrillary acidic protein (GFAP)	Gfap	430	1.30019	7.22685e-25
P14106	C1QB_MOUSE	Complement C1q subcomponent subunit B	C1qb	253	1.26071	0.0904026
Q3UNZ8	QORL2_MOUSE	Quinone oxidoreductase-like protein 2 (EC 1.-.-.-) (Zeta-crystallin homolog 2)	Cryzl2	350	1.24649	0.0988276
Q8C050	KS6A5_MOUSE	Ribosomal protein S6 kinase alpha-5 (S6K-alpha-5) (EC 2.7.11.1) (90 kDa ribosomal protein S6 kinase 5) (Nuclear mitogen- and stress-activated protein kinase 1) (RSK-like protein kinase) (RLSK)	Rps6ka5 Msk1	863	1.24334	0.0875263
Q60766	IRGM1_MOUSE	Immunity-related GTPase family M protein 1 (EC 3.6.5.-) (Interferon-inducible GTPase 3) (Interferon-inducible protein 1) (LPS-stimulated RAW 264.7 macrophage protein 47) (LRG-47)	Irgm1 Ifi1 Iigp3 Irgm	409	1.23786	0.0839736
P03930	ATP8_MOUSE	ATP synthase protein 8 (A6L) (F-ATPase subunit 8)	Mtatp8 Atp8 mt-Atp8	67	1.23589	5.98188e-06
P20152	VIME_MOUSE	Vimentin	Vim	466	1.23276	1.56421e-06
O55023	IMPA1_MOUSE	Inositol monophosphatase 1 (IMP 1) (IMPase 1) (EC 3.1.3.25) (D-galactose 1-phosphate phosphatase) (EC 3.1.3.94) (Inositol-1(or 4)-monophosphatase 1) (Lithium-sensitive myo-inositol monophosphatase A1)	Impa1	277	1.21973	3.96803e-06
P28650	PURA1_MOUSE	Adenylosuccinate synthetase isozyme 1 (AMPSase 1) (AdSS 1) (EC 6.3.4.4) (Adenylosuccinate synthetase like 1) (Adenylosuccinate synthetase, basic isozyme) (Adenylosuccinate synthetase, muscle isozyme) (M-type adenylosuccinate synthetase) (IMP--aspartate ligase 1)	Adss1 Adssl1	457	1.21693	0.0940004
P07934	PHKG1_MOUSE	Phosphorylase b kinase gamma catalytic chain, skeletal muscle/heart isoform (EC 2.7.11.19) (Phosphorylase kinase subunit gamma-1) (Serine/threonine-protein kinase PHKG1) (EC 2.7.11.1) (EC 2.7.11.26)	Phkg1 Phkg	388	1.21271	0.0951881
Q8VEH5	EPMIP_MOUSE	EPM2A-interacting protein 1 (Laforin-interacting protein)	Epm2aip1 Kiaa0766	606	1.20796	0.0423439
Q8K411	PREP_MOUSE	Presequence protease, mitochondrial (EC 3.4.24.-) (Pitrilysin metalloproteinase 1)	Pitrm1 Kiaa1104 Ntup1	1036	1.20709	0.0217257
P10922	H10_MOUSE	Histone H1.0 (Histone H1') (Histone H1(0)) (MyD196) [Cleaved into: Histone H1.0, N-terminally processed]	H1-0 H1f0 H1fv	194	1.20196	0.00635814

## Sheet: FC<0.8; Padj<0.1 
Protein Accession	Entry name	Protein name	Gene name	Length	FC (KO/C)	Adj P-value
Q9CXZ1	NDUS4_MOUSE	NADH dehydrogenase [ubiquinone] iron-sulfur protein 4, mitochondrial (Complex I-18 kDa) (CI-18 kDa) (Complex I-AQDQ) (CI-AQDQ) (NADH-ubiquinone oxidoreductase 18 kDa subunit)	Ndufs4	175	0.570504	2.71222e-19
Q7TMF3	NDUAC_MOUSE	NADH dehydrogenase [ubiquinone] 1 alpha subcomplex subunit 12 (Complex I-B17.2) (CI-B17.2) (CIB17.2) (NADH-ubiquinone oxidoreductase subunit B17.2)	Ndufa12	145	0.576173	2.06795e-15
Q8BK30	NDUV3_MOUSE	NADH dehydrogenase [ubiquinone] flavoprotein 3, mitochondrial (Complex I-9kD) (CI-9kD) (NADH-ubiquinone oxidoreductase 9 kDa subunit)	Ndufv3	104	0.607386	0.00497495
Q9CQ75	NDUA2_MOUSE	NADH dehydrogenase [ubiquinone] 1 alpha subcomplex subunit 2 (Complex I-B8) (CI-B8) (NADH-ubiquinone oxidoreductase B8 subunit)	Ndufa2	99	0.629395	2.58777e-10
P52503	NDUS6_MOUSE	NADH dehydrogenase [ubiquinone] iron-sulfur protein 6, mitochondrial (Complex I-13kD-A) (CI-13kD-A) (NADH-ubiquinone oxidoreductase 13 kDa-A subunit)	Ndufs6 Ip13	116	0.649597	6.64767e-08
P03888	NU1M_MOUSE	NADH-ubiquinone oxidoreductase chain 1 (EC 7.1.1.2) (NADH dehydrogenase subunit 1)	Mtnd1 mt-Nd1 Nd1	318	0.652268	0.00388477
O35683	NDUA1_MOUSE	NADH dehydrogenase [ubiquinone] 1 alpha subcomplex subunit 1 (Complex I-MWFE) (CI-MWFE) (NADH-ubiquinone oxidoreductase MWFE subunit)	Ndufa1	70	0.670159	0.00109478
Q91VD9	NDUS1_MOUSE	NADH-ubiquinone oxidoreductase 75 kDa subunit, mitochondrial (EC 1.6.99.3) (EC 7.1.1.2) (Complex I-75kD) (CI-75kD)	Ndufs1	727	0.684853	6.33429e-41
Q91YT0	NDUV1_MOUSE	NADH dehydrogenase [ubiquinone] flavoprotein 1, mitochondrial (EC 1.6.99.3) (EC 7.1.1.2) (Complex I-51kD) (CI-51kD) (NADH-ubiquinone oxidoreductase 51 kDa subunit)	Ndufv1	464	0.685275	1.00426e-17
Q3UIU2	NDUB6_MOUSE	NADH dehydrogenase [ubiquinone] 1 beta subcomplex subunit 6 (Complex I-B17) (CI-B17) (NADH-ubiquinone oxidoreductase B17 subunit)	Ndufb6 Gm137	128	0.686417	2.93387e-06
Q9Z1P6	NDUA7_MOUSE	NADH dehydrogenase [ubiquinone] 1 alpha subcomplex subunit 7 (Complex I-B14.5a) (CI-B14.5a) (NADH-ubiquinone oxidoreductase subunit B14.5a)	Ndufa7	113	0.690721	8.41043e-14
Q9CPP6	NDUA5_MOUSE	NADH dehydrogenase [ubiquinone] 1 alpha subcomplex subunit 5 (Complex I subunit B13) (Complex I-13kD-B) (CI-13kD-B) (NADH-ubiquinone oxidoreductase 13 kDa-B subunit)	Ndufa5	116	0.699437	1.23948e-08
Q9CQH3	NDUB5_MOUSE	NADH dehydrogenase [ubiquinone] 1 beta subcomplex subunit 5, mitochondrial (Complex I-SGDH) (CI-SGDH) (NADH-ubiquinone oxidoreductase SGDH subunit)	Ndufb5	189	0.703875	7.65132e-08
Q9CQ91	NDUA3_MOUSE	NADH dehydrogenase [ubiquinone] 1 alpha subcomplex subunit 3 (Complex I-B9) (CI-B9) (NADH-ubiquinone oxidoreductase B9 subunit)	Ndufa3	84	0.705724	6.55703e-05
Q99LC3	NDUAA_MOUSE	NADH dehydrogenase [ubiquinone] 1 alpha subcomplex subunit 10, mitochondrial (Complex I-42kD) (CI-42kD) (NADH-ubiquinone oxidoreductase 42 kDa subunit)	Ndufa10	355	0.706373	3.3177e-22
Q9CQZ5	NDUA6_MOUSE	NADH dehydrogenase [ubiquinone] 1 alpha subcomplex subunit 6 (Complex I-B14) (CI-B14) (NADH-ubiquinone oxidoreductase B14 subunit)	Ndufa6	131	0.709374	1.67349e-06
Q9DC69	NDUA9_MOUSE	NADH dehydrogenase [ubiquinone] 1 alpha subcomplex subunit 9, mitochondrial (Complex I-39kD) (CI-39kD) (NADH-ubiquinone oxidoreductase 39 kDa subunit)	Ndufa9	377	0.725436	1.03364e-11
Q9ERS2	NDUAD_MOUSE	NADH dehydrogenase [ubiquinone] 1 alpha subcomplex subunit 13 (Cell death regulatory protein GRIM-19) (Complex I-B16.6) (CI-B16.6) (Gene associated with retinoic and interferon-induced mortality 19 protein) (GRIM-19) (Gene associated with retinoic and IFN-induced mortality 19 protein) (NADH-ubiquinone oxidoreductase B16.6 subunit)	Ndufa13 Grim19	144	0.727001	0.000114563
Q9CR21	ACPM_MOUSE	Acyl carrier protein, mitochondrial (ACP) (CI-SDAP) (NADH-ubiquinone oxidoreductase 9.6 kDa subunit)	Ndufab1	156	0.731307	1.82584e-05
Q9CQZ6	NDUB3_MOUSE	NADH dehydrogenase [ubiquinone] 1 beta subcomplex subunit 3 (Complex I-B12) (CI-B12) (NADH-ubiquinone oxidoreductase B12 subunit)	Ndufb3	104	0.7385	1.14845e-05
P03921	NU5M_MOUSE	NADH-ubiquinone oxidoreductase chain 5 (EC 7.1.1.2) (NADH dehydrogenase subunit 5)	Mtnd5 mt-Nd5 Nd5	607	0.739312	0.00642509
Q9DC70	NDUS7_MOUSE	NADH dehydrogenase [ubiquinone] iron-sulfur protein 7, mitochondrial (EC 1.6.99.3) (EC 7.1.1.2) (Complex I-20kD) (CI-20kD) (NADH-ubiquinone oxidoreductase 20 kDa subunit)	Ndufs7	224	0.745228	4.84318e-10
Q91WD5	NDUS2_MOUSE	NADH dehydrogenase [ubiquinone] iron-sulfur protein 2, mitochondrial (EC 1.6.99.3) (EC 7.1.1.2) (Complex I-49kD) (CI-49kD) (NADH-ubiquinone oxidoreductase 49 kDa subunit)	Ndufs2	463	0.753516	3.17795e-16
Q9D6J6	NDUV2_MOUSE	NADH dehydrogenase [ubiquinone] flavoprotein 2, mitochondrial (EC 1.6.99.3) (EC 7.1.1.2) (NADH-ubiquinone oxidoreductase 24 kDa subunit)	Ndufv2	248	0.756646	3.53306e-11
Q9DCS9	NDUBA_MOUSE	NADH dehydrogenase [ubiquinone] 1 beta subcomplex subunit 10 (Complex I-PDSW) (CI-PDSW) (NADH-ubiquinone oxidoreductase PDSW subunit)	Ndufb10	176	0.758526	5.90893e-16
P28656	NP1L1_MOUSE	Nucleosome assembly protein 1-like 1 (Brain protein DN38) (NAP-1-related protein)	Nap1l1 Nrp	391	0.762539	0.0314312
Q9DCT2	NDUS3_MOUSE	NADH dehydrogenase [ubiquinone] iron-sulfur protein 3, mitochondrial (EC 1.6.99.3) (EC 7.1.1.2) (Complex I-30kD) (CI-30kD) (NADH-ubiquinone oxidoreductase 30 kDa subunit)	Ndufs3	263	0.767843	3.00733e-09
P03893	NU2M_MOUSE	NADH-ubiquinone oxidoreductase chain 2 (EC 7.1.1.2) (NADH dehydrogenase subunit 2)	Mtnd2 mt-Nd2 Nd2	345	0.768053	0.00729315
Q9CQJ8	NDUB9_MOUSE	NADH dehydrogenase [ubiquinone] 1 beta subcomplex subunit 9 (Complex I-B22) (CI-B22) (NADH-ubiquinone oxidoreductase B22 subunit)	Ndufb9	179	0.769784	0.00168298
Q9CQC7	NDUB4_MOUSE	NADH dehydrogenase [ubiquinone] 1 beta subcomplex subunit 4 (Complex I-B15) (CI-B15) (NADH-ubiquinone oxidoreductase B15 subunit)	Ndufb4	129	0.771248	0.000115342
Q9D6J5	NDUB8_MOUSE	NADH dehydrogenase [ubiquinone] 1 beta subcomplex subunit 8, mitochondrial (Complex I-ASHI) (CI-ASHI) (NADH-ubiquinone oxidoreductase ASHI subunit)	Ndufb8	186	0.77171	0.000473122
Q9DCJ5	NDUA8_MOUSE	NADH dehydrogenase [ubiquinone] 1 alpha subcomplex subunit 8 (Complex I-19kD) (CI-19kD) (Complex I-PGIV) (CI-PGIV) (NADH-ubiquinone oxidoreductase 19 kDa subunit)	Ndufa8	172	0.772686	0.00143692
Q9CR61	NDUB7_MOUSE	NADH dehydrogenase [ubiquinone] 1 beta subcomplex subunit 7 (Complex I-B18) (CI-B18) (NADH-ubiquinone oxidoreductase B18 subunit)	Ndufb7	137	0.782151	0.00032681
O35668	HAP1_MOUSE	Huntingtin-associated protein 1 (HAP-1)	Hap1	628	0.783827	0.0844633
