# Supplementary material for: Mitochondrial Proteome of Affected Glutamatergic Neurons in a Mouse Model of Leigh Syndrome
Source: Front Cell Dev Biol. 2020 Jul 28;8:660. doi: 10.3389/fcell.2020.00660 (PMC7399339; doi:10.3389/fcell.2020.00660)
Supplement: Supplementary file 2 [file Table_2.XLSX]

## Sheet: All
Sequence	Modifications	Acetylated	FC (KO/C)	Adj P-value	Protein Accession	Protein ID	Protein name	Gene	Lenght
dIIFAVkk	N-Term(TMT6plex); K7(Acetyl); K8(TMT6plex)	Y	1.64947	2.98892e-06	Q9D051	ODPB_MOUSE	Pyruvate dehydrogenase E1 component subunit beta, mitochondrial (PDHE1-B) (EC 1.2.4.1)	Pdhb	359
sDPIMLLkDR	N-Term(TMT6plex); K8(Acetyl)	Y	1.51313	1.9563e-05	P35486	ODPA_MOUSE	Pyruvate dehydrogenase E1 component subunit alpha, somatic form, mitochondrial (EC 1.2.4.1) (PDHE1-A type I)	Pdha1 Pdha-1	390
vLYVLkLYDk	N-Term(TMT6plex); K6(Acetyl); K10(TMT6plex)	Y	0.448941	0.00828757	Q9CR21	ACPM_MOUSE	Acyl carrier protein, mitochondrial (ACP) (CI-SDAP) (NADH-ubiquinone oxidoreductase 9.6 kDa subunit)	Ndufab1	156
aVLYVPGNDEkk	N-Term(TMT6plex); K11(Acetyl); K12(TMT6plex)	Y	1.45073	0.00828757	Q8R4N0	CLYBL_MOUSE	Citramalyl-CoA lyase, mitochondrial (EC 4.1.3.25) ((3S)-malyl-CoA thioesterase) (EC 3.1.2.30) (Beta-methylmalate synthase) (EC 2.3.3.-) (Citrate lyase subunit beta-like protein, mitochondrial) (Citrate lyase beta-like) (Malate synthase) (EC 2.3.3.9)	Clybl Clb	338
cIEDLkLLAk	N-Term(TMT6plex); C1(Carbamidomethyl); K6(Acetyl); K10(TMT6plex)	Y	1.33423	0.0085249	Q9CQQ7	AT5F1_MOUSE	ATP synthase F(0) complex subunit B1, mitochondrial (ATP synthase peripheral stalk-membrane subunit b) (ATP synthase subunit b) (ATPase subunit b)	Atp5pb Atp5f1	256
tEFkANAEk	N-Term(TMT6plex); K4(Acetyl); K9(TMT6plex)	Y	1.55778	0.0132992	P56382	ATP5E_MOUSE	ATP synthase subunit epsilon, mitochondrial (ATPase subunit epsilon) (ATP synthase F1 subunit epsilon)	Atp5f1e Atp5e	52
hVVkSISVQQEk	N-Term(TMT6plex); K4(Acetyl); K12(TMT6plex)	Y	1.32269	0.0277897	Q9CQQ7	AT5F1_MOUSE	ATP synthase F(0) complex subunit B1, mitochondrial (ATP synthase peripheral stalk-membrane subunit b) (ATP synthase subunit b) (ATPase subunit b)	Atp5pb Atp5f1	256
vkTPWELk	N-Term(TMT6plex); K2(Acetyl); K8(TMT6plex)	Y	1.628	0.0277897	P03930	ATP8_MOUSE	ATP synthase protein 8 (A6L) (F-ATPase subunit 8)	Mtatp8 Atp8 mt-Atp8	67
fNDGTDEkk	N-Term(TMT6plex); K8(Acetyl); K9(TMT6plex)	Y	1.49832	0.0277897	Q03265	ATPA_MOUSE	ATP synthase subunit alpha, mitochondrial (ATP synthase F1 subunit alpha)	Atp5f1a Atp5a1	553
iSEQSDAkLk	N-Term(TMT6plex); K8(Acetyl); K10(TMT6plex)	Y	1.27048	0.0277897	Q03265	ATPA_MOUSE	ATP synthase subunit alpha, mitochondrial (ATP synthase F1 subunit alpha)	Atp5f1a Atp5a1	553
sQkLVEEAk	N-Term(TMT6plex); K3(Acetyl); K9(TMT6plex)	Y	1.78394	0.0342266	Q99LP6	GRPE1_MOUSE	GrpE protein homolog 1, mitochondrial (Mt-GrpE#1)	Grpel1	217
aQQALVQkR	N-Term(TMT6plex); K8(Acetyl)	Y	1.36764	0.0342266	Q9CQQ7	AT5F1_MOUSE	ATP synthase F(0) complex subunit B1, mitochondrial (ATP synthase peripheral stalk-membrane subunit b) (ATP synthase subunit b) (ATPase subunit b)	Atp5pb Atp5f1	256
gVQkILQDYk	N-Term(TMT6plex); K4(Acetyl); K10(TMT6plex)	Y	1.34089	0.0342266	P56480	ATPB_MOUSE	ATP synthase subunit beta, mitochondrial (EC 7.1.2.2) (ATP synthase F1 subunit beta)	Atp5f1b Atp5b	529
sDPImLLkDR	N-Term(TMT6plex); M5(Oxidation); K8(Acetyl)	Y	1.41635	0.0416101	P35486	ODPA_MOUSE	Pyruvate dehydrogenase E1 component subunit alpha, somatic form, mitochondrial (EC 1.2.4.1) (PDHE1-A type I)	Pdha1 Pdha-1	390
aSQTMAkcVk	N-Term(TMT6plex); K7(Acetyl); C8(Carbamidomethyl); K10(TMT6plex)	Y	0.388433	0.0553924	Q91VD9	NDUS1_MOUSE	NADH-ubiquinone oxidoreductase 75 kDa subunit, mitochondrial (EC 1.6.99.3) (EC 7.1.1.2) (Complex I-75kD) (CI-75kD)	Ndufs1	727
kLDQVEkELLR	N-Term(TMT6plex); K1(TMT6plex); K7(Acetyl)	Y	1.19679	0.056077	Q9DB20	ATPO_MOUSE	ATP synthase subunit O, mitochondrial (ATP synthase peripheral stalk subunit OSCP) (Oligomycin sensitivity conferral protein) (OSCP)	Atp5po Atp5o D12Wsu28e	213
tPWELkWTk	N-Term(TMT6plex); K6(Acetyl); K9(TMT6plex)	Y	1.34589	0.062178	P03930	ATP8_MOUSE	ATP synthase protein 8 (A6L) (F-ATPase subunit 8)	Mtatp8 Atp8 mt-Atp8	67
tLDILkHFPk	N-Term(TMT6plex); K6(Acetyl); K10(TMT6plex)	Y	0.487181	0.062178	Q9CPP6	NDUA5_MOUSE	NADH dehydrogenase [ubiquinone] 1 alpha subcomplex subunit 5 (Complex I subunit B13) (Complex I-13kD-B) (CI-13kD-B) (NADH-ubiquinone oxidoreductase 13 kDa-B subunit)	Ndufa5	116
qILGQAkk	N-Term(TMT6plex); K7(Acetyl); K8(TMT6plex)	Y	1.5616	0.0712498	Q62425	NDUA4_MOUSE	Cytochrome c oxidase subunit NDUFA4	Ndufa4	82
kYTEQITNEk	N-Term(TMT6plex); K1(Acetyl); K10(TMT6plex)	Y	0.570857	0.0712498	Q9CPP6	NDUA5_MOUSE	NADH dehydrogenase [ubiquinone] 1 alpha subcomplex subunit 5 (Complex I subunit B13) (Complex I-13kD-B) (CI-13kD-B) (NADH-ubiquinone oxidoreductase 13 kDa-B subunit)	Ndufa5	116
aVGEkEVR	N-Term(TMT6plex); K5(Acetyl)	Y	0.501806	0.0712498	Q9DC69	NDUA9_MOUSE	NADH dehydrogenase [ubiquinone] 1 alpha subcomplex subunit 9, mitochondrial (Complex I-39kD) (CI-39kD) (NADH-ubiquinone oxidoreductase 39 kDa subunit)	Ndufa9	377
iTDSYkQYDFGk	N-Term(TMT6plex); K6(Acetyl); K12(TMT6plex)	Y	1.33529	0.0723532	Q8BIJ6	SYIM_MOUSE	Isoleucine--tRNA ligase, mitochondrial (EC 6.1.1.5) (Isoleucyl-tRNA synthetase) (IleRS)	Iars2	1012
iEGTPLETVQkk	N-Term(TMT6plex); K11(Acetyl); K12(TMT6plex)	Y	0.57614	0.0857511	Q9CQZ6	NDUB3_MOUSE	NADH dehydrogenase [ubiquinone] 1 beta subcomplex subunit 3 (Complex I-B12) (CI-B12) (NADH-ubiquinone oxidoreductase B12 subunit)	Ndufb3	104
gIQEIADSVkVLSk	N-Term(TMT6plex); K10(Acetyl); K14(TMT6plex)	Y	1.50758	0.0857511	Q8BKZ9	ODPX_MOUSE	Pyruvate dehydrogenase protein X component, mitochondrial (Dihydrolipoamide dehydrogenase-binding protein of pyruvate dehydrogenase complex) (Lipoyl-containing pyruvate dehydrogenase complex component X)	Pdhx	501
vAASSAkMGLVETk	N-Term(TMT6plex); K7(Acetyl); K14(TMT6plex)	Y	1.34904	0.0890691	Q9JLZ3	AUHM_MOUSE	Methylglutaconyl-CoA hydratase, mitochondrial (EC 4.2.1.18) (AU-specific RNA-binding enoyl-CoA hydratase) (AU-binding enoyl-CoA hydratase) (muAUH) (Itaconyl-CoA hydratase) (EC 4.2.1.56)	Auh	314
vPTDkYYGAQTVR	N-Term(TMT6plex); K5(Acetyl)	Y	1.34574	0.0954781	P97807	FUMH_MOUSE	Fumarate hydratase, mitochondrial (Fumarase) (EC 4.2.1.2) (EF-3)	Fh Fh1	507
vVQDLckVAGVAk	N-Term(TMT6plex); C6(Carbamidomethyl); K7(Acetyl); K13(TMT6plex)	Y	1.6499	0.0970236	Q99LC5	ETFA_MOUSE	Electron transfer flavoprotein subunit alpha, mitochondrial (Alpha-ETF)	Etfa	333
ykVcNYGLTFTQk	N-Term(TMT6plex); K2(Acetyl); C4(Carbamidomethyl); K13(TMT6plex)	Y	0.760341	0.0970236	Q60931	VDAC3_MOUSE	Voltage-dependent anion-selective channel protein 3 (VDAC-3) (mVDAC3) (Outer mitochondrial membrane protein porin 3)	Vdac3	283
nQWQLSADDLkk	N-Term(TMT6plex); K11(Acetyl); K12(TMT6plex)	Y	1.24841	0.100878	P16330	CN37_MOUSE	2',3'-cyclic-nucleotide 3'-phosphodiesterase (CNP) (CNPase) (EC 3.1.4.37)	Cnp Cnp1	420
fkLEAPDADELPR	N-Term(TMT6plex); K2(Acetyl)	Y	1.21784	0.100878	Q99KI0	ACON_MOUSE	Aconitate hydratase, mitochondrial (Aconitase) (EC 4.2.1.3) (Citrate hydro-lyase)	Aco2	780
iAQLEEVkQSSMk	N-Term(TMT6plex); K8(Acetyl); K13(TMT6plex)	Y	1.27839	0.100878	Q9CQQ7	AT5F1_MOUSE	ATP synthase F(0) complex subunit B1, mitochondrial (ATP synthase peripheral stalk-membrane subunit b) (ATP synthase subunit b) (ATPase subunit b)	Atp5pb Atp5f1	256
gYLDkLEPSk	N-Term(TMT6plex); K5(Acetyl); K10(TMT6plex)	Y	1.42379	0.100878	Q03265	ATPA_MOUSE	ATP synthase subunit alpha, mitochondrial (ATP synthase F1 subunit alpha)	Atp5f1a Atp5a1	553
sDGkISEQSDAkLk	N-Term(TMT6plex); K4(Acetyl); K12(Acetyl); K14(TMT6plex)	Y	1.6217	0.100878	Q03265	ATPA_MOUSE	ATP synthase subunit alpha, mitochondrial (ATP synthase F1 subunit alpha)	Atp5f1a Atp5a1	553
iIQSAkTGSFk	N-Term(TMT6plex); K6(Acetyl); K11(TMT6plex)	Y	1.4148	0.100878	Q9CPQ8	ATP5L_MOUSE	ATP synthase subunit g, mitochondrial (ATPase subunit g) (ATP synthase membrane subunit g)	Atp5mg Atp5l	103
aHIAQLcEk	N-Term(TMT6plex); C7(Carbamidomethyl); K9(Acetyl)	Y	1.32275	0.100878	Q68FD5	CLH1_MOUSE	Clathrin heavy chain 1	Cltc	1675
tYHQkk	N-Term(TMT6plex); K5(Acetyl); K6(TMT6plex)	Y	2.16091	0.100879	O08756	HCD2_MOUSE	3-hydroxyacyl-CoA dehydrogenase type-2 (EC 1.1.1.35) (17-beta-hydroxysteroid dehydrogenase 10) (17-beta-HSD 10) (EC 1.1.1.51) (3-hydroxy-2-methylbutyryl-CoA dehydrogenase) (EC 1.1.1.178) (3-hydroxyacyl-CoA dehydrogenase type II) (Endoplasmic reticulum-associated amyloid beta-peptide-binding protein) (Mitochondrial ribonuclease P protein 2) (Mitochondrial RNase P protein 2) (Type II HADH)	Hsd17b10 Erab Hadh2	261
ecSEVQPkLWAR	N-Term(TMT6plex); C2(Carbamidomethyl); K8(Acetyl)	Y	0.52135	0.100879	Q9CQ75	NDUA2_MOUSE	NADH dehydrogenase [ubiquinone] 1 alpha subcomplex subunit 2 (Complex I-B8) (CI-B8) (NADH-ubiquinone oxidoreductase B8 subunit)	Ndufa2	99
kTSFGSLkDEDR	N-Term(TMT6plex); K1(TMT6plex); K8(Acetyl)	Y	0.741525	0.100879	Q91YT0	NDUV1_MOUSE	NADH dehydrogenase [ubiquinone] flavoprotein 1, mitochondrial (EC 1.6.99.3) (EC 7.1.1.2) (Complex I-51kD) (CI-51kD) (NADH-ubiquinone oxidoreductase 51 kDa subunit)	Ndufv1	464
hSFcEVLkDAk	N-Term(TMT6plex); C4(Carbamidomethyl); K8(Acetyl); K11(TMT6plex)	Y	0.533034	0.100879	Q91VD9	NDUS1_MOUSE	NADH-ubiquinone oxidoreductase 75 kDa subunit, mitochondrial (EC 1.6.99.3) (EC 7.1.1.2) (Complex I-75kD) (CI-75kD)	Ndufs1	727
qkLIHGGNEETLR	N-Term(TMT6plex); K2(Acetyl)	Y	1.61661	0.106156	P52825	CPT2_MOUSE	Carnitine O-palmitoyltransferase 2, mitochondrial (EC 2.3.1.21) (Carnitine palmitoyltransferase II) (CPT II)	Cpt2 Cpt-2	658
hIVkEFk	N-Term(TMT6plex); K4(Acetyl); K7(TMT6plex)	Y	1.35229	0.111995	P38647	GRP75_MOUSE	Stress-70 protein, mitochondrial (75 kDa glucose-regulated protein) (GRP-75) (Heat shock 70 kDa protein 9) (Mortalin) (Peptide-binding protein 74) (PBP74) (p66 MOT)	Hspa9 Grp75 Hsp74 Hspa9a	679
dVQEEckk	N-Term(TMT6plex); C6(Carbamidomethyl); K7(Acetyl); K8(TMT6plex)	Y	1.91274	0.115969	Q8R0F8	FAHD1_MOUSE	Acylpyruvase FAHD1, mitochondrial (EC 3.7.1.5) (Fumarylacetoacetate hydrolase domain-containing protein 1) (Oxaloacetate decarboxylase) (OAA decarboxylase) (EC 4.1.1.112)	Fahd1 MNCb-4134	227
yDLLEkNINIVR	N-Term(TMT6plex); K6(Acetyl)	Y	1.32611	0.116042	Q99KI0	ACON_MOUSE	Aconitate hydratase, mitochondrial (Aconitase) (EC 4.2.1.3) (Citrate hydro-lyase)	Aco2	780
dFLIPIGkAk	N-Term(TMT6plex); K8(Acetyl); K10(TMT6plex)	Y	1.35867	0.116042	Q9D051	ODPB_MOUSE	Pyruvate dehydrogenase E1 component subunit beta, mitochondrial (PDHE1-B) (EC 1.2.4.1)	Pdhb	359
eFkGLGDcLVk	N-Term(TMT6plex); K3(Acetyl); C8(Carbamidomethyl); K11(TMT6plex)	Y	1.23497	0.143406	P51881	ADT2_MOUSE	ADP/ATP translocase 2 (ADP,ATP carrier protein 2) (Adenine nucleotide translocator 2) (ANT 2) (Solute carrier family 25 member 5) [Cleaved into: ADP/ATP translocase 2, N-terminally processed]	Slc25a5 Ant2	298
rGDWYkTk	N-Term(TMT6plex); K6(Acetyl); K8(TMT6plex)	Y	0.467467	0.1654	Q91YT0	NDUV1_MOUSE	NADH dehydrogenase [ubiquinone] flavoprotein 1, mitochondrial (EC 1.6.99.3) (EC 7.1.1.2) (Complex I-51kD) (CI-51kD) (NADH-ubiquinone oxidoreductase 51 kDa subunit)	Ndufv1	464
sMkMVAAAk	N-Term(TMT6plex); K3(Acetyl); K9(TMT6plex)	Y	1.25467	0.177558	Q91VR2	ATPG_MOUSE	ATP synthase subunit gamma, mitochondrial (ATP synthase F1 subunit gamma) (F-ATPase gamma subunit)	Atp5f1c Atp5c1	298
aGISTNPkNQk	N-Term(TMT6plex); K8(Acetyl); K11(TMT6plex)	Y	1.60709	0.18137	Q9JLT4	TRXR2_MOUSE	Thioredoxin reductase 2, mitochondrial (EC 1.8.1.9) (Thioredoxin reductase TR3)	Txnrd2 Trxr2	524
iQEYEkQLEk	N-Term(TMT6plex); K6(Acetyl); K10(TMT6plex)	Y	1.22498	0.188067	Q9DCX2	ATP5H_MOUSE	ATP synthase subunit d, mitochondrial (ATPase subunit d) (ATP synthase peripheral stalk subunit d)	Atp5pd Atp5h	161
dDGAAILVAVSNmVQkIR	N-Term(TMT6plex); M13(Oxidation); K16(Acetyl)	Y	0.827806	0.188067	Q91VD9	NDUS1_MOUSE	NADH-ubiquinone oxidoreductase 75 kDa subunit, mitochondrial (EC 1.6.99.3) (EC 7.1.1.2) (Complex I-75kD) (CI-75kD)	Ndufs1	727
eVWEkAGk	N-Term(TMT6plex); K5(Acetyl); K8(TMT6plex)	Y	1.38635	0.189844	P51174	ACADL_MOUSE	Long-chain specific acyl-CoA dehydrogenase, mitochondrial (LCAD) (EC 1.3.8.8)	Acadl	430
gQkVLDSGAPIk	N-Term(TMT6plex); K3(Acetyl); K12(TMT6plex)	Y	1.28143	0.189844	P56480	ATPB_MOUSE	ATP synthase subunit beta, mitochondrial (EC 7.1.2.2) (ATP synthase F1 subunit beta)	Atp5f1b Atp5b	529
gLNDkVk	N-Term(TMT6plex); K5(Acetyl); K7(TMT6plex)	Y	2.55375	0.189844	Q8BMS1	ECHA_MOUSE	Trifunctional enzyme subunit alpha, mitochondrial (Monolysocardiolipin acyltransferase) (EC 2.3.1.-) (TP-alpha) [Includes: Long-chain enoyl-CoA hydratase (EC 4.2.1.17); Long chain 3-hydroxyacyl-CoA dehydrogenase (EC 1.1.1.211)]	Hadha	763
gATPYGGVkLEDLIVk	N-Term(TMT6plex); K9(Acetyl); K16(TMT6plex)	Y	0.678452	0.191546	Q8QZT1	THIL_MOUSE	Acetyl-CoA acetyltransferase, mitochondrial (EC 2.3.1.9) (Acetoacetyl-CoA thiolase)	Acat1	424
aMkQVAGTMk	N-Term(TMT6plex); K3(Acetyl); M9(Oxidation); K10(TMT6plex)	Y	1.22306	0.191546	Q03265	ATPA_MOUSE	ATP synthase subunit alpha, mitochondrial (ATP synthase F1 subunit alpha)	Atp5f1a Atp5a1	553
gLEkNLGIGk	N-Term(TMT6plex); K4(Acetyl); K10(TMT6plex)	Y	1.17071	0.191546	P08249	ENPL_MOUSE	Endoplasmin (94 kDa glucose-regulated protein) (GRP-94) (Endoplasmic reticulum resident protein 99) (ERp99) (Heat shock protein 90 kDa beta member 1) (Polymorphic tumor rejection antigen 1) (Tumor rejection antigen gp96)	Hsp90b1 Grp94 Tra-1 Tra1	802
gLGkGGAkR	N-Term(TMT6plex); K4(Acetyl); K8(Acetyl)	Y	1.24125	0.211384	P62806	H4_MOUSE	Histone H4	H4c1 Hist1h4a; H4c2 H4-53 Hist1h4b; H4c3 H4-12 Hist1h4c; H4c4 Hist1h4d; H4c6 Hist1h4f; H4c8 Hist1h4h; H4c9 Hist1h4i; H4c11 Hist1h4j; H4c12 Hist1h4k; Hist1h4m; H4c14 Hist2h4 Hist2h4a; H4f16 Hist4h4	103
hLDMADLEAkLk	N-Term(TMT6plex); K10(Acetyl); K12(TMT6plex)	Y	1.62264	0.211384	O88986	KBL_MOUSE	2-amino-3-ketobutyrate coenzyme A ligase, mitochondrial (AKB ligase) (EC 2.3.1.29) (Aminoacetone synthase) (Glycine acetyltransferase)	Gcat Kbl	416
aMYPDYFSkR	N-Term(TMT6plex); K9(Acetyl)	Y	0.529522	0.211384	Q9CQJ8	NDUB9_MOUSE	NADH dehydrogenase [ubiquinone] 1 beta subcomplex subunit 9 (Complex I-B22) (CI-B22) (NADH-ubiquinone oxidoreductase B22 subunit)	Ndufb9	179
aAASTDYYkR	N-Term(TMT6plex); K9(Acetyl)	Y	1.59815	0.212403	P35486	ODPA_MOUSE	Pyruvate dehydrogenase E1 component subunit alpha, somatic form, mitochondrial (EC 1.2.4.1) (PDHE1-A type I)	Pdha1 Pdha-1	390
aEPDVkk	N-Term(TMT6plex); K6(Acetyl); K7(TMT6plex)	Y	0.499124	0.213952	Q9CPP6	NDUA5_MOUSE	NADH dehydrogenase [ubiquinone] 1 alpha subcomplex subunit 5 (Complex I subunit B13) (Complex I-13kD-B) (CI-13kD-B) (NADH-ubiquinone oxidoreductase 13 kDa-B subunit)	Ndufa5	116
vGQLLkDPk	N-Term(TMT6plex); K6(Acetyl); K9(TMT6plex)	Y	1.25292	0.213952	Q9DB20	ATPO_MOUSE	ATP synthase subunit O, mitochondrial (ATP synthase peripheral stalk subunit OSCP) (Oligomycin sensitivity conferral protein) (OSCP)	Atp5po Atp5o D12Wsu28e	213
eTIAkcIEDLk	N-Term(TMT6plex); K5(Acetyl); C6(Carbamidomethyl); K11(TMT6plex)	Y	1.3045	0.220828	Q9CQQ7	AT5F1_MOUSE	ATP synthase F(0) complex subunit B1, mitochondrial (ATP synthase peripheral stalk-membrane subunit b) (ATP synthase subunit b) (ATPase subunit b)	Atp5pb Atp5f1	256
vDcAVLDcEDGVAENkk	N-Term(TMT6plex); C3(Carbamidomethyl); C8(Carbamidomethyl); K16(Acetyl); K17(TMT6plex)	Y	1.59686	0.220828	Q8R4N0	CLYBL_MOUSE	Citramalyl-CoA lyase, mitochondrial (EC 4.1.3.25) ((3S)-malyl-CoA thioesterase) (EC 3.1.2.30) (Beta-methylmalate synthase) (EC 2.3.3.-) (Citrate lyase subunit beta-like protein, mitochondrial) (Citrate lyase beta-like) (Malate synthase) (EC 2.3.3.9)	Clybl Clb	338
eEHFkk	N-Term(TMT6plex); K5(Acetyl); K6(TMT6plex)	Y	2.02392	0.228617	Q91VT4	CBR4_MOUSE	Carbonyl reductase family member 4 (EC 1.-.-.-) (3-ketoacyl-[acyl-carrier-protein] reductase beta subunit) (KAR beta subunit) (3-oxoacyl-[acyl-carrier-protein] reductase) (EC 1.1.1.-) (Quinone reductase CBR4)	Cbr4	236
kLFVScTIQSIDEk	N-Term(TMT6plex); K1(Acetyl); C6(Carbamidomethyl); K14(TMT6plex)	Y	1.23183	0.228617	Q3UUI3	THEM4_MOUSE	Acyl-coenzyme A thioesterase THEM4 (Acyl-CoA thioesterase THEM4) (EC 3.1.2.2) (Carboxyl-terminal modulator protein) (Thioesterase superfamily member 4)	Them4 Ctmp	230
sIVDNWPENHVkAVVVTDGER	N-Term(TMT6plex); K12(Acetyl)	Y	2.46539	0.228617	Q99KE1	MAOM_MOUSE	NAD-dependent malic enzyme, mitochondrial (NAD-ME) (EC 1.1.1.38) (Malic enzyme 2)	Me2	589
eLNkMLEGk	N-Term(TMT6plex); K4(Acetyl); K9(TMT6plex)	Y	1.27311	0.230665	Q8BMF4	ODP2_MOUSE	Dihydrolipoyllysine-residue acetyltransferase component of pyruvate dehydrogenase complex, mitochondrial (EC 2.3.1.12) (Dihydrolipoamide acetyltransferase component of pyruvate dehydrogenase complex) (Pyruvate dehydrogenase complex component E2) (PDC-E2) (PDCE2)	Dlat	642
kLDQVEk	N-Term(TMT6plex); K1(Acetyl); K7(TMT6plex)	Y	1.50251	0.239104	Q9DB20	ATPO_MOUSE	ATP synthase subunit O, mitochondrial (ATP synthase peripheral stalk subunit OSCP) (Oligomycin sensitivity conferral protein) (OSCP)	Atp5po Atp5o D12Wsu28e	213
wVGVGkSR	N-Term(TMT6plex); K6(Acetyl)	Y	1.29046	0.239104	P28650	PURA1_MOUSE	Adenylosuccinate synthetase isozyme 1 (AMPSase 1) (AdSS 1) (EC 6.3.4.4) (Adenylosuccinate synthetase like 1) (Adenylosuccinate synthetase, basic isozyme) (Adenylosuccinate synthetase, muscle isozyme) (M-type adenylosuccinate synthetase) (IMP--aspartate ligase 1)	Adss1 Adssl1	457
aEcTAEkcYR	N-Term(TMT6plex); C3(Carbamidomethyl); K7(Acetyl); C8(Carbamidomethyl)	Y	1.60255	0.241254	Q8BMF3	MAON_MOUSE	NADP-dependent malic enzyme, mitochondrial (NADP-ME) (EC 1.1.1.40) (Malic enzyme 3)	Me3	604
gANQWIkFk	N-Term(TMT6plex); K7(Acetyl); K9(TMT6plex)	Y	1.69499	0.241254	P35486	ODPA_MOUSE	Pyruvate dehydrogenase E1 component subunit alpha, somatic form, mitochondrial (EC 1.2.4.1) (PDHE1-A type I)	Pdha1 Pdha-1	390
mFEkLEk	N-Term(TMT6plex); K4(Acetyl); K7(TMT6plex)	Y	1.4938	0.241254	Q8BMS1	ECHA_MOUSE	Trifunctional enzyme subunit alpha, mitochondrial (Monolysocardiolipin acyltransferase) (EC 2.3.1.-) (TP-alpha) [Includes: Long-chain enoyl-CoA hydratase (EC 4.2.1.17); Long chain 3-hydroxyacyl-CoA dehydrogenase (EC 1.1.1.211)]	Hadha	763
gYSIPEcQkMLPk	N-Term(TMT6plex); C7(Carbamidomethyl); K9(Acetyl); K13(TMT6plex)	Y	1.21187	0.241254	Q9CZU6	CISY_MOUSE	Citrate synthase, mitochondrial (EC 2.3.3.1) (Citrate (Si)-synthase)	Cs	464
kWYYNAAGFNk	N-Term(TMT6plex); K1(Acetyl); K11(TMT6plex)	Y	0.80362	0.241254	Q9D855	QCR7_MOUSE	Cytochrome b-c1 complex subunit 7 (Complex III subunit 7) (Complex III subunit VII) (Ubiquinol-cytochrome c reductase complex 14 kDa protein)	Uqcrb	111
iNSPNSkVNTLNk	N-Term(TMT6plex); K7(Acetyl); K13(TMT6plex)	Y	1.27134	0.241254	Q8BMS1	ECHA_MOUSE	Trifunctional enzyme subunit alpha, mitochondrial (Monolysocardiolipin acyltransferase) (EC 2.3.1.-) (TP-alpha) [Includes: Long-chain enoyl-CoA hydratase (EC 4.2.1.17); Long chain 3-hydroxyacyl-CoA dehydrogenase (EC 1.1.1.211)]	Hadha	763
eDGLkYYR	N-Term(TMT6plex); K5(Acetyl)	Y	1.54627	0.242209	P35486	ODPA_MOUSE	Pyruvate dehydrogenase E1 component subunit alpha, somatic form, mitochondrial (EC 1.2.4.1) (PDHE1-A type I)	Pdha1 Pdha-1	390
kYLLNcDNmR	N-Term(TMT6plex); K1(Acetyl); C6(Carbamidomethyl); M9(Oxidation)	Y	1.61418	0.259432	Q8K411	PREP_MOUSE	Presequence protease, mitochondrial (EC 3.4.24.-) (Pitrilysin metalloproteinase 1)	Pitrm1 Kiaa1104 Ntup1	1036
wLkDQELSPR	N-Term(TMT6plex); K3(Acetyl)	Y	0.581017	0.263307	Q3UIU2	NDUB6_MOUSE	NADH dehydrogenase [ubiquinone] 1 beta subcomplex subunit 6 (Complex I-B17) (CI-B17) (NADH-ubiquinone oxidoreductase B17 subunit)	Ndufb6 Gm137	128
vIIVVkDGPGFYTTR	N-Term(TMT6plex); K6(Acetyl)	Y	1.65588	0.263759	Q8BMS1	ECHA_MOUSE	Trifunctional enzyme subunit alpha, mitochondrial (Monolysocardiolipin acyltransferase) (EC 2.3.1.-) (TP-alpha) [Includes: Long-chain enoyl-CoA hydratase (EC 4.2.1.17); Long chain 3-hydroxyacyl-CoA dehydrogenase (EC 1.1.1.211)]	Hadha	763
eIASVVkk	N-Term(TMT6plex); K7(Acetyl); K8(TMT6plex)	Y	1.24192	0.268636	P05202	AATC_MOUSE	Aspartate aminotransferase, cytoplasmic (cAspAT) (EC 2.6.1.1) (EC 2.6.1.3) (Cysteine aminotransferase, cytoplasmic) (Cysteine transaminase, cytoplasmic) (cCAT) (Glutamate oxaloacetate transaminase 1) (Transaminase A)	Got1	413
sDGkISEQSDAk	N-Term(TMT6plex); K4(Acetyl); K12(TMT6plex)	Y	1.19702	0.268636	Q03265	ATPA_MOUSE	ATP synthase subunit alpha, mitochondrial (ATP synthase F1 subunit alpha)	Atp5f1a Atp5a1	553
qWINLkk	N-Term(TMT6plex); K6(Acetyl); K7(TMT6plex)	Y	1.2944	0.268636	Q8C460	ERI3_MOUSE	ERI1 exoribonuclease 3 (EC 3.1.-.-) (Prion interactor 1) (Prion protein-interacting protein)	Eri3 Pint1 Prnpip Prnpip1	337
dFGSFEkFk	N-Term(TMT6plex); K7(Acetyl); K9(TMT6plex)	Y	1.16407	0.268636	P09671	PGK1_MOUSE	Phosphoglycerate kinase 1 (EC 2.7.2.3)	Pgk1 Pgk-1	417
dGSVAIASkPR	N-Term(TMT6plex); K9(Acetyl)	Y	1.40112	0.268636	Q9D0K2	SCOT1_MOUSE	Succinyl-CoA:3-ketoacid coenzyme A transferase 1, mitochondrial (EC 2.8.3.5) (3-oxoacid CoA-transferase 1) (Somatic-type succinyl-CoA:3-oxoacid CoA-transferase) (SCOT-s)	Oxct1 Oxct Scot	520
iLQEGVDPkk	N-Term(TMT6plex); K9(Acetyl); K10(TMT6plex)	Y	1.31441	0.268636	Q8BMS1	ECHA_MOUSE	Trifunctional enzyme subunit alpha, mitochondrial (Monolysocardiolipin acyltransferase) (EC 2.3.1.-) (TP-alpha) [Includes: Long-chain enoyl-CoA hydratase (EC 4.2.1.17); Long chain 3-hydroxyacyl-CoA dehydrogenase (EC 1.1.1.211)]	Hadha	763
tTGkLIAQGR	N-Term(TMT6plex); K4(Acetyl)	Y	1.5062	0.268636	Q9CQR4	ACO13_MOUSE	Acyl-coenzyme A thioesterase 13 (Acyl-CoA thioesterase 13) (EC 3.1.2.-) (Thioesterase superfamily member 2)	Acot13 Them2	140
dkQLNEk	N-Term(TMT6plex); K2(Acetyl); K7(TMT6plex)	Y	1.28969	0.268636	Q922B1	MACD1_MOUSE	ADP-ribose glycohydrolase MACROD1 (MACRO domain-containing protein 1) (O-acetyl-ADP-ribose deacetylase MACROD1) (EC 3.1.1.106) (Protein LRP16) ([Protein ADP-ribosylaspartate] hydrolase MACROD1) (EC 3.2.2.-) ([Protein ADP-ribosylglutamate] hydrolase MACROD1) (EC 3.2.2.-)	Macrod1 Lrp16	323
lNEEkIAQLEEVk	N-Term(TMT6plex); K5(Acetyl); K13(TMT6plex)	Y	1.25389	0.268636	Q9CQQ7	AT5F1_MOUSE	ATP synthase F(0) complex subunit B1, mitochondrial (ATP synthase peripheral stalk-membrane subunit b) (ATP synthase subunit b) (ATPase subunit b)	Atp5pb Atp5f1	256
kYFDEk	N-Term(TMT6plex); K1(Acetyl); K6(TMT6plex)	Y	1.89051	0.268636	Q80XN0	BDH_MOUSE	D-beta-hydroxybutyrate dehydrogenase, mitochondrial (EC 1.1.1.30) (3-hydroxybutyrate dehydrogenase) (BDH)	Bdh1 Bdh	343
ePIIckNIPR	N-Term(TMT6plex); C5(Carbamidomethyl); K6(Acetyl)	Y	1.22474	0.268636	P54071	IDHP_MOUSE	Isocitrate dehydrogenase [NADP], mitochondrial (IDH) (EC 1.1.1.42) (ICD-M) (IDP) (NADP(+)-specific ICDH) (Oxalosuccinate decarboxylase)	Idh2	452
cTLPLTGkQcVNR	N-Term(TMT6plex); C1(Carbamidomethyl); K8(Acetyl); C10(Carbamidomethyl)	Y	1.6537	0.268636	Q9D0K2	SCOT1_MOUSE	Succinyl-CoA:3-ketoacid coenzyme A transferase 1, mitochondrial (EC 2.8.3.5) (3-oxoacid CoA-transferase 1) (Somatic-type succinyl-CoA:3-oxoacid CoA-transferase) (SCOT-s)	Oxct1 Oxct Scot	520
kYLLNcDNMR	N-Term(TMT6plex); K1(Acetyl); C6(Carbamidomethyl)	Y	1.51392	0.276804	Q8K411	PREP_MOUSE	Presequence protease, mitochondrial (EC 3.4.24.-) (Pitrilysin metalloproteinase 1)	Pitrm1 Kiaa1104 Ntup1	1036
aVLIDkDQTPk	N-Term(TMT6plex); K6(Acetyl); K11(TMT6plex)	Y	1.28623	0.280317	Q8QZS1	HIBCH_MOUSE	3-hydroxyisobutyryl-CoA hydrolase, mitochondrial (EC 3.1.2.4) (3-hydroxyisobutyryl-coenzyme A hydrolase) (HIB-CoA hydrolase) (HIBYL-CoA-H)	Hibch	385
kYEYDPSFAIR	N-Term(TMT6plex); K1(Acetyl)	Y	1.47867	0.280317	Q3UHB1	NT5D3_MOUSE	5'-nucleotidase domain-containing protein 3 (EC 3.1.3.-) (GRP94-neighboring nucleotidase)	Nt5dc3 Gnn	546
dFAPGkPLk	N-Term(TMT6plex); K6(Acetyl); K9(TMT6plex)	Y	1.30022	0.280317	Q99KI0	ACON_MOUSE	Aconitate hydratase, mitochondrial (Aconitase) (EC 4.2.1.3) (Citrate hydro-lyase)	Aco2	780
dEGSkAFFk	N-Term(TMT6plex); K5(Acetyl); K9(TMT6plex)	Y	1.36418	0.280317	P51881	ADT2_MOUSE	ADP/ATP translocase 2 (ADP,ATP carrier protein 2) (Adenine nucleotide translocator 2) (ANT 2) (Solute carrier family 25 member 5) [Cleaved into: ADP/ATP translocase 2, N-terminally processed]	Slc25a5 Ant2	298
aNAEkTSGSSIk	N-Term(TMT6plex); K5(Acetyl); K12(TMT6plex)	Y	1.33338	0.280317	P56382	ATP5E_MOUSE	ATP synthase subunit epsilon, mitochondrial (ATPase subunit epsilon) (ATP synthase F1 subunit epsilon)	Atp5f1e Atp5e	52
lDQVEkELLR	N-Term(TMT6plex); K6(Acetyl)	Y	1.41448	0.280317	Q9DB20	ATPO_MOUSE	ATP synthase subunit O, mitochondrial (ATP synthase peripheral stalk subunit OSCP) (Oligomycin sensitivity conferral protein) (OSCP)	Atp5po Atp5o D12Wsu28e	213
nIVPALTSkk	N-Term(TMT6plex); K9(Acetyl); K10(TMT6plex)	Y	1.35558	0.280317	Q9CZ42	NNRD_MOUSE	ATP-dependent (S)-NAD(P)H-hydrate dehydratase (EC 4.2.1.93) (ATP-dependent NAD(P)HX dehydratase) (Carbohydrate kinase domain-containing protein) (NAD(P)HX dehydratase)	Naxd Carkd	343
vLSGTLkLDSk	N-Term(TMT6plex); K7(Acetyl); K11(TMT6plex)	Y	1.2011	0.280317	Q9D9V3	ECHD1_MOUSE	Ethylmalonyl-CoA decarboxylase (EC 4.1.1.94) (Enoyl-CoA hydratase domain-containing protein 1) (Methylmalonyl-CoA decarboxylase) (MMCD)	Echdc1	322
iSGASEkDIVHSGLAYTMER	N-Term(TMT6plex); K7(Acetyl); M18(Oxidation)	Y	1.27201	0.280317	P26443	DHE3_MOUSE	Glutamate dehydrogenase 1, mitochondrial (GDH 1) (EC 1.4.1.3)	Glud1 Glud	558
kFTENPk	N-Term(TMT6plex); K1(Acetyl); K7(TMT6plex)	Y	1.60337	0.280317	Q61425	HCDH_MOUSE	Hydroxyacyl-coenzyme A dehydrogenase, mitochondrial (HCDH) (EC 1.1.1.35) (Medium and short-chain L-3-hydroxyacyl-coenzyme A dehydrogenase) (Short-chain 3-hydroxyacyl-CoA dehydrogenase)	Hadh Hadhsc Mschad Schad	314
nkFGAPQk	N-Term(TMT6plex); K2(Acetyl); K8(TMT6plex)	Y	1.56117	0.280317	Q8BMS1	ECHA_MOUSE	Trifunctional enzyme subunit alpha, mitochondrial (Monolysocardiolipin acyltransferase) (EC 2.3.1.-) (TP-alpha) [Includes: Long-chain enoyl-CoA hydratase (EC 4.2.1.17); Long chain 3-hydroxyacyl-CoA dehydrogenase (EC 1.1.1.211)]	Hadha	763
vVDLLAPYAkGGk	N-Term(TMT6plex); K10(Acetyl); K13(TMT6plex)	Y	1.27552	0.280317	P56480	ATPB_MOUSE	ATP synthase subunit beta, mitochondrial (EC 7.1.2.2) (ATP synthase F1 subunit beta)	Atp5f1b Atp5b	529
kYPYWPHQPIENL	N-Term(TMT6plex); K1(Acetyl)	Y	1.32198	0.280317	Q9DCX2	ATP5H_MOUSE	ATP synthase subunit d, mitochondrial (ATPase subunit d) (ATP synthase peripheral stalk subunit d)	Atp5pd Atp5h	161
nFATkMGAk	N-Term(TMT6plex); K5(Acetyl); K9(TMT6plex)	Y	0.843973	0.280317	P47857	PFKAM_MOUSE	ATP-dependent 6-phosphofructokinase, muscle type (ATP-PFK) (PFK-M) (EC 2.7.1.11) (6-phosphofructokinase type A) (Phosphofructo-1-kinase isozyme A) (PFK-A) (Phosphohexokinase)	Pfkm Pfk-m Pfka	780
nFGTkISAk	N-Term(TMT6plex); K5(Acetyl); K9(TMT6plex)	Y	0.839755	0.280317	Q9WUA3	PFKAP_MOUSE	ATP-dependent 6-phosphofructokinase, platelet type (ATP-PFK) (PFK-P) (EC 2.7.1.11) (6-phosphofructokinase type C) (Phosphofructo-1-kinase isozyme C) (PFK-C) (Phosphohexokinase)	Pfkp Pfkc	784
iLEVVkDk	N-Term(TMT6plex); K6(Acetyl); K8(TMT6plex)	Y	1.22682	0.280317	P12787	COX5A_MOUSE	Cytochrome c oxidase subunit 5A, mitochondrial (Cytochrome c oxidase polypeptide Va)	Cox5a	146
dGLQNEkSIVPTPVk	N-Term(TMT6plex); K7(Acetyl); K15(TMT6plex)	Y	1.57249	0.280317	P38060	HMGCL_MOUSE	Hydroxymethylglutaryl-CoA lyase, mitochondrial (HL) (HMG-CoA lyase) (EC 4.1.3.4) (3-hydroxy-3-methylglutarate-CoA lyase)	Hmgcl	325
lEPSkITk	N-Term(TMT6plex); K5(Acetyl); K8(TMT6plex)	Y	1.41655	0.287207	Q03265	ATPA_MOUSE	ATP synthase subunit alpha, mitochondrial (ATP synthase F1 subunit alpha)	Atp5f1a Atp5a1	553
gkLDGNQDLIR	N-Term(TMT6plex); K2(Acetyl)	Y	1.29822	0.288704	P54071	IDHP_MOUSE	Isocitrate dehydrogenase [NADP], mitochondrial (IDH) (EC 1.1.1.42) (ICD-M) (IDP) (NADP(+)-specific ICDH) (Oxalosuccinate decarboxylase)	Idh2	452
lPMGMTAENLAAkYNISR	N-Term(TMT6plex); K13(Acetyl)	Y	1.57974	0.29161	Q8BWT1	THIM_MOUSE	3-ketoacyl-CoA thiolase, mitochondrial (EC 2.3.1.16) (Acetyl-CoA acetyltransferase) (EC 2.3.1.9) (Acetyl-CoA acyltransferase) (Acyl-CoA hydrolase, mitochondrial) (EC 3.1.2.-) (EC 3.1.2.1) (EC 3.1.2.2) (Beta-ketothiolase) (Mitochondrial 3-oxoacyl-CoA thiolase)	Acaa2	397
aEQFYcGDTEGkk	N-Term(TMT6plex); C6(Carbamidomethyl); K12(Acetyl); K13(TMT6plex)	Y	1.49717	0.298782	Q60597	ODO1_MOUSE	2-oxoglutarate dehydrogenase, mitochondrial (EC 1.2.4.2) (2-oxoglutarate dehydrogenase complex component E1) (OGDC-E1) (Alpha-ketoglutarate dehydrogenase)	Ogdh Kiaa4192	1023
icLDILkDk	N-Term(TMT6plex); C2(Carbamidomethyl); K7(Acetyl); K9(TMT6plex)	Y	1.13326	0.298782	P61089	UBE2N_MOUSE	Ubiquitin-conjugating enzyme E2 N (EC 2.3.2.23) (Bendless-like ubiquitin-conjugating enzyme) (E2 ubiquitin-conjugating enzyme N) (Ubc13) (Ubiquitin carrier protein N) (Ubiquitin-protein ligase N)	Ube2n Blu	152
cPLMVkVLDAVR	N-Term(TMT6plex); C1(Carbamidomethyl); K6(Acetyl)	Y	0.760707	0.30002	P07309	TTHY_MOUSE	Transthyretin (Prealbumin)	Ttr	147
dVkLAQFIEk	N-Term(TMT6plex); K3(Acetyl); K10(TMT6plex)	Y	1.18611	0.300922	Q9CZL5	PHS2_MOUSE	Pterin-4-alpha-carbinolamine dehydratase 2 (PHS 2) (EC 4.2.1.96) (4-alpha-hydroxy-tetrahydropterin dehydratase 2) (DcoH-like protein DCoHm) (Dimerization cofactor of hepatocyte nuclear factor 1 from muscle) (HNF-1-alpha dimerization cofactor)	Pcbd2 Dcoh2 Dcohm	136
fSGSGSGTDFTLkISR	N-Term(TMT6plex); K13(Acetyl)	Y	0.520807	0.306588	P01631	KV2A7_MOUSE	Ig kappa chain V-II region 26-10		113
yVDMSAkSk	N-Term(TMT6plex); M4(Oxidation); K7(Acetyl); K9(TMT6plex)	Y	1.29215	0.306846	Q9DB20	ATPO_MOUSE	ATP synthase subunit O, mitochondrial (ATP synthase peripheral stalk subunit OSCP) (Oligomycin sensitivity conferral protein) (OSCP)	Atp5po Atp5o D12Wsu28e	213
lNLEkMMEQk	N-Term(TMT6plex); K5(Acetyl); K10(TMT6plex)	Y	1.18167	0.3158	O08749	DLDH_MOUSE	Dihydrolipoyl dehydrogenase, mitochondrial (EC 1.8.1.4) (Dihydrolipoamide dehydrogenase)	Dld	509
vLAkLAEk	N-Term(TMT6plex); K4(Acetyl); K8(TMT6plex)	Y	1.43101	0.317398	Q9DCW4	ETFB_MOUSE	Electron transfer flavoprotein subunit beta (Beta-ETF)	Etfb	255
eLQkIIk	N-Term(TMT6plex); K4(Acetyl); K7(TMT6plex)	Y	1.46262	0.317398	Q811G0	PTHB1_MOUSE	Protein PTHB1 (Bardet-Biedl syndrome 9 protein homolog) (Parathyroid hormone-responsive B1 gene protein homolog)	Bbs9 Pthb1	885
dVSDEkLR	N-Term(TMT6plex); K6(Acetyl)	Y	1.39782	0.319488	Q9CZU6	CISY_MOUSE	Citrate synthase, mitochondrial (EC 2.3.3.1) (Citrate (Si)-synthase)	Cs	464
eEGPSAFWkGTAAR	N-Term(TMT6plex); K9(Acetyl)	Y	1.33998	0.327112	Q8BH59	CMC1_MOUSE	Calcium-binding mitochondrial carrier protein Aralar1 (Mitochondrial aspartate glutamate carrier 1) (Solute carrier family 25 member 12)	Slc25a12 Aralar1	677
sHSLAkk	N-Term(TMT6plex); K6(Acetyl); K7(TMT6plex)	Y	1.53254	0.327112	Q99JY0	ECHB_MOUSE	Trifunctional enzyme subunit beta, mitochondrial (TP-beta) [Includes: 3-ketoacyl-CoA thiolase (EC 2.3.1.155) (EC 2.3.1.16) (Acetyl-CoA acyltransferase) (Beta-ketothiolase)]	Hadhb	475
aDkLAEEHGS	N-Term(TMT6plex); K3(Acetyl)	Y	1.56287	0.327112	P56480	ATPB_MOUSE	ATP synthase subunit beta, mitochondrial (EC 7.1.2.2) (ATP synthase F1 subunit beta)	Atp5f1b Atp5b	529
aLScLYGkIYQR	N-Term(TMT6plex); C4(Carbamidomethyl); K8(Acetyl)	Y	0.783019	0.327112	Q71RI9	KAT3_MOUSE	Kynurenine--oxoglutarate transaminase 3 (EC 2.6.1.7) (Cysteine-S-conjugate beta-lyase 2) (EC 4.4.1.13) (Kynurenine aminotransferase 3) (Kynurenine aminotransferase III) (KATIII) (Kynurenine--glyoxylate transaminase) (EC 2.6.1.63) (Kynurenine--oxoglutarate transaminase III)	Kyat3 Ccbl2 Kat3	455
dkGDAGVk	N-Term(TMT6plex); K2(Acetyl); K8(TMT6plex)	Y	1.95782	0.342361	Q80XN0	BDH_MOUSE	D-beta-hydroxybutyrate dehydrogenase, mitochondrial (EC 1.1.1.30) (3-hydroxybutyrate dehydrogenase) (BDH)	Bdh1 Bdh	343
eSMDkNk	N-Term(TMT6plex); K5(Acetyl); K7(TMT6plex)	Y	1.43774	0.342361	Q9D6R2	IDH3A_MOUSE	Isocitrate dehydrogenase [NAD] subunit alpha, mitochondrial (EC 1.1.1.41) (Isocitric dehydrogenase subunit alpha) (NAD(+)-specific ICDH subunit alpha)	Idh3a	366
qFkTQQYYDILk	N-Term(TMT6plex); K3(Acetyl); K12(TMT6plex)	Y	1.2882	0.344884	Q8VCW8	ACSF2_MOUSE	Medium-chain acyl-CoA ligase ACSF2, mitochondrial (EC 6.2.1.2)	Acsf2	615
eLSLDDFkGk	N-Term(TMT6plex); K8(Acetyl); K10(TMT6plex)	Y	1.15306	0.344884	P20108	PRDX3_MOUSE	Thioredoxin-dependent peroxide reductase, mitochondrial (EC 1.11.1.15) (Antioxidant protein 1) (AOP-1) (PRX III) (Perioredoxin-3) (Protein MER5)	Prdx3 Aop1 Mer5	257
yFDEkIAk	N-Term(TMT6plex); K5(Acetyl); K8(TMT6plex)	Y	1.62695	0.344884	Q80XN0	BDH_MOUSE	D-beta-hydroxybutyrate dehydrogenase, mitochondrial (EC 1.1.1.30) (3-hydroxybutyrate dehydrogenase) (BDH)	Bdh1 Bdh	343
iTkHFELk	N-Term(TMT6plex); K3(Acetyl); K8(TMT6plex)	Y	1.4274	0.344884	Q9WTP7	KAD3_MOUSE	GTP:AMP phosphotransferase AK3, mitochondrial (EC 2.7.4.10) (Adenylate kinase 3) (AK 3) (Adenylate kinase 3 alpha-like 1)	Ak3 Ak3l Ak3l1 Akl3l	227
vQkHQAFEAELSANQSR	N-Term(TMT6plex); K3(Acetyl)	Y	0.779291	0.35311	P16546	CN37_MOUSE	2',3'-cyclic-nucleotide 3'-phosphodiesterase (CNP) (CNPase) (EC 3.1.4.37)	Cnp Cnp1	420
eGFEkISk	N-Term(TMT6plex); K5(Acetyl); K8(TMT6plex)	Y	1.15158	0.35311	P63038	CH60_MOUSE	60 kDa heat shock protein, mitochondrial (EC 5.6.1.7) (60 kDa chaperonin) (Chaperonin 60) (CPN60) (HSP-65) (Heat shock protein 60) (HSP-60) (Hsp60) (Mitochondrial matrix protein P1)	Hspd1 Hsp60	573
dTIADPHNLkIccR	N-Term(TMT6plex); K10(Acetyl); C12(Carbamidomethyl); C13(Carbamidomethyl)	Y	1.19983	0.35311	Q3TC72	FAHD2_MOUSE	Fumarylacetoacetate hydrolase domain-containing protein 2A (EC 3.-.-.-)	Fahd2 Fahd2a	313
tSGSSIkIVk	N-Term(TMT6plex); K7(Acetyl); K10(TMT6plex)	Y	1.5379	0.35311	P56382	ATP5E_MOUSE	ATP synthase subunit epsilon, mitochondrial (ATPase subunit epsilon) (ATP synthase F1 subunit epsilon)	Atp5f1e Atp5e	52
nSGLSkEQk	N-Term(TMT6plex); K6(Acetyl); K9(TMT6plex)	Y	1.27189	0.35311	Q5SVQ0	KAT7_MOUSE	Histone acetyltransferase KAT7 (EC 2.3.1.48) (Histone acetyltransferase binding to ORC1) (Lysine acetyltransferase 7) (MOZ, YBF2/SAS3, SAS2 and TIP60 protein 2) (MYST-2)	Kat7 Hbo1 Myst2	613
aIITkSFAR	N-Term(TMT6plex); K5(Acetyl)	Y	1.29632	0.353818	Q99KI0	ACON_MOUSE	Aconitate hydratase, mitochondrial (Aconitase) (EC 4.2.1.3) (Citrate hydro-lyase)	Aco2	780
iHkAYk	N-Term(TMT6plex); K3(Acetyl); K6(TMT6plex)	Y	1.40999	0.353818	Q69ZN6	GNPTA_MOUSE	N-acetylglucosamine-1-phosphotransferase subunits alpha/beta (EC 2.7.8.17) (GlcNAc-1-phosphotransferase subunits alpha/beta) (Stealth protein GNPTAB) (UDP-N-acetylglucosamine-1-phosphotransferase subunits alpha/beta) [Cleaved into: N-acetylglucosamine-1-phosphotransferase subunit alpha; N-acetylglucosamine-1-phosphotransferase subunit beta]	Gnptab Gnpta Kiaa1208	1235
iMEkcTLPLTGk	N-Term(TMT6plex); K4(Acetyl); C5(Carbamidomethyl); K12(TMT6plex)	Y	1.55619	0.353818	Q9D0K2	SCOT1_MOUSE	Succinyl-CoA:3-ketoacid coenzyme A transferase 1, mitochondrial (EC 2.8.3.5) (3-oxoacid CoA-transferase 1) (Somatic-type succinyl-CoA:3-oxoacid CoA-transferase) (SCOT-s)	Oxct1 Oxct Scot	520
fNDGTDEkkk	N-Term(TMT6plex); K8(Acetyl); K9(TMT6plex); K10(TMT6plex)	Y	1.20241	0.353818	Q03265	ATPA_MOUSE	ATP synthase subunit alpha, mitochondrial (ATP synthase F1 subunit alpha)	Atp5f1a Atp5a1	553
yTALVDQEEkEDVk	N-Term(TMT6plex); K10(Acetyl); K14(TMT6plex)	Y	1.21926	0.353818	Q9DCX2	ATP5H_MOUSE	ATP synthase subunit d, mitochondrial (ATPase subunit d) (ATP synthase peripheral stalk subunit d)	Atp5pd Atp5h	161
vAASSAkmGLVETk	N-Term(TMT6plex); K7(Acetyl); M8(Oxidation); K14(TMT6plex)	Y	1.38362	0.353818	Q9JLZ3	AUHM_MOUSE	Methylglutaconyl-CoA hydratase, mitochondrial (EC 4.2.1.18) (AU-specific RNA-binding enoyl-CoA hydratase) (AU-binding enoyl-CoA hydratase) (muAUH) (Itaconyl-CoA hydratase) (EC 4.2.1.56)	Auh	314
iGEkYVDMSAk	N-Term(TMT6plex); K4(Acetyl); M8(Oxidation); K11(TMT6plex)	Y	1.26027	0.35621	Q9DB20	ATPO_MOUSE	ATP synthase subunit O, mitochondrial (ATP synthase peripheral stalk subunit OSCP) (Oligomycin sensitivity conferral protein) (OSCP)	Atp5po Atp5o D12Wsu28e	213
iSGTGkALAk	N-Term(TMT6plex); K6(Acetyl); K10(TMT6plex)	Y	1.28585	0.359102	Q6DFW4	NOP58_MOUSE	Nucleolar protein 58 (MSSP) (Nucleolar protein 5) (SIK-similar protein)	Nop58 Nol5	536
fNPETDFLTGkDGk	N-Term(TMT6plex); K11(Acetyl); K14(TMT6plex)	Y	1.23299	0.361616	Q99KI0	ACON_MOUSE	Aconitate hydratase, mitochondrial (Aconitase) (EC 4.2.1.3) (Citrate hydro-lyase)	Aco2	780
tVEEkVk	N-Term(TMT6plex); K5(Acetyl); K7(TMT6plex)	Y	1.33392	0.362655	Q8BMS1	ECHA_MOUSE	Trifunctional enzyme subunit alpha, mitochondrial (Monolysocardiolipin acyltransferase) (EC 2.3.1.-) (TP-alpha) [Includes: Long-chain enoyl-CoA hydratase (EC 4.2.1.17); Long chain 3-hydroxyacyl-CoA dehydrogenase (EC 1.1.1.211)]	Hadha	763
aVGAkLGLR	N-Term(TMT6plex); K5(Acetyl)	Y	0.647819	0.362766	Q9CQ75	NDUA2_MOUSE	NADH dehydrogenase [ubiquinone] 1 alpha subcomplex subunit 2 (Complex I-B8) (CI-B8) (NADH-ubiquinone oxidoreductase B8 subunit)	Ndufa2	99
nFANDATFEIkk	N-Term(TMT6plex); K11(Acetyl); K12(TMT6plex)	Y	1.52559	0.366767	P35486	ODPA_MOUSE	Pyruvate dehydrogenase E1 component subunit alpha, somatic form, mitochondrial (EC 1.2.4.1) (PDHE1-A type I)	Pdha1 Pdha-1	390
lSLDkVFR	N-Term(TMT6plex); K5(Acetyl)	Y	1.31223	0.368109	Q99JB2	STML2_MOUSE	Stomatin-like protein 2, mitochondrial (SLP-2) (mslp2)	Stoml2 Slp2	353
gEkYEk	N-Term(TMT6plex); K3(Acetyl); K6(TMT6plex)	Y	1.80154	0.368109	Q9D0K2	SCOT1_MOUSE	Succinyl-CoA:3-ketoacid coenzyme A transferase 1, mitochondrial (EC 2.8.3.5) (3-oxoacid CoA-transferase 1) (Somatic-type succinyl-CoA:3-oxoacid CoA-transferase) (SCOT-s)	Oxct1 Oxct Scot	520
qALMEVkk	N-Term(TMT6plex); K7(Acetyl); K8(TMT6plex)	Y	1.3465	0.371271	P17710	HXK1_MOUSE	Hexokinase-1 (EC 2.7.1.1) (Hexokinase type I) (HK I) (Hexokinase, tumor isozyme)	Hk1	974
aLkDIk	N-Term(TMT6plex); K3(Acetyl); K6(TMT6plex)	Y	1.25475	0.372543	Q6ZWQ0	SYNE2_MOUSE	Nesprin-2 (KASH domain-containing protein 2) (KASH2) (Nuclear envelope spectrin repeat protein 2) (Nucleus and actin connecting element protein) (Protein NUANCE) (Synaptic nuclear envelope protein 2) (Syne-2)	Syne2	6874
fAGYIDkVR	N-Term(TMT6plex); K7(Acetyl)	Y	0.848865	0.37443	P19246	NFH_MOUSE	Neurofilament heavy polypeptide (NF-H) (200 kDa neurofilament protein) (Neurofilament triplet H protein)	Nefh Kiaa0845 Nfh	1090
dDAMLLkGk	N-Term(TMT6plex); K7(Acetyl); K9(TMT6plex)	Y	1.28346	0.375865	P63038	CH60_MOUSE	60 kDa heat shock protein, mitochondrial (EC 5.6.1.7) (60 kDa chaperonin) (Chaperonin 60) (CPN60) (HSP-65) (Heat shock protein 60) (HSP-60) (Hsp60) (Mitochondrial matrix protein P1)	Hspd1 Hsp60	573
nQGYYDYVkPR	N-Term(TMT6plex); K9(Acetyl)	Y	1.31121	0.376737	Q60597	ODO1_MOUSE	2-oxoglutarate dehydrogenase, mitochondrial (EC 1.2.4.2) (2-oxoglutarate dehydrogenase complex component E1) (OGDC-E1) (Alpha-ketoglutarate dehydrogenase)	Ogdh Kiaa4192	1023
vYGTGSLALYEkADIk	N-Term(TMT6plex); K12(Acetyl); K16(TMT6plex)	Y	1.38981	0.38153	Q91VR2	ATPG_MOUSE	ATP synthase subunit gamma, mitochondrial (ATP synthase F1 subunit gamma) (F-ATPase gamma subunit)	Atp5f1c Atp5c1	298
kATADNLIkQR	N-Term(TMT6plex); K1(TMT6plex); K9(Acetyl)	Y	1.43919	0.381998	P42125	ECI1_MOUSE	Enoyl-CoA delta isomerase 1, mitochondrial (EC 5.3.3.8) (3,2-trans-enoyl-CoA isomerase) (Delta(3),Delta(2)-enoyl-CoA isomerase) (D3,D2-enoyl-CoA isomerase) (Dodecenoyl-CoA isomerase)	Eci1 Dci	289
yGNkYYEDNk	N-Term(TMT6plex); K4(Acetyl); K10(TMT6plex)	Y	0.532596	0.392077	Q7TMF3	NDUAC_MOUSE	NADH dehydrogenase [ubiquinone] 1 alpha subcomplex subunit 12 (Complex I-B17.2) (CI-B17.2) (CIB17.2) (NADH-ubiquinone oxidoreductase subunit B17.2)	Ndufa12	145
vGVVDEVVPEDQVHSkAR	N-Term(TMT6plex); K16(Acetyl)	Y	1.18316	0.395246	P42125	ECI1_MOUSE	Enoyl-CoA delta isomerase 1, mitochondrial (EC 5.3.3.8) (3,2-trans-enoyl-CoA isomerase) (Delta(3),Delta(2)-enoyl-CoA isomerase) (D3,D2-enoyl-CoA isomerase) (Dodecenoyl-CoA isomerase)	Eci1 Dci	289
dDTDSTLkk	N-Term(TMT6plex); K8(Acetyl); K9(TMT6plex)	Y	1.13979	0.400304	Q80X82	SYMPK_MOUSE	Symplekin	Sympk	1288
iYkSDGIk	N-Term(TMT6plex); K3(Acetyl); K8(TMT6plex)	Y	1.15862	0.401516	P51881	ADT2_MOUSE	ADP/ATP translocase 2 (ADP,ATP carrier protein 2) (Adenine nucleotide translocator 2) (ANT 2) (Solute carrier family 25 member 5) [Cleaved into: ADP/ATP translocase 2, N-terminally processed]	Slc25a5 Ant2	298
vPSIkANAGEESVMNLDk	N-Term(TMT6plex); K5(Acetyl); K18(TMT6plex)	Y	1.61989	0.401516	Q8K2B3	SDHA_MOUSE	Succinate dehydrogenase [ubiquinone] flavoprotein subunit, mitochondrial (EC 1.3.5.1) (Flavoprotein subunit of complex II) (Fp)	Sdha	664
sSDEAYAIAkk	N-Term(TMT6plex); K10(Acetyl); K11(TMT6plex)	Y	1.14487	0.401516	Q9Z2I9	SUCB1_MOUSE	Succinate--CoA ligase [ADP-forming] subunit beta, mitochondrial (EC 6.2.1.5) (ATP-specific succinyl-CoA synthetase subunit beta) (A-SCS) (Succinyl-CoA synthetase beta-A chain) (SCS-betaA)	Sucla2	463
vAEkELTDR	N-Term(TMT6plex); K4(Acetyl)	Y	1.49408	0.401516	Q9JIH2	NUP50_MOUSE	Nuclear pore complex protein Nup50 (50 kDa nucleoporin) (Nuclear pore-associated protein 60 kDa-like) (Nucleoporin Nup50)	Nup50 Npap60	466
fDDPkFEVIDkPQS	N-Term(TMT6plex); K5(Acetyl); K11(TMT6plex)	Y	1.25123	0.406913	P97450	ATP5J_MOUSE	ATP synthase-coupling factor 6, mitochondrial (ATPase subunit F6) (ATP synthase peripheral stalk subunit F6)	Atp5pf Atp5j	108
aQFEGIVTDLIkR	N-Term(TMT6plex); K12(Acetyl)	Y	1.18325	0.406913	P38647	GRP75_MOUSE	Stress-70 protein, mitochondrial (75 kDa glucose-regulated protein) (GRP-75) (Heat shock 70 kDa protein 9) (Mortalin) (Peptide-binding protein 74) (PBP74) (p66 MOT)	Hspa9 Grp75 Hsp74 Hspa9a	679
vVVVAkTTR	N-Term(TMT6plex); K6(Acetyl)	Y	1.35046	0.406913	Q8C5H8	NAKD2_MOUSE	NAD kinase 2, mitochondrial (EC 2.7.1.23) (Mitochondrial NAD kinase) (NAD kinase domain-containing protein 1, mitochondrial)	Nadk2 Mnadk Nadkd1	452
gVFDVDkk	N-Term(TMT6plex); K7(Acetyl); K8(TMT6plex)	Y	1.52975	0.407717	Q9D0K2	SCOT1_MOUSE	Succinyl-CoA:3-ketoacid coenzyme A transferase 1, mitochondrial (EC 2.8.3.5) (3-oxoacid CoA-transferase 1) (Somatic-type succinyl-CoA:3-oxoacid CoA-transferase) (SCOT-s)	Oxct1 Oxct Scot	520
nIQkITk	N-Term(TMT6plex); K4(Acetyl); K7(TMT6plex)	Y	1.16265	0.40819	Q91VR2	ATPG_MOUSE	ATP synthase subunit gamma, mitochondrial (ATP synthase F1 subunit gamma) (F-ATPase gamma subunit)	Atp5f1c Atp5c1	298
iHmGNcAENTAkk	N-Term(TMT6plex); C6(Carbamidomethyl); K12(Acetyl); K13(TMT6plex)	Y	1.77311	0.408321	Q8QZT1	THIL_MOUSE	Acetyl-CoA acetyltransferase, mitochondrial (EC 2.3.1.9) (Acetoacetyl-CoA thiolase)	Acat1	424
dYEETIGkAk	N-Term(TMT6plex); K8(Acetyl); K10(TMT6plex)	Y	1.21357	0.408321	Q9DBF1	AL7A1_MOUSE	Alpha-aminoadipic semialdehyde dehydrogenase (Alpha-AASA dehydrogenase) (EC 1.2.1.31) (Aldehyde dehydrogenase family 7 member A1) (EC 1.2.1.3) (Antiquitin-1) (Betaine aldehyde dehydrogenase) (EC 1.2.1.8) (Delta1-piperideine-6-carboxylate dehydrogenase) (P6c dehydrogenase)	Aldh7a1 Ald7a1	539
lVPLkETIk	N-Term(TMT6plex); K5(Acetyl); K9(TMT6plex)	Y	1.22742	0.408321	P56480	ATPB_MOUSE	ATP synthase subunit beta, mitochondrial (EC 7.1.2.2) (ATP synthase F1 subunit beta)	Atp5f1b Atp5b	529
mYkEEGLNAFYk	N-Term(TMT6plex); K3(Acetyl); K12(TMT6plex)	Y	1.15373	0.408321	Q8VEM8	MPCP_MOUSE	Phosphate carrier protein, mitochondrial (Phosphate transport protein) (PTP) (Solute carrier family 25 member 3)	Slc25a3	357
lTDLDkAQLLEIAk	N-Term(TMT6plex); K6(Acetyl); K14(TMT6plex)	Y	0.693514	0.408321	Q9QX47	SON_MOUSE	Protein SON (Negative regulatory element-binding protein) (NRE-binding protein)	Son Nrebp	2444
lAADVGkAGAER	N-Term(TMT6plex); K7(Acetyl)	Y	1.39499	0.408321	P51881	ADT2_MOUSE	ADP/ATP translocase 2 (ADP,ATP carrier protein 2) (Adenine nucleotide translocator 2) (ANT 2) (Solute carrier family 25 member 5) [Cleaved into: ADP/ATP translocase 2, N-terminally processed]	Slc25a5 Ant2	298
sIkNIQk	N-Term(TMT6plex); K3(Acetyl); K7(TMT6plex)	Y	1.33491	0.408321	Q91VR2	ATPG_MOUSE	ATP synthase subunit gamma, mitochondrial (ATP synthase F1 subunit gamma) (F-ATPase gamma subunit)	Atp5f1c Atp5c1	298
lEPTLkNAR	N-Term(TMT6plex); K6(Acetyl)	Y	1.6244	0.408321	P18894	OXDA_MOUSE	D-amino-acid oxidase (DAAO) (DAMOX) (DAO) (EC 1.4.3.3)	Dao Dao1	345
qWkIEGTPLETVQk	N-Term(TMT6plex); K3(Acetyl); K14(TMT6plex)	Y	0.699495	0.408321	Q9CQZ6	NDUB3_MOUSE	NADH dehydrogenase [ubiquinone] 1 beta subcomplex subunit 3 (Complex I-B12) (CI-B12) (NADH-ubiquinone oxidoreductase B12 subunit)	Ndufb3	104
vDEYDYSkPIQGQQk	N-Term(TMT6plex); K8(Acetyl); K15(TMT6plex)	Y	1.13769	0.408321	Q8K2B3	SDHA_MOUSE	Succinate dehydrogenase [ubiquinone] flavoprotein subunit, mitochondrial (EC 1.3.5.1) (Flavoprotein subunit of complex II) (Fp)	Sdha	664
dRDEMVkk	N-Term(TMT6plex); K7(Acetyl); K8(TMT6plex)	Y	1.19626	0.408757	Q9R0K7	AT2B2_MOUSE	Plasma membrane calcium-transporting ATPase 2 (PMCA2) (EC 7.2.2.10) (Plasma membrane calcium ATPase isoform 2) (Plasma membrane calcium pump isoform 2)	Atp2b2 Pmca2	1198
aITkAQkk	N-Term(TMT6plex); K4(Acetyl); K7(Acetyl); K8(TMT6plex)	Y	1.34704	0.412011	Q9D2U9	H2B3A_MOUSE	Histone H2B type 3-A	Hist3h2ba	126
eVAENckDIk	N-Term(TMT6plex); C6(Carbamidomethyl); K7(Acetyl); K10(TMT6plex)	Y	1.13934	0.412011	Q9D6R2	IDH3A_MOUSE	Isocitrate dehydrogenase [NAD] subunit alpha, mitochondrial (EC 1.1.1.41) (Isocitric dehydrogenase subunit alpha) (NAD(+)-specific ICDH subunit alpha)	Idh3a	366
tVEGALkER	N-Term(TMT6plex); K7(Acetyl)	Y	1.43118	0.416183	Q8CAQ8	MIC60_MOUSE	MICOS complex subunit Mic60 (Mitochondrial inner membrane protein) (Mitofilin)	Immt Mic60	757
nMQNAEEWFk	N-Term(TMT6plex); K10(Acetyl)	Y	1.71406	0.425496	P08551	KCC4_MOUSE	Calcium/calmodulin-dependent protein kinase type IV (CaMK IV) (EC 2.7.11.17) (CaM kinase-GR)	Camk4	469
lckAHk	N-Term(TMT6plex); C2(Carbamidomethyl); K3(Acetyl); K6(TMT6plex)	Y	1.49063	0.428346	O88986	KBL_MOUSE	2-amino-3-ketobutyrate coenzyme A ligase, mitochondrial (AKB ligase) (EC 2.3.1.29) (Aminoacetone synthase) (Glycine acetyltransferase)	Gcat Kbl	416
lIkEGDVVk	N-Term(TMT6plex); K3(Acetyl); K9(TMT6plex)	Y	1.27448	0.428346	Q03265	ATPA_MOUSE	ATP synthase subunit alpha, mitochondrial (ATP synthase F1 subunit alpha)	Atp5f1a Atp5a1	553
ekLITTALk	N-Term(TMT6plex); K2(Acetyl); K9(TMT6plex)	Y	1.29472	0.428346	Q99LB2	DHRS4_MOUSE	Dehydrogenase/reductase SDR family member 4 (EC 1.1.1.184) (NADPH-dependent carbonyl reductase/NADP-retinol dehydrogenase) (CR) (PHCR) (NADPH-dependent retinol dehydrogenase/reductase) (NDRD) (mouNRDR) (Peroxisomal short-chain alcohol dehydrogenase) (PSCD)	Dhrs4 D14Ucla2	279
hkDAFLkk	N-Term(TMT6plex); K2(Acetyl); K7(Acetyl); K8(TMT6plex)	Y	1.78591	0.428346	Q9D2G2	ODO2_MOUSE	Dihydrolipoyllysine-residue succinyltransferase component of 2-oxoglutarate dehydrogenase complex, mitochondrial (EC 2.3.1.61) (2-oxoglutarate dehydrogenase complex component E2) (OGDC-E2) (Dihydrolipoamide succinyltransferase component of 2-oxoglutarate dehydrogenase complex) (E2K)	Dlst	454
iAkTAHk	N-Term(TMT6plex); K3(Acetyl); K7(TMT6plex)	Y	1.35044	0.428346	P97807	FUMH_MOUSE	Fumarate hydratase, mitochondrial (Fumarase) (EC 4.2.1.2) (EF-3)	Fh Fh1	507
kLVELLR	N-Term(TMT6plex); K1(Acetyl)	Y	1.43639	0.428346	Q8CGK3	LONM_MOUSE	Lon protease homolog, mitochondrial (EC 3.4.21.53) (Lon protease-like protein) (LONP) (Mitochondrial ATP-dependent protease Lon) (Serine protease 15)	Lonp1 Prss15	949
eVLkDMGQR	N-Term(TMT6plex); K4(Acetyl)	Y	1.4971	0.428346	Q9CQ85	TIM22_MOUSE	Mitochondrial import inner membrane translocase subunit Tim22	Timm22 Tim22	194
qcVDHYNEIkR	N-Term(TMT6plex); C2(Carbamidomethyl); K10(Acetyl)	Y	0.763127	0.428346	Q99LC3	NDUAA_MOUSE	NADH dehydrogenase [ubiquinone] 1 alpha subcomplex subunit 10, mitochondrial (Complex I-42kD) (CI-42kD) (NADH-ubiquinone oxidoreductase 42 kDa subunit)	Ndufa10	355
sVEAAAELSAkDLk	N-Term(TMT6plex); K11(Acetyl); K14(TMT6plex)	Y	0.726556	0.428346	Q9D0J8	PTMS_MOUSE	Parathymosin	Ptms	101
lcEHkYGNAPR	N-Term(TMT6plex); C2(Carbamidomethyl); K5(Acetyl)	Y	1.49323	0.428346	O55028	BCKD_MOUSE	[3-methyl-2-oxobutanoate dehydrogenase [lipoamide]] kinase, mitochondrial (EC 2.7.11.4) (Branched-chain alpha-ketoacid dehydrogenase kinase) (BCKD-kinase) (BCKDHKIN)	Bckdk	412
mFkYcPYEk	N-Term(TMT6plex); K3(Acetyl); C5(Carbamidomethyl); K9(TMT6plex)	Y	1.12733	0.428346	Q8VCE6	NT5M_MOUSE	5'(3')-deoxyribonucleotidase, mitochondrial (5',3'-nucleotidase, mitochondrial) (EC 3.1.3.-) (Deoxy-5'-nucleotidase 2) (dNT-2)	Nt5m Dnt2	220
vGAFTVVckDAEEAk	N-Term(TMT6plex); C8(Carbamidomethyl); K9(Acetyl); K15(TMT6plex)	Y	1.10644	0.428346	P05202	AATC_MOUSE	Aspartate aminotransferase, cytoplasmic (cAspAT) (EC 2.6.1.1) (EC 2.6.1.3) (Cysteine aminotransferase, cytoplasmic) (Cysteine transaminase, cytoplasmic) (cCAT) (Glutamate oxaloacetate transaminase 1) (Transaminase A)	Got1	413
yTALVDQEEkEDVkScAEFVSGSQLR	N-Term(TMT6plex); K10(TMT6plex); K14(Acetyl); C16(Carbamidomethyl)	Y	1.34319	0.428346	Q9DCX2	ATP5H_MOUSE	ATP synthase subunit d, mitochondrial (ATPase subunit d) (ATP synthase peripheral stalk subunit d)	Atp5pd Atp5h	161
yNALkIPVPEDk	N-Term(TMT6plex); K5(Acetyl); K12(TMT6plex)	Y	1.13804	0.428346	Q9DCX2	ATP5H_MOUSE	ATP synthase subunit d, mitochondrial (ATPase subunit d) (ATP synthase peripheral stalk subunit d)	Atp5pd Atp5h	161
fAELTLkAGIPk	N-Term(TMT6plex); K7(Acetyl); K12(TMT6plex)	Y	1.33962	0.428346	Q8R0Y6	AL1L1_MOUSE	Cytosolic 10-formyltetrahydrofolate dehydrogenase (10-FTHFDH) (FDH) (EC 1.5.1.6) (Aldehyde dehydrogenase family 1 member L1)	Aldh1l1 Fthfd	902
aVDALkSDk	N-Term(TMT6plex); K6(Acetyl); K9(TMT6plex)	Y	1.20409	0.428346	Q9JLZ3	AUHM_MOUSE	Methylglutaconyl-CoA hydratase, mitochondrial (EC 4.2.1.18) (AU-specific RNA-binding enoyl-CoA hydratase) (AU-binding enoyl-CoA hydratase) (muAUH) (Itaconyl-CoA hydratase) (EC 4.2.1.56)	Auh	314
gLITPIIkDAAAk	N-Term(TMT6plex); K8(Acetyl); K13(TMT6plex)	Y	1.49243	0.428346	Q8BKZ9	ODPX_MOUSE	Pyruvate dehydrogenase protein X component, mitochondrial (Dihydrolipoamide dehydrogenase-binding protein of pyruvate dehydrogenase complex) (Lipoyl-containing pyruvate dehydrogenase complex component X)	Pdhx	501
cEDGSWkR	N-Term(TMT6plex); C1(Carbamidomethyl); K7(Acetyl)	Y	1.31145	0.430282	Q3UUI3	THEM4_MOUSE	Acyl-coenzyme A thioesterase THEM4 (Acyl-CoA thioesterase THEM4) (EC 3.1.2.2) (Carboxyl-terminal modulator protein) (Thioesterase superfamily member 4)	Them4 Ctmp	230
aLAMGYkPk	N-Term(TMT6plex); K7(Acetyl); K9(TMT6plex)	Y	1.25465	0.433245	Q99JY0	ECHB_MOUSE	Trifunctional enzyme subunit beta, mitochondrial (TP-beta) [Includes: 3-ketoacyl-CoA thiolase (EC 2.3.1.155) (EC 2.3.1.16) (Acetyl-CoA acyltransferase) (Beta-ketothiolase)]	Hadhb	475
lLIYkVSNR	N-Term(TMT6plex); K5(Acetyl)	Y	0.756676	0.433245	P01631	KV2A7_MOUSE	Ig kappa chain V-II region 26-10		113
gYGFGLIkLDLk	N-Term(TMT6plex); K8(Acetyl); K12(TMT6plex)	Y	0.698897	0.433245	Q60932	VDAC1_MOUSE	Voltage-dependent anion-selective channel protein 1 (VDAC-1) (mVDAC1) (Outer mitochondrial membrane protein porin 1) (Plasmalemmal porin) (Voltage-dependent anion-selective channel protein 5) (VDAC-5) (mVDAC5)	Vdac1 Vdac5	296
sELkHAk	N-Term(TMT6plex); K4(Acetyl); K7(TMT6plex)	Y	1.45392	0.434609	Q9Z110	P5CS_MOUSE	Delta-1-pyrroline-5-carboxylate synthase (P5CS) (Aldehyde dehydrogenase family 18 member A1) [Includes: Glutamate 5-kinase (GK) (EC 2.7.2.11) (Gamma-glutamyl kinase); Gamma-glutamyl phosphate reductase (GPR) (EC 1.2.1.41) (Glutamate-5-semialdehyde dehydrogenase) (Glutamyl-gamma-semialdehyde dehydrogenase)]	Aldh18a1 P5cs Pycs	795
tAmkYNLGLDLR	N-Term(TMT6plex); M3(Oxidation); K4(Acetyl)	Y	1.1937	0.441552	P26443	DHE3_MOUSE	Glutamate dehydrogenase 1, mitochondrial (GDH 1) (EC 1.4.1.3)	Glud1 Glud	558
skFANLNEQAAR	N-Term(TMT6plex); K2(Acetyl)	Y	1.24305	0.441552	P46660	AINX_MOUSE	Alpha-internexin (Alpha-Inx) (66 kDa neurofilament protein) (NF-66) (Neurofilament-66)	Ina	501
eGLkDVDTR	N-Term(TMT6plex); K4(Acetyl)	Y	1.33246	0.441552	Q61102	ABCB7_MOUSE	ATP-binding cassette sub-family B member 7, mitochondrial (ATP-binding cassette transporter 7) (ABC transporter 7 protein)	Abcb7 Abc7	752
fGNPGEkLVk	N-Term(TMT6plex); K7(Acetyl); K10(TMT6plex)	Y	1.31413	0.441552	Q61656	DDX5_MOUSE	Probable ATP-dependent RNA helicase DDX5 (EC 3.6.4.13) (DEAD box RNA helicase DEAD1) (mDEAD1) (DEAD box protein 5) (RNA helicase p68)	Ddx5 Tnz2	614
aVVGEkIMHDVIk	N-Term(TMT6plex); K6(Acetyl); K13(TMT6plex)	Y	1.28765	0.441552	O08599	STXB1_MOUSE	Syntaxin-binding protein 1 (Protein unc-18 homolog 1) (Unc18-1) (Protein unc-18 homolog A) (Unc-18A)	Stxbp1	594
dGLTDVYNkIHMGNcAENTAk	N-Term(TMT6plex); K9(Acetyl); C15(Carbamidomethyl); K21(TMT6plex)	Y	1.1414	0.443828	Q8QZT1	THIL_MOUSE	Acetyl-CoA acetyltransferase, mitochondrial (EC 2.3.1.9) (Acetoacetyl-CoA thiolase)	Acat1	424
gDVYkAQIMNVSWSADHR	N-Term(TMT6plex); K5(Acetyl)	Y	1.49106	0.444729	P53395	ODB2_MOUSE	Lipoamide acyltransferase component of branched-chain alpha-keto acid dehydrogenase complex, mitochondrial (EC 2.3.1.168) (Branched-chain alpha-keto acid dehydrogenase complex component E2) (BCKAD-E2) (BCKADE2) (Dihydrolipoamide acetyltransferase component of branched-chain alpha-keto acid dehydrogenase complex) (Dihydrolipoamide branched chain transacylase) (Dihydrolipoyllysine-residue (2-methyl…	Dbt	482
cEkAMTAk	N-Term(TMT6plex); C1(Carbamidomethyl); K3(Acetyl); K8(TMT6plex)	Y	1.24636	0.448459	P56391	CX6B1_MOUSE	Cytochrome c oxidase subunit 6B1 (Cytochrome c oxidase subunit VIb isoform 1) (COX VIb-1)	Cox6b1 Cox6b	86
sGEYPFPLIkR	N-Term(TMT6plex); K10(Acetyl)	Y	1.22463	0.448459	P45952	ACADM_MOUSE	Medium-chain specific acyl-CoA dehydrogenase, mitochondrial (MCAD) (EC 1.3.8.7)	Acadm	421
iITEkGVFDVDkk	N-Term(TMT6plex); K5(Acetyl); K12(TMT6plex); K13(TMT6plex)	Y	1.35368	0.448459	Q9D0K2	SCOT1_MOUSE	Succinyl-CoA:3-ketoacid coenzyme A transferase 1, mitochondrial (EC 2.8.3.5) (3-oxoacid CoA-transferase 1) (Somatic-type succinyl-CoA:3-oxoacid CoA-transferase) (SCOT-s)	Oxct1 Oxct Scot	520
dLSTVVSQELEcVDRIVISQPQEVPAQLLkALEk	N-Term(TMT6plex); C12(Carbamidomethyl); K30(Acetyl); K34(TMT6plex)	Y	0.696808	0.4525	Q9QXZ0	MACF1_MOUSE	Microtubule-actin cross-linking factor 1 (Actin cross-linking family 7)	Macf1 Acf7 Aclp7 Macf	7354
wDPDkTGDkPR	N-Term(TMT6plex); K5(TMT6plex); K9(Acetyl)	Y	1.2346	0.455273	Q9CQA3	SDHB_MOUSE	Succinate dehydrogenase [ubiquinone] iron-sulfur subunit, mitochondrial (EC 1.3.5.1) (Iron-sulfur subunit of complex II) (Ip)	Sdhb	282
eHAGkIGYPVMIk	N-Term(TMT6plex); K5(Acetyl); K13(TMT6plex)	Y	1.2076	0.456379	Q99MR8	MCCA_MOUSE	Methylcrotonoyl-CoA carboxylase subunit alpha, mitochondrial (MCCase subunit alpha) (EC 6.4.1.4) (3-methylcrotonyl-CoA carboxylase 1) (3-methylcrotonyl-CoA carboxylase biotin-containing subunit) (3-methylcrotonyl-CoA:carbon dioxide ligase subunit alpha)	Mccc1 Mcca	717
nkFPGDSVVTGR	N-Term(TMT6plex); K2(Acetyl)	Y	1.52981	0.456379	Q99MN9	PCCB_MOUSE	Propionyl-CoA carboxylase beta chain, mitochondrial (PCCase subunit beta) (EC 6.4.1.3) (Propanoyl-CoA:carbon dioxide ligase subunit beta)	Pccb	541
ySEGYPGkR	N-Term(TMT6plex); K8(Acetyl)	Y	1.58078	0.459116	Q9CZN7	GLYM_MOUSE	Serine hydroxymethyltransferase, mitochondrial (SHMT) (EC 2.1.2.1) (Glycine hydroxymethyltransferase) (Serine methylase)	Shmt2	504
dAVTYTEHAkR	N-Term(TMT6plex); K10(Acetyl)	Y	1.48253	0.465334	P62806	H4_MOUSE	Histone H4	H4c1 Hist1h4a; H4c2 H4-53 Hist1h4b; H4c3 H4-12 Hist1h4c; H4c4 Hist1h4d; H4c6 Hist1h4f; H4c8 Hist1h4h; H4c9 Hist1h4i; H4c11 Hist1h4j; H4c12 Hist1h4k; Hist1h4m; H4c14 Hist2h4 Hist2h4a; H4f16 Hist4h4	103
fGIAAkYk	N-Term(TMT6plex); K6(Acetyl); K8(TMT6plex)	Y	1.24159	0.465334	Q60931	VDAC3_MOUSE	Voltage-dependent anion-selective channel protein 3 (VDAC-3) (mVDAC3) (Outer mitochondrial membrane protein porin 3)	Vdac3	283
sEkEQLQALNDR	N-Term(TMT6plex); K3(Acetyl)	Y	1.54452	0.465334	P19246	NFH_MOUSE	Neurofilament heavy polypeptide (NF-H) (200 kDa neurofilament protein) (Neurofilament triplet H protein)	Nefh Kiaa0845 Nfh	1090
ekIPDPHALR	N-Term(TMT6plex); K2(Acetyl)	Y	1.49553	0.468462	Q8R0F8	FAHD1_MOUSE	Acylpyruvase FAHD1, mitochondrial (EC 3.7.1.5) (Fumarylacetoacetate hydrolase domain-containing protein 1) (Oxaloacetate decarboxylase) (OAA decarboxylase) (EC 4.1.1.112)	Fahd1 MNCb-4134	227
iDAQHkR	N-Term(TMT6plex); K6(Acetyl)	Y	1.50212	0.468462	Q99MN9	PCCB_MOUSE	Propionyl-CoA carboxylase beta chain, mitochondrial (PCCase subunit beta) (EC 6.4.1.3) (Propanoyl-CoA:carbon dioxide ligase subunit beta)	Pccb	541
dVDGVTDINLGkLVR	N-Term(TMT6plex); K12(Acetyl)	Y	1.24021	0.471366	Q3V3R1	C1TM_MOUSE	Monofunctional C1-tetrahydrofolate synthase, mitochondrial (EC 6.3.4.3) (Formyltetrahydrofolate synthetase)	Mthfd1l Fthfsdc1	977
kLSSAMSAAk	N-Term(TMT6plex); K1(Acetyl); K10(TMT6plex)	Y	1.11621	0.472036	P14152	RL7_MOUSE	60S ribosomal protein L7	Rpl7	270
yLTNQkNSNSk	N-Term(TMT6plex); K6(Acetyl); K11(TMT6plex)	Y	1.36596	0.484743	Q2VPQ9	EAF6_MOUSE	Chromatin modification-related protein MEAF6 (MYST/Esa1-associated factor 6) (Esa1-associated factor 6 homolog) (Protein EAF6 homolog)	Meaf6	191
gQIkIAk	N-Term(TMT6plex); K4(Acetyl); K7(TMT6plex)	Y	1.15674	0.487713	Q8BHF7	PGPS1_MOUSE	CDP-diacylglycerol--glycerol-3-phosphate 3-phosphatidyltransferase, mitochondrial (EC 2.7.8.5) (Phosphatidylglycerophosphate synthase 1) (PGP synthase 1) (Silencer-associated factor)	Pgs1 Saf	553
lLTWDVkDTLIk	N-Term(TMT6plex); K7(Acetyl); K12(TMT6plex)	Y	1.74849	0.487713	Q9CYW4	HDHD3_MOUSE	Haloacid dehalogenase-like hydrolase domain-containing protein 3	Hdhd3	251
dFFGETVkk	N-Term(TMT6plex); K8(Acetyl); K9(TMT6plex)	Y	1.19742	0.488175	Q9DCM2	GSTK1_MOUSE	Glutathione S-transferase kappa 1 (EC 2.5.1.18) (GST 13-13) (GST class-kappa) (GSTK1-1) (mGSTK1) (Glutathione S-transferase subunit 13)	Gstk1	226
nTILkAYDGR	N-Term(TMT6plex); K5(Acetyl)	Y	1.27233	0.489267	P54071	IDHP_MOUSE	Isocitrate dehydrogenase [NADP], mitochondrial (IDH) (EC 1.1.1.42) (ICD-M) (IDP) (NADP(+)-specific ICDH) (Oxalosuccinate decarboxylase)	Idh2	452
hLVTTQTEHkcVLDScR	N-Term(TMT6plex); K10(Acetyl); C11(Carbamidomethyl); C16(Carbamidomethyl)	Y	1.26963	0.491676	Q9Z1J3	NFS1_MOUSE	Cysteine desulfurase, mitochondrial (m-Nfs1) (EC 2.8.1.7)	Nfs1 Nifs	459
ikLTVYDVk	N-Term(TMT6plex); K2(Acetyl); K9(TMT6plex)	Y	1.17433	0.499074	Q6P1Y8	INP4B_MOUSE	Type II inositol 3,4-bisphosphate 4-phosphatase (EC 3.1.3.66) (Inositol polyphosphate 4-phosphatase type II)	Inpp4b	924
tSADGNEkk	N-Term(TMT6plex); K8(Acetyl); K9(TMT6plex)	Y	0.770317	0.499074	P61982	1433G_MOUSE	14-3-3 protein gamma [Cleaved into: 14-3-3 protein gamma, N-terminally processed]	Ywhag	247
eNLkEIAR	N-Term(TMT6plex); K4(Acetyl)	Y	1.23858	0.515176	Q9EQ20	MMSA_MOUSE	Methylmalonate-semialdehyde dehydrogenase [acylating], mitochondrial (MMSDH) (Malonate-semialdehyde dehydrogenase [acylating]) (EC 1.2.1.18) (EC 1.2.1.27) (Aldehyde dehydrogenase family 6 member A1)	Aldh6a1	535
tFkQQHGk	N-Term(TMT6plex); K3(Acetyl); K8(TMT6plex)	Y	1.28085	0.522327	Q9CZU6	CISY_MOUSE	Citrate synthase, mitochondrial (EC 2.3.3.1) (Citrate (Si)-synthase)	Cs	464
lNTkVTGATk	N-Term(TMT6plex); K4(Acetyl); K10(TMT6plex)	Y	0.880344	0.522327	O08749	DLDH_MOUSE	Dihydrolipoyl dehydrogenase, mitochondrial (EC 1.8.1.4) (Dihydrolipoamide dehydrogenase)	Dld	509
ekGSTASQVLQR	N-Term(TMT6plex); K2(Acetyl)	Y	1.21274	0.522327	Q8VEM8	MPCP_MOUSE	Phosphate carrier protein, mitochondrial (Phosphate transport protein) (PTP) (Solute carrier family 25 member 3)	Slc25a3	357
aNVAkPGLVDDFEkk	N-Term(TMT6plex); K5(TMT6plex); K14(TMT6plex); K15(Acetyl)	Y	1.24186	0.522327	Q9DCX2	ATP5H_MOUSE	ATP synthase subunit d, mitochondrial (ATPase subunit d) (ATP synthase peripheral stalk subunit d)	Atp5pd Atp5h	161
dDISkLR	N-Term(TMT6plex); K5(Acetyl)	Y	1.29851	0.522327	Q8BIJ6	SYIM_MOUSE	Isoleucine--tRNA ligase, mitochondrial (EC 6.1.1.5) (Isoleucyl-tRNA synthetase) (IleRS)	Iars2	1012
iYGDIIYTSAkDkR	N-Term(TMT6plex); K11(Acetyl); K13(TMT6plex)	Y	0.913703	0.522327	Q8BWF0	SSDH_MOUSE	Succinate-semialdehyde dehydrogenase, mitochondrial (EC 1.2.1.24) (Aldehyde dehydrogenase family 5 member A1) (NAD(+)-dependent succinic semialdehyde dehydrogenase)	Aldh5a1	523
dELFTDTkAR	N-Term(TMT6plex); K8(Acetyl)	Y	1.2062	0.527044	P52825	CPT2_MOUSE	Carnitine O-palmitoyltransferase 2, mitochondrial (EC 2.3.1.21) (Carnitine palmitoyltransferase II) (CPT II)	Cpt2 Cpt-2	658
lSEDVEQVkk	N-Term(TMT6plex); K9(Acetyl); K10(TMT6plex)	Y	1.19474	0.527044	P61264	STX1B_MOUSE	Syntaxin-1B	Stx1b Stx1b1 Stx1b2	288
aLVSTkWLAESIR	N-Term(TMT6plex); K6(Acetyl)	Y	1.22015	0.535488	P52196	THTR_MOUSE	Thiosulfate sulfurtransferase (EC 2.8.1.1) (Rhodanese)	Tst	297
gFGFGLVkLDVk	N-Term(TMT6plex); K8(Acetyl); K12(TMT6plex)	Y	0.786054	0.535488	Q60930	VDAC2_MOUSE	Voltage-dependent anion-selective channel protein 2 (VDAC-2) (mVDAC2) (Outer mitochondrial membrane protein porin 2) (Voltage-dependent anion-selective channel protein 6) (VDAC-6) (mVDAC6)	Vdac2 Vdac6	295
nkLILIAR	N-Term(TMT6plex); K2(Acetyl)	Y	1.32349	0.535488	P61922	GABT_MOUSE	4-aminobutyrate aminotransferase, mitochondrial (EC 2.6.1.19) ((S)-3-amino-2-methylpropionate transaminase) (EC 2.6.1.22) (GABA aminotransferase) (GABA-AT) (Gamma-amino-N-butyrate transaminase) (GABA transaminase) (GABA-T) (L-AIBAT)	Abat Gabat	500
nDIEkAk	N-Term(TMT6plex); K5(Acetyl); K7(TMT6plex)	Y	1.29511	0.535488	P47934	CACP_MOUSE	Carnitine O-acetyltransferase (Carnitine acetylase) (EC 2.3.1.7) (Carnitine acetyltransferase) (CAT) (CrAT)	Crat	626
eEWAkk	N-Term(TMT6plex); K5(Acetyl); K6(TMT6plex)	Y	1.24705	0.535488	Q9D855	QCR7_MOUSE	Cytochrome b-c1 complex subunit 7 (Complex III subunit 7) (Complex III subunit VII) (Ubiquinol-cytochrome c reductase complex 14 kDa protein)	Uqcrb	111
ekADWSSLSR	N-Term(TMT6plex); K2(Acetyl)	Y	1.39736	0.535488	P19783	COX41_MOUSE	Cytochrome c oxidase subunit 4 isoform 1, mitochondrial (Cytochrome c oxidase polypeptide IV) (Cytochrome c oxidase subunit IV isoform 1) (COX IV-1)	Cox4i1 Cox4 Cox4a	169
lTDADAMk	N-Term(TMT6plex); K8(Acetyl)	Y	1.46695	0.538023	Q03265	ATPA_MOUSE	ATP synthase subunit alpha, mitochondrial (ATP synthase F1 subunit alpha)	Atp5f1a Atp5a1	553
eALEAAkR	N-Term(TMT6plex); K7(Acetyl)	Y	1.31805	0.539268	Q9Z2I8	SUCB2_MOUSE	Succinate--CoA ligase [GDP-forming] subunit beta, mitochondrial (EC 6.2.1.4) (GTP-specific succinyl-CoA synthetase subunit beta) (G-SCS) (GTPSCS) (Succinyl-CoA synthetase beta-G chain) (SCS-betaG)	Suclg2	433
eYLLQYNDPkR	N-Term(TMT6plex); K10(Acetyl)	Y	0.837812	0.544998	Q9CQC7	NDUB4_MOUSE	NADH dehydrogenase [ubiquinone] 1 beta subcomplex subunit 4 (Complex I-B15) (CI-B15) (NADH-ubiquinone oxidoreductase B15 subunit)	Ndufb4	129
iHPVDkLTIQGLk	N-Term(TMT6plex); K6(Acetyl); K13(TMT6plex)	Y	1.16666	0.550152	Q99KI0	ACON_MOUSE	Aconitate hydratase, mitochondrial (Aconitase) (EC 4.2.1.3) (Citrate hydro-lyase)	Aco2	780
tIAPALVSkk	N-Term(TMT6plex); K9(Acetyl); K10(TMT6plex)	Y	0.903812	0.550153	P17182	ENOA_MOUSE	Alpha-enolase (EC 4.2.1.11) (2-phospho-D-glycerate hydro-lyase) (Enolase 1) (Non-neural enolase) (NNE)	Eno1 Eno-1	434
iGEkYVDmSAk	N-Term(TMT6plex); K4(Acetyl); K11(TMT6plex)	Y	1.1598	0.550153	Q9DB20	ATPO_MOUSE	ATP synthase subunit O, mitochondrial (ATP synthase peripheral stalk subunit OSCP) (Oligomycin sensitivity conferral protein) (OSCP)	Atp5po Atp5o D12Wsu28e	213
vVHAFDMEDLGDkAVYcR	N-Term(TMT6plex); K13(Acetyl); C17(Carbamidomethyl)	Y	1.20562	0.55139	Q91WS0	CISD1_MOUSE	CDGSH iron-sulfur domain-containing protein 1 (MitoNEET)	Cisd1 D10Ertd214e Zcd1	108
yEEDkFYLEPYLk	N-Term(TMT6plex); K5(Acetyl); K13(TMT6plex)	Y	0.747425	0.55139	Q9D855	QCR7_MOUSE	Cytochrome b-c1 complex subunit 7 (Complex III subunit 7) (Complex III subunit VII) (Ubiquinol-cytochrome c reductase complex 14 kDa protein)	Uqcrb	111
dTNSkk	N-Term(TMT6plex); K5(Acetyl); K6(TMT6plex)	Y	1.26508	0.55139	P05202	AATC_MOUSE	Aspartate aminotransferase, cytoplasmic (cAspAT) (EC 2.6.1.1) (EC 2.6.1.3) (Cysteine aminotransferase, cytoplasmic) (Cysteine transaminase, cytoplasmic) (cCAT) (Glutamate oxaloacetate transaminase 1) (Transaminase A)	Got1	413
iAQLEEVkQSSmk	N-Term(TMT6plex); K8(Acetyl); M12(Oxidation); K13(TMT6plex)	Y	1.24206	0.55139	Q9CQQ7	AT5F1_MOUSE	ATP synthase F(0) complex subunit B1, mitochondrial (ATP synthase peripheral stalk-membrane subunit b) (ATP synthase subunit b) (ATPase subunit b)	Atp5pb Atp5f1	256
lHQEEkk	N-Term(TMT6plex); K6(Acetyl); K7(TMT6plex)	Y	0.820433	0.55139	Q9R1T4	SEPT6_MOUSE	Septin-6	Septin6 Kiaa0128 Sept6	434
vkYFNIk	N-Term(TMT6plex); K2(Acetyl); K7(TMT6plex)	Y	1.17211	0.55139	Q9JLT4	TRXR2_MOUSE	Thioredoxin reductase 2, mitochondrial (EC 1.8.1.9) (Thioredoxin reductase TR3)	Txnrd2 Trxr2	524
qMkNEVAALTAAGk	N-Term(TMT6plex); K3(Acetyl); K14(TMT6plex)	Y	0.854296	0.560709	Q91VR2	ATPG_MOUSE	ATP synthase subunit gamma, mitochondrial (ATP synthase F1 subunit gamma) (F-ATPase gamma subunit)	Atp5f1c Atp5c1	298
nALSkNLLk	N-Term(TMT6plex); K5(Acetyl); K9(TMT6plex)	Y	1.22094	0.560709	Q9JLZ3	AUHM_MOUSE	Methylglutaconyl-CoA hydratase, mitochondrial (EC 4.2.1.18) (AU-specific RNA-binding enoyl-CoA hydratase) (AU-binding enoyl-CoA hydratase) (muAUH) (Itaconyl-CoA hydratase) (EC 4.2.1.56)	Auh	314
eLWIIDEkk	N-Term(TMT6plex); K8(Acetyl); K9(TMT6plex)	Y	1.21636	0.562583	Q921G7	ETFD_MOUSE	Electron transfer flavoprotein-ubiquinone oxidoreductase, mitochondrial (ETF-QO) (ETF-ubiquinone oxidoreductase) (EC 1.5.5.1) (Electron-transferring-flavoprotein dehydrogenase) (ETF dehydrogenase)	Etfdh	616
aMkQVAGTmk	N-Term(TMT6plex); M2(Oxidation); K3(Acetyl); M9(Oxidation); K10(TMT6plex)	Y	1.17484	0.566474	Q03265	ATPA_MOUSE	ATP synthase subunit alpha, mitochondrial (ATP synthase F1 subunit alpha)	Atp5f1a Atp5a1	553
lQLLEPFDkWDGk	N-Term(TMT6plex); K9(Acetyl); K13(TMT6plex)	Y	1.21093	0.566474	Q99KI0	ACON_MOUSE	Aconitate hydratase, mitochondrial (Aconitase) (EC 4.2.1.3) (Citrate hydro-lyase)	Aco2	780
lITSDkk	N-Term(TMT6plex); K6(Acetyl); K7(TMT6plex)	Y	1.12398	0.566474	Q9Z2I9	SUCB1_MOUSE	Succinate--CoA ligase [ADP-forming] subunit beta, mitochondrial (EC 6.2.1.5) (ATP-specific succinyl-CoA synthetase subunit beta) (A-SCS) (Succinyl-CoA synthetase beta-A chain) (SCS-betaA)	Sucla2	463
gVITVkDGk	N-Term(TMT6plex); K6(Acetyl); K9(TMT6plex)	Y	1.19025	0.570979	P63038	CH60_MOUSE	60 kDa heat shock protein, mitochondrial (EC 5.6.1.7) (60 kDa chaperonin) (Chaperonin 60) (CPN60) (HSP-65) (Heat shock protein 60) (HSP-60) (Hsp60) (Mitochondrial matrix protein P1)	Hspd1 Hsp60	573
dALkTEFk	N-Term(TMT6plex); K4(Acetyl); K8(TMT6plex)	Y	1.27433	0.576556	P56382	ATP5E_MOUSE	ATP synthase subunit epsilon, mitochondrial (ATPase subunit epsilon) (ATP synthase F1 subunit epsilon)	Atp5f1e Atp5e	52
rYDDPEVQkDTk	N-Term(TMT6plex); K9(Acetyl); K12(TMT6plex)	Y	1.16644	0.576556	P38647	GRP75_MOUSE	Stress-70 protein, mitochondrial (75 kDa glucose-regulated protein) (GRP-75) (Heat shock 70 kDa protein 9) (Mortalin) (Peptide-binding protein 74) (PBP74) (p66 MOT)	Hspa9 Grp75 Hsp74 Hspa9a	679
dAIAQAEMDLkR	N-Term(TMT6plex); K11(Acetyl)	Y	1.15035	0.583418	Q3UMR5	MCU_MOUSE	Calcium uniporter protein, mitochondrial	Mcu	350
eAWDAGkFASEITPITISVk	N-Term(TMT6plex); K7(Acetyl); K20(TMT6plex)	Y	1.39475	0.591438	Q8QZT1	THIL_MOUSE	Acetyl-CoA acetyltransferase, mitochondrial (EC 2.3.1.9) (Acetoacetyl-CoA thiolase)	Acat1	424
kIkAAVEDPR	N-Term(TMT6plex); K1(TMT6plex); K3(Acetyl)	Y	1.30668	0.596204	Q9D2G2	ODO2_MOUSE	Dihydrolipoyllysine-residue succinyltransferase component of 2-oxoglutarate dehydrogenase complex, mitochondrial (EC 2.3.1.61) (2-oxoglutarate dehydrogenase complex component E2) (OGDC-E2) (Dihydrolipoamide succinyltransferase component of 2-oxoglutarate dehydrogenase complex) (E2K)	Dlst	454
ekYLPk	N-Term(TMT6plex); K2(Acetyl); K6(TMT6plex)	Y	1.25443	0.598436	Q9JHI5	IVD_MOUSE	Isovaleryl-CoA dehydrogenase, mitochondrial (IVD) (EC 1.3.8.4)	Ivd	424
dVkLLLLGAGESGk	N-Term(TMT6plex); K3(Acetyl); K14(TMT6plex)	Y	0.833716	0.604606	P18872	GNAO_MOUSE	Guanine nucleotide-binding protein G(o) subunit alpha	Gnao1 Gna0 Gnao	354
dEGANAFFk	N-Term(TMT6plex); K9(Acetyl)	Y	1.53235	0.607844	P48962	ADT1_MOUSE	ADP/ATP translocase 1 (ADP,ATP carrier protein 1) (ADP,ATP carrier protein, heart/skeletal muscle isoform T1) (Adenine nucleotide translocator 1) (ANT 1) (Solute carrier family 25 member 4) (mANC1)	Slc25a4 Anc1 Ant1	298
lEPLkPLk	N-Term(TMT6plex); K5(Acetyl); K8(TMT6plex)	Y	1.26141	0.607844	E9PYL2	PRR12_MOUSE	Proline-rich protein 12	Prr12 Kiaa1205	2035
gkGGkGLGk	N-Term(TMT6plex); K2(Acetyl); K5(Acetyl); K9(TMT6plex)	Y	1.23864	0.607844	P62806	H4_MOUSE	Histone H4	H4c1 Hist1h4a; H4c2 H4-53 Hist1h4b; H4c3 H4-12 Hist1h4c; H4c4 Hist1h4d; H4c6 Hist1h4f; H4c8 Hist1h4h; H4c9 Hist1h4i; H4c11 Hist1h4j; H4c12 Hist1h4k; Hist1h4m; H4c14 Hist2h4 Hist2h4a; H4f16 Hist4h4	103
aVSSQMIGQkLITk	N-Term(TMT6plex); K10(Acetyl); K14(TMT6plex)	Y	1.24447	0.609887	Q9Z2I9	SUCB1_MOUSE	Succinate--CoA ligase [ADP-forming] subunit beta, mitochondrial (EC 6.2.1.5) (ATP-specific succinyl-CoA synthetase subunit beta) (A-SCS) (Succinyl-CoA synthetase beta-A chain) (SCS-betaA)	Sucla2	463
iGFAEkVAAk	N-Term(TMT6plex); K6(Acetyl); K10(TMT6plex)	Y	1.21115	0.610111	P97807	FUMH_MOUSE	Fumarate hydratase, mitochondrial (Fumarase) (EC 4.2.1.2) (EF-3)	Fh Fh1	507
vkVGkSVSR	N-Term(TMT6plex); K2(Acetyl); K5(Acetyl)	Y	0.754024	0.610111	Q8BZ21	KAT6A_MOUSE	Histone acetyltransferase KAT6A (EC 2.3.1.48) (MOZ, YBF2/SAS3, SAS2 and TIP60 protein 3) (MYST-3) (Monocytic leukemia zinc finger homolog) (Monocytic leukemia zinc finger protein)	Kat6a Moz Myst3	2003
nLLkmLSk	N-Term(TMT6plex); K4(Acetyl); M5(Oxidation); K8(TMT6plex)	Y	1.11871	0.613016	Q9JLZ3	AUHM_MOUSE	Methylglutaconyl-CoA hydratase, mitochondrial (EC 4.2.1.18) (AU-specific RNA-binding enoyl-CoA hydratase) (AU-binding enoyl-CoA hydratase) (muAUH) (Itaconyl-CoA hydratase) (EC 4.2.1.56)	Auh	314
iIDVSTVkELcR	N-Term(TMT6plex); K8(Acetyl); C11(Carbamidomethyl)	Y	1.18512	0.615471	Q9D8S4	ORN_MOUSE	Oligoribonuclease, mitochondrial (EC 3.1.-.-) (RNA exonuclease 2 homolog) (Small fragment nuclease)	Rexo2 Smfn	237
hIQDEkLVR	N-Term(TMT6plex); K6(Acetyl)	Y	1.63145	0.618544	O55028	BCKD_MOUSE	[3-methyl-2-oxobutanoate dehydrogenase [lipoamide]] kinase, mitochondrial (EC 2.7.11.4) (Branched-chain alpha-ketoacid dehydrogenase kinase) (BCKD-kinase) (BCKDHKIN)	Bckdk	412
aSAELALGENNEVLkSGR	N-Term(TMT6plex); K15(Acetyl)	Y	0.875205	0.618544	P05202	AATC_MOUSE	Aspartate aminotransferase, cytoplasmic (cAspAT) (EC 2.6.1.1) (EC 2.6.1.3) (Cysteine aminotransferase, cytoplasmic) (Cysteine transaminase, cytoplasmic) (cCAT) (Glutamate oxaloacetate transaminase 1) (Transaminase A)	Got1	413
sTVAQLVkR	N-Term(TMT6plex); K8(Acetyl)	Y	1.16265	0.618544	Q03265	ATPA_MOUSE	ATP synthase subunit alpha, mitochondrial (ATP synthase F1 subunit alpha)	Atp5f1a Atp5a1	553
gILVGIkVDk	N-Term(TMT6plex); K7(Acetyl); K10(TMT6plex)	Y	0.722496	0.618544	P05063	ALDOC_MOUSE	Fructose-bisphosphate aldolase C (EC 4.1.2.13) (Aldolase 3) (Brain-type aldolase) (Scrapie-responsive protein 2) (Zebrin II)	Aldoc Aldo3 Scrg2	363
iSTQQVkNk	N-Term(TMT6plex); K7(Acetyl); K9(TMT6plex)	Y	1.22124	0.622267	Q9DCM2	GSTK1_MOUSE	Glutathione S-transferase kappa 1 (EC 2.5.1.18) (GST 13-13) (GST class-kappa) (GSTK1-1) (mGSTK1) (Glutathione S-transferase subunit 13)	Gstk1	226
aATEGYkILk	N-Term(TMT6plex); K7(Acetyl); K10(TMT6plex)	Y	0.828173	0.622267	Q8C0M9	ASGL1_MOUSE	Isoaspartyl peptidase/L-asparaginase (EC 3.4.19.5) (EC 3.5.1.1) (Asparaginase-like protein 1) (Beta-aspartyl-peptidase) (Isoaspartyl dipeptidase) (L-asparagine amidohydrolase) [Cleaved into: Isoaspartyl peptidase/L-asparaginase alpha chain; Isoaspartyl peptidase/L-asparaginase beta chain]	Asrgl1	326
lPcVAAkIYR	N-Term(TMT6plex); C3(Carbamidomethyl); K7(Acetyl)	Y	1.14547	0.625514	Q9CZU6	CISY_MOUSE	Citrate synthase, mitochondrial (EC 2.3.3.1) (Citrate (Si)-synthase)	Cs	464
kHGVYNPNk	N-Term(TMT6plex); K1(Acetyl); K9(TMT6plex)	Y	1.15102	0.625514	P08249	ENPL_MOUSE	Endoplasmin (94 kDa glucose-regulated protein) (GRP-94) (Endoplasmic reticulum resident protein 99) (ERp99) (Heat shock protein 90 kDa beta member 1) (Polymorphic tumor rejection antigen 1) (Tumor rejection antigen gp96)	Hsp90b1 Grp94 Tra-1 Tra1	802
lAAEDATNEk	N-Term(TMT6plex); K10(Acetyl)	Y	1.36547	0.625514	P08551	KCC4_MOUSE	Calcium/calmodulin-dependent protein kinase type IV (CaMK IV) (EC 2.7.11.17) (CaM kinase-GR)	Camk4	469
vELDkk	N-Term(TMT6plex); K5(Acetyl); K6(TMT6plex)	Y	1.31968	0.625514	P08553	NFL_MOUSE	Neurofilament light polypeptide (NF-L) (68 kDa neurofilament protein) (Neurofilament triplet L protein)	Nefl Nf68 Nfl	543
vRVDEYDYSkPIQGQQk	N-Term(TMT6plex); K10(Acetyl); K17(TMT6plex)	Y	0.772546	0.627585	Q8K2B3	SDHA_MOUSE	Succinate dehydrogenase [ubiquinone] flavoprotein subunit, mitochondrial (EC 1.3.5.1) (Flavoprotein subunit of complex II) (Fp)	Sdha	664
eHcEQLEkcVk	N-Term(TMT6plex); C3(Carbamidomethyl); K8(Acetyl); C9(Carbamidomethyl); K11(TMT6plex)	Y	0.850347	0.630072	P99028	QCR6_MOUSE	Cytochrome b-c1 complex subunit 6, mitochondrial (Complex III subunit 6) (Complex III subunit VIII) (Cytochrome c1 non-heme 11 kDa protein) (Mitochondrial hinge protein) (Ubiquinol-cytochrome c reductase complex 11 kDa protein)	Uqcrh	89
yVGkEPSGLR	N-Term(TMT6plex); K4(Acetyl)	Y	1.18469	0.630072	D3Z7P3	GLSK_MOUSE	Glutaminase kidney isoform, mitochondrial (GLS) (EC 3.5.1.2) [Cleaved into: Glutaminase kidney isoform, mitochondrial 68 kDa chain; Glutaminase kidney isoform, mitochondrial 65 kDa chain]	Gls Gls1 Kiaa0838	674
sYkPVYWSPSSR	N-Term(TMT6plex); K3(Acetyl)	Y	1.06972	0.630072	Q8BIJ6	SYIM_MOUSE	Isoleucine--tRNA ligase, mitochondrial (EC 6.1.1.5) (Isoleucyl-tRNA synthetase) (IleRS)	Iars2	1012
kLGEAAVR	N-Term(TMT6plex); K1(Acetyl)	Y	1.25325	0.630072	Q99MR8	MCCA_MOUSE	Methylcrotonoyl-CoA carboxylase subunit alpha, mitochondrial (MCCase subunit alpha) (EC 6.4.1.4) (3-methylcrotonyl-CoA carboxylase 1) (3-methylcrotonyl-CoA carboxylase biotin-containing subunit) (3-methylcrotonyl-CoA:carbon dioxide ligase subunit alpha)	Mccc1 Mcca	717
gQLGDLQDYHkYR	N-Term(TMT6plex); K11(Acetyl)	Y	1.17184	0.630072	Q8CAK1	CAF17_MOUSE	Putative transferase CAF17 homolog, mitochondrial (EC 2.1.-.-) (Iron-sulfur cluster assembly factor homolog)	Iba57	358
gVTEAHVDQkNk	N-Term(TMT6plex); K10(Acetyl); K12(TMT6plex)	Y	1.16894	0.630072	Q9D172	GAL3A_MOUSE	Glutamine amidotransferase-like class 1 domain-containing protein 3A, mitochondrial	Gatd3a D10Jhu81e	266
skSDPIMLLkDR	N-Term(TMT6plex); K2(TMT6plex); K10(Acetyl)	Y	1.1782	0.630072	P35486	ODPA_MOUSE	Pyruvate dehydrogenase E1 component subunit alpha, somatic form, mitochondrial (EC 1.2.4.1) (PDHE1-A type I)	Pdha1 Pdha-1	390
dLVkDDIkVSVNDFIIR	N-Term(TMT6plex); K4(TMT6plex); K8(Acetyl)	Y	1.20031	0.630072	Q8BKZ9	ODPX_MOUSE	Pyruvate dehydrogenase protein X component, mitochondrial (Dihydrolipoamide dehydrogenase-binding protein of pyruvate dehydrogenase complex) (Lipoyl-containing pyruvate dehydrogenase complex component X)	Pdhx	501
yGDLANWMIPGkMVk	N-Term(TMT6plex); K12(Acetyl); K15(TMT6plex)	Y	1.25835	0.630072	Q9D0K2	SCOT1_MOUSE	Succinyl-CoA:3-ketoacid coenzyme A transferase 1, mitochondrial (EC 2.8.3.5) (3-oxoacid CoA-transferase 1) (Somatic-type succinyl-CoA:3-oxoacid CoA-transferase) (SCOT-s)	Oxct1 Oxct Scot	520
nkMGLk	N-Term(TMT6plex); K2(Acetyl); K6(TMT6plex)	Y	1.19059	0.630276	Q9D6R2	IDH3A_MOUSE	Isocitrate dehydrogenase [NAD] subunit alpha, mitochondrial (EC 1.1.1.41) (Isocitric dehydrogenase subunit alpha) (NAD(+)-specific ICDH subunit alpha)	Idh3a	366
eLSSFYFSIVkDR	N-Term(TMT6plex); K11(Acetyl)	Y	1.34129	0.630276	Q8BIJ6	SYIM_MOUSE	Isoleucine--tRNA ligase, mitochondrial (EC 6.1.1.5) (Isoleucyl-tRNA synthetase) (IleRS)	Iars2	1012
tQAYPDQkPGTSGLR	N-Term(TMT6plex); K8(Acetyl)	Y	0.801091	0.630276	Q9D0F9	PGM1_MOUSE	Phosphoglucomutase-1 (PGM 1) (EC 5.4.2.2) (Glucose phosphomutase 1) (Phosphoglucomutase-2)	Pgm1 Pgm2	562
yEAHSDkAk	N-Term(TMT6plex); K7(Acetyl); K9(TMT6plex)	Y	1.19124	0.637605	Q8VEJ9	VPS4A_MOUSE	Vacuolar protein sorting-associated protein 4A (EC 3.6.4.6)	Vps4a	437
tSFGSLkDEDR	N-Term(TMT6plex); K7(Acetyl)	Y	0.720263	0.638079	Q91YT0	NDUV1_MOUSE	NADH dehydrogenase [ubiquinone] flavoprotein 1, mitochondrial (EC 1.6.99.3) (EC 7.1.1.2) (Complex I-51kD) (CI-51kD) (NADH-ubiquinone oxidoreductase 51 kDa subunit)	Ndufv1	464
lEkGTITQNER	N-Term(TMT6plex); K3(Acetyl)	Y	1.78881	0.639998	P11881	ITPR1_MOUSE	Inositol 1,4,5-trisphosphate receptor type 1 (IP3 receptor isoform 1) (IP3R 1) (InsP3R1) (Inositol 1,4,5-trisphosphate-binding protein P400) (Protein PCD-6) (Purkinje cell protein 1) (Type 1 inositol 1,4,5-trisphosphate receptor) (Type 1 InsP3 receptor)	Itpr1 Insp3r Pcd6 Pcp1	2749
aIkLAANDFLR	N-Term(TMT6plex); K3(Acetyl)	Y	0.866663	0.640386	Q9DB41	GHC2_MOUSE	Mitochondrial glutamate carrier 2 (GC-2) (Glutamate/H(+) symporter 2) (Solute carrier family 25 member 18)	Slc25a18 Gc2	320
hEQMkk	N-Term(TMT6plex); K5(Acetyl); K6(TMT6plex)	Y	1.23095	0.641066	O55131	SEPT7_MOUSE	Septin-7 (CDC10 protein homolog)	Septin7 Cdc10 Sept7	436
ykAADEEk	N-Term(TMT6plex); K2(Acetyl); K8(TMT6plex)	Y	1.0686	0.641713	Q3UGR5	HDHD2_MOUSE	Haloacid dehalogenase-like hydrolase domain-containing protein 2	Hdhd2	259
gVVLGGcGDkSIR	N-Term(TMT6plex); C7(Carbamidomethyl); K10(Acetyl)	Y	1.09121	0.642859	P61922	GABT_MOUSE	4-aminobutyrate aminotransferase, mitochondrial (EC 2.6.1.19) ((S)-3-amino-2-methylpropionate transaminase) (EC 2.6.1.22) (GABA aminotransferase) (GABA-AT) (Gamma-amino-N-butyrate transaminase) (GABA transaminase) (GABA-T) (L-AIBAT)	Abat Gabat	500
vGAFTVVckDAEEAkR	N-Term(TMT6plex); C8(Carbamidomethyl); K9(Acetyl); K15(TMT6plex)	Y	1.08611	0.642859	P05202	AATC_MOUSE	Aspartate aminotransferase, cytoplasmic (cAspAT) (EC 2.6.1.1) (EC 2.6.1.3) (Cysteine aminotransferase, cytoplasmic) (Cysteine transaminase, cytoplasmic) (cCAT) (Glutamate oxaloacetate transaminase 1) (Transaminase A)	Got1	413
vVDGAVGAQWLAEFkk	N-Term(TMT6plex); K15(Acetyl); K16(TMT6plex)	Y	1.26354	0.642859	Q8BMF4	ODP2_MOUSE	Dihydrolipoyllysine-residue acetyltransferase component of pyruvate dehydrogenase complex, mitochondrial (EC 2.3.1.12) (Dihydrolipoamide acetyltransferase component of pyruvate dehydrogenase complex) (Pyruvate dehydrogenase complex component E2) (PDC-E2) (PDCE2)	Dlat	642
iSQLYGDLkHLk	N-Term(TMT6plex); K9(Acetyl); K12(TMT6plex)	Y	1.14719	0.642859	Q8K2B3	SDHA_MOUSE	Succinate dehydrogenase [ubiquinone] flavoprotein subunit, mitochondrial (EC 1.3.5.1) (Flavoprotein subunit of complex II) (Fp)	Sdha	664
nkIHTLEDFQR	N-Term(TMT6plex); K2(Acetyl)	Y	1.31253	0.642859	O08756	HCD2_MOUSE	3-hydroxyacyl-CoA dehydrogenase type-2 (EC 1.1.1.35) (17-beta-hydroxysteroid dehydrogenase 10) (17-beta-HSD 10) (EC 1.1.1.51) (3-hydroxy-2-methylbutyryl-CoA dehydrogenase) (EC 1.1.1.178) (3-hydroxyacyl-CoA dehydrogenase type II) (Endoplasmic reticulum-associated amyloid beta-peptide-binding protein) (Mitochondrial ribonuclease P protein 2) (Mitochondrial RNase P protein 2) (Type II HADH)	Hsd17b10 Erab Hadh2	261
yFNNEkYEAQR	N-Term(TMT6plex); K6(Acetyl)	Y	1.33328	0.642859	Q61102	ABCB7_MOUSE	ATP-binding cassette sub-family B member 7, mitochondrial (ATP-binding cassette transporter 7) (ABC transporter 7 protein)	Abcb7 Abc7	752
tVcGVVSkR	N-Term(TMT6plex); C3(Carbamidomethyl); K8(Acetyl)	Y	1.17348	0.642859	P17710	HXK1_MOUSE	Hexokinase-1 (EC 2.7.1.1) (Hexokinase type I) (HK I) (Hexokinase, tumor isozyme)	Hk1	974
vSGTLETkYk	N-Term(TMT6plex); K8(Acetyl); K10(TMT6plex)	Y	1.12712	0.642859	Q60930	VDAC2_MOUSE	Voltage-dependent anion-selective channel protein 2 (VDAC-2) (mVDAC2) (Outer mitochondrial membrane protein porin 2) (Voltage-dependent anion-selective channel protein 6) (VDAC-6) (mVDAC6)	Vdac2 Vdac6	295
aVAQGNLSSADVQAAkNk	N-Term(TMT6plex); K16(Acetyl); K18(TMT6plex)	Y	1.39957	0.645339	Q9DB77	QCR2_MOUSE	Cytochrome b-c1 complex subunit 2, mitochondrial (Complex III subunit 2) (Core protein II) (Ubiquinol-cytochrome-c reductase complex core protein 2)	Uqcrc2	453
sEEQLkEEGIEFk	N-Term(TMT6plex); K6(Acetyl); K13(TMT6plex)	Y	1.1405	0.645339	O08749	DLDH_MOUSE	Dihydrolipoyl dehydrogenase, mitochondrial (EC 1.8.1.4) (Dihydrolipoamide dehydrogenase)	Dld	509
lENDkSIR	N-Term(TMT6plex); K5(Acetyl)	Y	1.13514	0.646627	P42125	ECI1_MOUSE	Enoyl-CoA delta isomerase 1, mitochondrial (EC 5.3.3.8) (3,2-trans-enoyl-CoA isomerase) (Delta(3),Delta(2)-enoyl-CoA isomerase) (D3,D2-enoyl-CoA isomerase) (Dodecenoyl-CoA isomerase)	Eci1 Dci	289
iPGESTQkLSEVAk	N-Term(TMT6plex); K8(Acetyl); K14(TMT6plex)	Y	0.912011	0.653728	Q9JHW2	NIT2_MOUSE	Omega-amidase NIT2 (EC 3.5.1.3) (Nitrilase homolog 2)	Nit2 D16Ertd502e	276
yVDmSAkSk	N-Term(TMT6plex); K7(Acetyl); K9(TMT6plex)	Y	1.25566	0.656963	Q9DB20	ATPO_MOUSE	ATP synthase subunit O, mitochondrial (ATP synthase peripheral stalk subunit OSCP) (Oligomycin sensitivity conferral protein) (OSCP)	Atp5po Atp5o D12Wsu28e	213
ekEkADWSSLSR	N-Term(TMT6plex); K2(TMT6plex); K4(Acetyl)	Y	1.13791	0.660914	P19783	COX41_MOUSE	Cytochrome c oxidase subunit 4 isoform 1, mitochondrial (Cytochrome c oxidase polypeptide IV) (Cytochrome c oxidase subunit IV isoform 1) (COX IV-1)	Cox4i1 Cox4 Cox4a	169
nATSDDIkk	N-Term(TMT6plex); K8(Acetyl); K9(TMT6plex)	Y	1.24445	0.660914	P60904	DNJC5_MOUSE	DnaJ homolog subfamily C member 5 (Cysteine string protein) (CSP)	Dnajc5	198
lITEEASkR	N-Term(TMT6plex); K8(Acetyl)	Y	1.16737	0.660914	Q9D6R2	IDH3A_MOUSE	Isocitrate dehydrogenase [NAD] subunit alpha, mitochondrial (EC 1.1.1.41) (Isocitric dehydrogenase subunit alpha) (NAD(+)-specific ICDH subunit alpha)	Idh3a	366
kYQVDLSk	N-Term(TMT6plex); K1(Acetyl); K8(TMT6plex)	Y	1.43583	0.660914	Q6PIE5	AT1A2_MOUSE	Sodium/potassium-transporting ATPase subunit alpha-2 (Na(+)/K(+) ATPase alpha-2 subunit) (EC 7.2.2.13) (Na(+)/K(+) ATPase alpha(+) subunit) (Sodium pump subunit alpha-2)	Atp1a2	1020
gGLGLAGAkAk	N-Term(TMT6plex); K9(Acetyl); K11(TMT6plex)	Y	1.08166	0.660914	Q9DB77	QCR2_MOUSE	Cytochrome b-c1 complex subunit 2, mitochondrial (Complex III subunit 2) (Core protein II) (Ubiquinol-cytochrome-c reductase complex core protein 2)	Uqcrc2	453
tNIVTASVDAINFHDkIR	N-Term(TMT6plex); K16(Acetyl)	Y	0.758145	0.660914	Q91V12	BACH_MOUSE	Cytosolic acyl coenzyme A thioester hydrolase (EC 3.1.2.2) (Acyl-CoA thioesterase 7) (Brain acyl-CoA hydrolase) (BACH) (CTE-IIa) (CTE-II) (Long chain acyl-CoA thioester hydrolase)	Acot7 Bach	381
iASAIMkAADEVAEGk	N-Term(TMT6plex); K7(Acetyl); K16(TMT6plex)	Y	1.21119	0.660914	P97807	FUMH_MOUSE	Fumarate hydratase, mitochondrial (Fumarase) (EC 4.2.1.2) (EF-3)	Fh Fh1	507
gTYQGLTATVLkQGSNQAIR	N-Term(TMT6plex); K12(Acetyl)	Y	0.859928	0.660914	Q8JZU2	TXTP_MOUSE	Tricarboxylate transport protein, mitochondrial (Citrate transport protein) (CTP) (Solute carrier family 25 member 1) (Tricarboxylate carrier protein)	Slc25a1	311
akEEGSWkk	N-Term(TMT6plex); K2(TMT6plex); K8(TMT6plex); K9(Acetyl)	Y	2.40392	0.664228	P14094	NCAM1_MOUSE	Neural cell adhesion molecule 1 (N-CAM-1) (NCAM-1) (CD antigen CD56)	Ncam1 Ncam	1115
nIGLGFkTPk	N-Term(TMT6plex); K7(Acetyl); K10(TMT6plex)	Y	1.2278	0.666109	P62281	RS11_MOUSE	40S ribosomal protein S11	Rps11	158
qALAHGLkck	N-Term(TMT6plex); K8(Acetyl); C9(Carbamidomethyl); K10(TMT6plex)	Y	1.11956	0.66763	Q99KI0	ACON_MOUSE	Aconitate hydratase, mitochondrial (Aconitase) (EC 4.2.1.3) (Citrate hydro-lyase)	Aco2	780
sLNNkFASFIDk	N-Term(TMT6plex); K5(Acetyl); K12(TMT6plex)	Y	1.12139	0.671176	P11679	K2C8_MOUSE	Keratin, type II cytoskeletal 8 (Cytokeratin endo A) (Cytokeratin-8) (CK-8) (Keratin-8) (K8) (Type-II keratin Kb8)	Krt8 Krt2-8	490
tAMkYNLGLDLR	N-Term(TMT6plex); K4(Acetyl)	Y	1.09683	0.672795	P26443	DHE3_MOUSE	Glutamate dehydrogenase 1, mitochondrial (GDH 1) (EC 1.4.1.3)	Glud1 Glud	558
fSQIcAkAVR	N-Term(TMT6plex); C5(Carbamidomethyl); K7(Acetyl)	Y	1.10104	0.676687	P56382	ATP5E_MOUSE	ATP synthase subunit epsilon, mitochondrial (ATPase subunit epsilon) (ATP synthase F1 subunit epsilon)	Atp5f1e Atp5e	52
ekVDLLFLGk	N-Term(TMT6plex); K2(Acetyl); K10(TMT6plex)	Y	1.34033	0.683466	Q9DCW4	ETFB_MOUSE	Electron transfer flavoprotein subunit beta (Beta-ETF)	Etfb	255
kYNALk	N-Term(TMT6plex); K1(Acetyl); K6(TMT6plex)	Y	1.2231	0.684782	Q9DCX2	ATP5H_MOUSE	ATP synthase subunit d, mitochondrial (ATPase subunit d) (ATP synthase peripheral stalk subunit d)	Atp5pd Atp5h	161
nILIDFTkk	N-Term(TMT6plex); K8(Acetyl); K9(TMT6plex)	Y	0.889801	0.689254	P17710	HXK1_MOUSE	Hexokinase-1 (EC 2.7.1.1) (Hexokinase type I) (HK I) (Hexokinase, tumor isozyme)	Hk1	974
iIAEGANGPTTPEADkIFLER	N-Term(TMT6plex); K16(Acetyl)	Y	0.881554	0.689516	P26443	DHE3_MOUSE	Glutamate dehydrogenase 1, mitochondrial (GDH 1) (EC 1.4.1.3)	Glud1 Glud	558
vELDTkSYWk	N-Term(TMT6plex); K6(Acetyl); K10(TMT6plex)	Y	1.20484	0.689516	P07309	TTHY_MOUSE	Transthyretin (Prealbumin)	Ttr	147
dSTDLLGkk	N-Term(TMT6plex); K8(Acetyl); K9(TMT6plex)	Y	1.5383	0.6913	P08414	KCC4_MOUSE	Calcium/calmodulin-dependent protein kinase type IV (CaMK IV) (EC 2.7.11.17) (CaM kinase-GR)	Camk4	469
kLQQYPR	N-Term(TMT6plex); K1(Acetyl)	Y	1.17351	0.693067	P39053	DYN1_MOUSE	Dynamin-1 (EC 3.6.5.5)	Dnm1 Dnm Kiaa4093	867
sQGTALEkYAk	N-Term(TMT6plex); K8(Acetyl); K11(TMT6plex)	Y	0.895632	0.693567	P14152	RL7_MOUSE	60S ribosomal protein L7	Rpl7	270
dEkVQLYR	N-Term(TMT6plex); K3(Acetyl)	Y	1.20323	0.694049	P19783	COX41_MOUSE	Cytochrome c oxidase subunit 4 isoform 1, mitochondrial (Cytochrome c oxidase polypeptide IV) (Cytochrome c oxidase subunit IV isoform 1) (COX IV-1)	Cox4i1 Cox4 Cox4a	169
qLTkSNAPR	N-Term(TMT6plex); K4(Acetyl)	Y	1.21314	0.694049	P26443	DHE3_MOUSE	Glutamate dehydrogenase 1, mitochondrial (GDH 1) (EC 1.4.1.3)	Glud1 Glud	558
vNGSLETkYR	N-Term(TMT6plex); K8(Acetyl)	Y	1.22712	0.694049	Q60932	VDAC1_MOUSE	Voltage-dependent anion-selective channel protein 1 (VDAC-1) (mVDAC1) (Outer mitochondrial membrane protein porin 1) (Plasmalemmal porin) (Voltage-dependent anion-selective channel protein 5) (VDAC-5) (mVDAC5)	Vdac1 Vdac5	296
nLHNVkR	N-Term(TMT6plex); K6(Acetyl)	Y	0.830989	0.694049	Q8BPN8	DMXL2_MOUSE	DmX-like protein 2 (Rabconnectin-3)	Dmxl2 Kiaa0856	3032
tGTcGYcGLQFkQHHH	N-Term(TMT6plex); C4(Carbamidomethyl); C7(Carbamidomethyl); K12(Acetyl)	Y	0.830781	0.694049	P52503	NDUS6_MOUSE	NADH dehydrogenase [ubiquinone] iron-sulfur protein 6, mitochondrial (Complex I-13kD-A) (CI-13kD-A) (NADH-ubiquinone oxidoreductase 13 kDa-A subunit)	Ndufs6 Ip13	116
ePIDIVEGIkk	N-Term(TMT6plex); K10(Acetyl); K11(TMT6plex)	Y	1.11176	0.694049	Q9Z2I9	SUCB1_MOUSE	Succinate--CoA ligase [ADP-forming] subunit beta, mitochondrial (EC 6.2.1.5) (ATP-specific succinyl-CoA synthetase subunit beta) (A-SCS) (Succinyl-CoA synthetase beta-A chain) (SCS-betaA)	Sucla2	463
lAkLSDGVAVLk	N-Term(TMT6plex); K3(Acetyl); K12(TMT6plex)	Y	1.12916	0.695058	P63038	CH60_MOUSE	60 kDa heat shock protein, mitochondrial (EC 5.6.1.7) (60 kDa chaperonin) (Chaperonin 60) (CPN60) (HSP-65) (Heat shock protein 60) (HSP-60) (Hsp60) (Mitochondrial matrix protein P1)	Hspd1 Hsp60	573
tVTPASSAkTSPAk	N-Term(TMT6plex); K9(Acetyl); K14(TMT6plex)	Y	0.835951	0.695058	O08553	DPYL2_MOUSE	Dihydropyrimidinase-related protein 2 (DRP-2) (Unc-33-like phosphoprotein 2) (ULIP-2)	Dpysl2 Crmp2 Ulip2	572
dQTNDQVTIDSALATQkYSVAVk	N-Term(TMT6plex); K17(Acetyl); K23(TMT6plex)	Y	1.19059	0.697547	P54071	IDHP_MOUSE	Isocitrate dehydrogenase [NADP], mitochondrial (IDH) (EC 1.1.1.42) (ICD-M) (IDP) (NADP(+)-specific ICDH) (Oxalosuccinate decarboxylase)	Idh2	452
kMTSPLEk	N-Term(TMT6plex); K1(Acetyl); K8(TMT6plex)	Y	1.22207	0.699705	Q99KE1	MAOM_MOUSE	NAD-dependent malic enzyme, mitochondrial (NAD-ME) (EC 1.1.1.38) (Malic enzyme 2)	Me2	589
iGHGYkYAIGSLNEGR	N-Term(TMT6plex); K6(Acetyl)	Y	1.24785	0.699705	Q9DBL1	ACDSB_MOUSE	Short/branched chain specific acyl-CoA dehydrogenase, mitochondrial (SBCAD) (EC 1.3.8.5) (2-methyl branched chain acyl-CoA dehydrogenase) (2-MEBCAD) (2-methylbutyryl-coenzyme A dehydrogenase) (2-methylbutyryl-CoA dehydrogenase)	Acadsb	432
aVTkVQkk	N-Term(TMT6plex); K4(Acetyl); K7(Acetyl); K8(TMT6plex)	Y	0.88606	0.702429	Q64525	H2B2B_MOUSE	Histone H2B type 2-B (H2b 616)	Hist2h2bb	126
fITALkSTGLR	N-Term(TMT6plex); K6(Acetyl)	Y	1.09052	0.704348	D3Z7P3	GLSK_MOUSE	Glutaminase kidney isoform, mitochondrial (GLS) (EC 3.5.1.2) [Cleaved into: Glutaminase kidney isoform, mitochondrial 68 kDa chain; Glutaminase kidney isoform, mitochondrial 65 kDa chain]	Gls Gls1 Kiaa0838	674
sQLETSLkR	N-Term(TMT6plex); K8(Acetyl)	Y	1.12397	0.704348	Q8CG76	ARK72_MOUSE	Aflatoxin B1 aldehyde reductase member 2 (EC 1.1.1.n11) (Succinic semialdehyde reductase) (SSA reductase)	Akr7a2 Afar Akr7a5	367
sTMNFkIGGATER	N-Term(TMT6plex); K6(Acetyl)	Y	1.12071	0.705579	P97807	FUMH_MOUSE	Fumarate hydratase, mitochondrial (Fumarase) (EC 4.2.1.2) (EF-3)	Fh Fh1	507
sEVPGIFcAGADLkER	N-Term(TMT6plex); C8(Carbamidomethyl); K14(Acetyl)	Y	0.830423	0.706439	Q9JLZ3	AUHM_MOUSE	Methylglutaconyl-CoA hydratase, mitochondrial (EC 4.2.1.18) (AU-specific RNA-binding enoyl-CoA hydratase) (AU-binding enoyl-CoA hydratase) (muAUH) (Itaconyl-CoA hydratase) (EC 4.2.1.56)	Auh	314
vVLELkADVVPk	N-Term(TMT6plex); K6(Acetyl); K12(TMT6plex)	Y	1.19093	0.707734	Q99KR7	PPIF_MOUSE	Peptidyl-prolyl cis-trans isomerase F, mitochondrial (PPIase F) (EC 5.2.1.8) (Cyclophilin D) (CyP-D) (CypD) (Cyclophilin F) (Rotamase F)	Ppif	206
mEEFkDQLPADEcNk	N-Term(TMT6plex); K5(Acetyl); C13(Carbamidomethyl); K15(TMT6plex)	Y	1.20777	0.707734	P38647	GRP75_MOUSE	Stress-70 protein, mitochondrial (75 kDa glucose-regulated protein) (GRP-75) (Heat shock 70 kDa protein 9) (Mortalin) (Peptide-binding protein 74) (PBP74) (p66 MOT)	Hspa9 Grp75 Hsp74 Hspa9a	679
eGNDLYHEMIESGVINLkDATSk	N-Term(TMT6plex); K18(Acetyl); K23(TMT6plex)	Y	1.32509	0.707831	P56480	ATPB_MOUSE	ATP synthase subunit beta, mitochondrial (EC 7.1.2.2) (ATP synthase F1 subunit beta)	Atp5f1b Atp5b	529
tHSDQFLVSFkDVGR	N-Term(TMT6plex); K11(Acetyl)	Y	1.09228	0.707831	Q91VR2	ATPG_MOUSE	ATP synthase subunit gamma, mitochondrial (ATP synthase F1 subunit gamma) (F-ATPase gamma subunit)	Atp5f1c Atp5c1	298
fAEAMkk	N-Term(TMT6plex); K6(Acetyl); K7(TMT6plex)	Y	1.1324	0.707831	Q8BWF0	SSDH_MOUSE	Succinate-semialdehyde dehydrogenase, mitochondrial (EC 1.2.1.24) (Aldehyde dehydrogenase family 5 member A1) (NAD(+)-dependent succinic semialdehyde dehydrogenase)	Aldh5a1	523
tDTSDkk	N-Term(TMT6plex); K6(Acetyl); K7(TMT6plex)	Y	1.15291	0.707831	P68254	1433T_MOUSE	14-3-3 protein theta (14-3-3 protein tau)	Ywhaq	245
iGAEVYHNLkNVIk	N-Term(TMT6plex); K10(Acetyl); K14(TMT6plex)	Y	0.889429	0.707831	P17182	ENOA_MOUSE	Alpha-enolase (EC 4.2.1.11) (2-phospho-D-glycerate hydro-lyase) (Enolase 1) (Non-neural enolase) (NNE)	Eno1 Eno-1	434
nLDkSIDNk	N-Term(TMT6plex); K4(Acetyl); K9(TMT6plex)	Y	1.13538	0.707831	P29341	PABP1_MOUSE	Polyadenylate-binding protein 1 (PABP-1) (Poly(A)-binding protein 1)	Pabpc1 Pabp1	636
dkEWQER	N-Term(TMT6plex); K2(Acetyl)	Y	1.17742	0.707831	Q9CQE1	NPS3B_MOUSE	Protein NipSnap homolog 3B (NipSnap3B) (NipSnap-related protein) (Protein NipSnap homolog 3A) (NipSnap3A)	Nipsnap3b Nipsnap3a	247
lDHYkAk	N-Term(TMT6plex); K5(Acetyl); K7(TMT6plex)	Y	1.3209	0.707831	Q8BX10	PGAM5_MOUSE	Serine/threonine-protein phosphatase PGAM5, mitochondrial (EC 3.1.3.16) (Phosphoglycerate mutase family member 5)	Pgam5	288
eLDELkk	N-Term(TMT6plex); K6(Acetyl); K7(TMT6plex)	Y	1.32021	0.707831	Q6PIE5	AT1A2_MOUSE	Sodium/potassium-transporting ATPase subunit alpha-2 (Na(+)/K(+) ATPase alpha-2 subunit) (EC 7.2.2.13) (Na(+)/K(+) ATPase alpha(+) subunit) (Sodium pump subunit alpha-2)	Atp1a2	1020
lTFDTTFSPNTGkk	N-Term(TMT6plex); K13(Acetyl); K14(TMT6plex)	Y	0.930092	0.707831	Q60930	VDAC2_MOUSE	Voltage-dependent anion-selective channel protein 2 (VDAC-2) (mVDAC2) (Outer mitochondrial membrane protein porin 2) (Voltage-dependent anion-selective channel protein 6) (VDAC-6) (mVDAC6)	Vdac2 Vdac6	295
sHYEEGPGk	N-Term(TMT6plex); K9(Acetyl)	Y	1.32098	0.709542	P17665	COX7C_MOUSE	Cytochrome c oxidase subunit 7C, mitochondrial (Cytochrome c oxidase polypeptide VIIc)	Cox7c Cox7c1	63
dkILSEEGR	N-Term(TMT6plex); K2(Acetyl)	Y	0.805083	0.718412	P62482	KCAB2_MOUSE	Voltage-gated potassium channel subunit beta-2 (EC 1.1.1.-) (K(+) channel subunit beta-2) (Kv-beta-2) (Neuroimmune protein F5)	Kcnab2 Ckbeta2 I2rf5 Kcnb3	367
iLAcDDLDEAAkmVVk	N-Term(TMT6plex); C4(Carbamidomethyl); K12(Acetyl); K16(TMT6plex)	Y	1.14744	0.718412	Q9Z2I9	SUCB1_MOUSE	Succinate--CoA ligase [ADP-forming] subunit beta, mitochondrial (EC 6.2.1.5) (ATP-specific succinyl-CoA synthetase subunit beta) (A-SCS) (Succinyl-CoA synthetase beta-A chain) (SCS-betaA)	Sucla2	463
acVIHGTDLk	N-Term(TMT6plex); C2(Carbamidomethyl); K10(Acetyl)	Y	1.28282	0.71905	Q6PIC6	AT1A3_MOUSE	Sodium/potassium-transporting ATPase subunit alpha-3 (Na(+)/K(+) ATPase alpha-3 subunit) (EC 7.2.2.13) (Na(+)/K(+) ATPase alpha(III) subunit) (Sodium pump subunit alpha-3)	Atp1a3	1013
tQLVSNLkk	N-Term(TMT6plex); K8(Acetyl); K9(TMT6plex)	Y	1.07722	0.722637	P05202	AATC_MOUSE	Aspartate aminotransferase, cytoplasmic (cAspAT) (EC 2.6.1.1) (EC 2.6.1.3) (Cysteine aminotransferase, cytoplasmic) (Cysteine transaminase, cytoplasmic) (cCAT) (Glutamate oxaloacetate transaminase 1) (Transaminase A)	Got1	413
lVLcEVFkYNR	N-Term(TMT6plex); C4(Carbamidomethyl); K8(Acetyl)	Y	1.73538	0.722637	P15105	GLNA_MOUSE	Glutamine synthetase (GS) (EC 6.3.1.2) (Glutamate--ammonia ligase) (Palmitoyltransferase GLUL) (EC 2.3.1.225)	Glul Glns	373
dAVDLMkALQFk	N-Term(TMT6plex); K7(Acetyl); K12(TMT6plex)	Y	1.17285	0.722637	Q8R164	BPHL_MOUSE	Valacyclovir hydrolase (VACVase) (Valacyclovirase) (EC 3.1.-.-) (Biphenyl hydrolase-like protein)	Bphl	291
gYSIPEcQkmLPk	N-Term(TMT6plex); C7(Carbamidomethyl); K9(Acetyl); M10(Oxidation); K13(TMT6plex)	Y	1.13115	0.722637	Q9CZU6	CISY_MOUSE	Citrate synthase, mitochondrial (EC 2.3.3.1) (Citrate (Si)-synthase)	Cs	464
qIESSDYDSSSSkGkk	N-Term(TMT6plex); K13(Acetyl); K15(Acetyl); K16(TMT6plex)	Y	1.20393	0.722637	Q8C0D7	ING4_MOUSE	Inhibitor of growth protein 4 (p29ING4)	Ing4	249
skNPkEQk	N-Term(TMT6plex); K2(Acetyl); K5(Acetyl); K8(TMT6plex)	Y	1.38006	0.722637	Q6IE82	JADE3_MOUSE	Protein Jade-3 (Jade family PHD finger protein 3) (PHD finger protein 16)	Jade3 Kiaa0215 Phf16	823
sDLEDkR	N-Term(TMT6plex); K6(Acetyl)	Y	1.06457	0.722637	P63321	RALA_MOUSE	Ras-related protein Ral-A	Rala Ral Ral-a	206
lkLPAVVTADLR	N-Term(TMT6plex); K2(Acetyl)	Y	1.25566	0.729618	Q9DCW4	ETFB_MOUSE	Electron transfer flavoprotein subunit beta (Beta-ETF)	Etfb	255
hIYIDkNTk	N-Term(TMT6plex); K6(Acetyl); K9(TMT6plex)	Y	1.15099	0.731984	Q9WUM5	SUCA_MOUSE	Succinate--CoA ligase [ADP/GDP-forming] subunit alpha, mitochondrial (EC 6.2.1.4) (EC 6.2.1.5) (Succinyl-CoA synthetase subunit alpha) (SCS-alpha)	Suclg1	346
dALEIYkR	N-Term(TMT6plex); K7(Acetyl)	Y	0.833761	0.732644	Q61548	AP180_MOUSE	Clathrin coat assembly protein AP180 (91 kDa synaptosomal-associated protein) (Clathrin coat-associated protein AP180) (Phosphoprotein F1-20)	Snap91	901
eSAINVAEGkk	N-Term(TMT6plex); K10(Acetyl); K11(TMT6plex)	Y	1.2701	0.734072	Q99JB2	STML2_MOUSE	Stomatin-like protein 2, mitochondrial (SLP-2) (mslp2)	Stoml2 Slp2	353
sAVSASSkWLDGFR	N-Term(TMT6plex); K8(Acetyl)	Y	1.09819	0.734289	Q9D855	QCR7_MOUSE	Cytochrome b-c1 complex subunit 7 (Complex III subunit 7) (Complex III subunit VII) (Ubiquinol-cytochrome c reductase complex 14 kDa protein)	Uqcrb	111
cEFQDAYVLLSEkk	N-Term(TMT6plex); C1(Carbamidomethyl); K13(Acetyl); K14(TMT6plex)	Y	0.790552	0.734711	P63038	CH60_MOUSE	60 kDa heat shock protein, mitochondrial (EC 5.6.1.7) (60 kDa chaperonin) (Chaperonin 60) (CPN60) (HSP-65) (Heat shock protein 60) (HSP-60) (Hsp60) (Mitochondrial matrix protein P1)	Hspd1 Hsp60	573
amkQVAGTmk	N-Term(TMT6plex); M2(Oxidation); K3(Acetyl); K10(TMT6plex)	Y	1.39679	0.734711	Q03265	ATPA_MOUSE	ATP synthase subunit alpha, mitochondrial (ATP synthase F1 subunit alpha)	Atp5f1a Atp5a1	553
iGIEIIkR	N-Term(TMT6plex); K7(Acetyl)	Y	1.89774	0.734711	P63038	CH60_MOUSE	60 kDa heat shock protein, mitochondrial (EC 5.6.1.7) (60 kDa chaperonin) (Chaperonin 60) (CPN60) (HSP-65) (Heat shock protein 60) (HSP-60) (Hsp60) (Mitochondrial matrix protein P1)	Hspd1 Hsp60	573
sVcHLQkVFER	N-Term(TMT6plex); C3(Carbamidomethyl); K7(Acetyl)	Y	1.13593	0.737275	P07356	ANXA2_MOUSE	Annexin A2 (Annexin II) (Annexin-2) (Calpactin I heavy chain) (Calpactin-1 heavy chain) (Chromobindin-8) (Lipocortin II) (Placental anticoagulant protein IV) (PAP-IV) (Protein I) (p36)	Anxa2 Anx2 Cal1h	339
fkDVAGcEEAk	N-Term(TMT6plex); K2(Acetyl); C7(Carbamidomethyl); K11(TMT6plex)	Y	1.13028	0.73863	Q8JZQ2	AFG32_MOUSE	AFG3-like protein 2 (EC 3.4.24.-)	Afg3l2	802
nLSTFAVDGkDck	N-Term(TMT6plex); K10(Acetyl); C12(Carbamidomethyl); K13(TMT6plex)	Y	1.15891	0.741764	Q9D172	GAL3A_MOUSE	Glutamine amidotransferase-like class 1 domain-containing protein 3A, mitochondrial	Gatd3a D10Jhu81e	266
vISMQkGGNMk	N-Term(TMT6plex); K6(Acetyl); K11(TMT6plex)	Y	0.916161	0.741764	Q04447	KCRB_MOUSE	Creatine kinase B-type (EC 2.7.3.2) (B-CK) (Creatine kinase B chain) (Creatine phosphokinase B-type) (CPK-B)	Ckb Ckbb	381
kLTAMQR	N-Term(TMT6plex); K1(Acetyl)	Y	1.10826	0.7425	Q8VCX5	MICU1_MOUSE	Calcium uptake protein 1, mitochondrial (Calcium-binding atopy-related autoantigen 1 homolog)	Micu1 Cbara1	477
yHEkAAEk	N-Term(TMT6plex); K4(Acetyl); K8(TMT6plex)	Y	1.15227	0.7425	Q8R127	SCPDL_MOUSE	Saccharopine dehydrogenase-like oxidoreductase (EC 1.-.-.-)	Sccpdh	429
kLDAQVQELHAk	N-Term(TMT6plex); K1(Acetyl); K12(TMT6plex)	Y	0.802687	0.742695	Q61879	MYH10_MOUSE	Myosin-10 (Cellular myosin heavy chain, type B) (Myosin heavy chain 10) (Myosin heavy chain, non-muscle IIb) (Non-muscle myosin heavy chain B) (NMMHC-B) (Non-muscle myosin heavy chain IIb) (NMMHC II-b) (NMMHC-IIB)	Myh10	1976
tVDGPSGkLWR	N-Term(TMT6plex); K8(Acetyl)	Y	1.14511	0.745043	P16858	G3P_MOUSE	Glyceraldehyde-3-phosphate dehydrogenase (GAPDH) (EC 1.2.1.12) (Peptidyl-cysteine S-nitrosylase GAPDH) (EC 2.6.99.-)	Gapdh Gapd	333
hYQGTVDkLcR	N-Term(TMT6plex); K8(Acetyl); C10(Carbamidomethyl)	Y	0.804437	0.745453	O08599	STXB1_MOUSE	Syntaxin-binding protein 1 (Protein unc-18 homolog 1) (Unc18-1) (Protein unc-18 homolog A) (Unc-18A)	Stxbp1	594
iDPEkLSVNSHFMk	N-Term(TMT6plex); K5(Acetyl); K14(TMT6plex)	Y	0.849485	0.745453	Q9CR21	ACPM_MOUSE	Acyl carrier protein, mitochondrial (ACP) (CI-SDAP) (NADH-ubiquinone oxidoreductase 9.6 kDa subunit)	Ndufab1	156
vLkYAGLk	N-Term(TMT6plex); K3(Acetyl); K8(TMT6plex)	Y	1.08391	0.74549	Q8QZT1	THIL_MOUSE	Acetyl-CoA acetyltransferase, mitochondrial (EC 2.3.1.9) (Acetoacetyl-CoA thiolase)	Acat1	424
fVNVVPTFGkk	N-Term(TMT6plex); K10(Acetyl); K11(TMT6plex)	Y	0.868569	0.74649	P62862	RS30_MOUSE	40S ribosomal protein S30	Fau	59
eFNGLGDcLTkIFk	N-Term(TMT6plex); C8(Carbamidomethyl); K11(Acetyl); K14(TMT6plex)	Y	1.17666	0.74649	P48962	ADT1_MOUSE	ADP/ATP translocase 1 (ADP,ATP carrier protein 1) (ADP,ATP carrier protein, heart/skeletal muscle isoform T1) (Adenine nucleotide translocator 1) (ANT 1) (Solute carrier family 25 member 4) (mANC1)	Slc25a4 Anc1 Ant1	298
aPSMVAAAVTYSkPR	N-Term(TMT6plex); K13(Acetyl)	Y	0.792854	0.74649	Q9CPQ8	ATP5L_MOUSE	ATP synthase subunit g, mitochondrial (ATPase subunit g) (ATP synthase membrane subunit g)	Atp5mg Atp5l	103
dLLFQPVAELkk	N-Term(TMT6plex); K11(Acetyl); K12(TMT6plex)	Y	0.794749	0.74657	Q9WUA3	PFKAP_MOUSE	ATP-dependent 6-phosphofructokinase, platelet type (ATP-PFK) (PFK-P) (EC 2.7.1.11) (6-phosphofructokinase type C) (Phosphofructo-1-kinase isozyme C) (PFK-C) (Phosphohexokinase)	Pfkp Pfkc	784
gHEVkLVSR	N-Term(TMT6plex); K5(Acetyl)	Y	1.20752	0.74657	Q5M8N4	D39U1_MOUSE	Epimerase family protein SDR39U1 (EC 1.1.1.-) (Short-chain dehydrogenase/reductase family 39U member 1)	Sdr39u1	293
aYGENIGYSEkDR	N-Term(TMT6plex); K11(Acetyl)	Y	1.23289	0.74657	P14094	NCAM1_MOUSE	Neural cell adhesion molecule 1 (N-CAM-1) (NCAM-1) (CD antigen CD56)	Ncam1 Ncam	1115
tYFLkPSk	N-Term(TMT6plex); K5(Acetyl); K8(TMT6plex)	Y	1.09203	0.74657	Q9CQE1	NPS3B_MOUSE	Protein NipSnap homolog 3B (NipSnap3B) (NipSnap-related protein) (Protein NipSnap homolog 3A) (NipSnap3A)	Nipsnap3b Nipsnap3a	247
iSkLAER	N-Term(TMT6plex); K3(Acetyl)	Y	1.06359	0.74657	Q9Z1J3	NFS1_MOUSE	Cysteine desulfurase, mitochondrial (m-Nfs1) (EC 2.8.1.7)	Nfs1 Nifs	459
kLVEYcQR	N-Term(TMT6plex); K1(Acetyl); C6(Carbamidomethyl)	Y	1.22684	0.74657	Q8R0Y6	AL1L1_MOUSE	Cytosolic 10-formyltetrahydrofolate dehydrogenase (10-FTHFDH) (FDH) (EC 1.5.1.6) (Aldehyde dehydrogenase family 1 member L1)	Aldh1l1 Fthfd	902
nAVkMFk	N-Term(TMT6plex); K4(Acetyl); K7(TMT6plex)	Y	1.14975	0.74657	Q61586	GPAT1_MOUSE	Glycerol-3-phosphate acyltransferase 1, mitochondrial (GPAT-1) (EC 2.3.1.15) (P90)	Gpam Gpat1	827
vEFDTFGELkVPTDk	N-Term(TMT6plex); K10(Acetyl); K15(TMT6plex)	Y	0.843263	0.748324	P97807	FUMH_MOUSE	Fumarate hydratase, mitochondrial (Fumarase) (EC 4.2.1.2) (EF-3)	Fh Fh1	507
eVDEYk	N-Term(TMT6plex); K6(Acetyl)	Y	0.907975	0.756305	P39053	DYN1_MOUSE	Dynamin-1 (EC 3.6.5.5)	Dnm1 Dnm Kiaa4093	867
lNSkWDLR	N-Term(TMT6plex); K4(Acetyl)	Y	1.16555	0.759165	P42932	TCPQ_MOUSE	T-complex protein 1 subunit theta (TCP-1-theta) (CCT-theta)	Cct8 Cctq	548
gTLDPVEk	N-Term(TMT6plex); K8(Acetyl)	Y	1.04444	0.762882	P63017	HSP7C_MOUSE	Heat shock cognate 71 kDa protein (Heat shock 70 kDa protein 8)	Hspa8 Hsc70 Hsc73	646
nLPFSVENkWR	N-Term(TMT6plex); K9(Acetyl)	Y	1.19014	0.764519	P17665	COX7C_MOUSE	Cytochrome c oxidase subunit 7C, mitochondrial (Cytochrome c oxidase polypeptide VIIc)	Cox7c Cox7c1	63
eLLkFVNR	N-Term(TMT6plex); K4(Acetyl)	Y	1.15138	0.765689	Q9Z2W0	DNPEP_MOUSE	Aspartyl aminopeptidase (EC 3.4.11.21)	Dnpep	473
nGLDVLLkVVR	N-Term(TMT6plex); K8(Acetyl)	Y	1.21627	0.765689	Q9CR62	M2OM_MOUSE	Mitochondrial 2-oxoglutarate/malate carrier protein (OGCP) (Solute carrier family 25 member 11)	Slc25a11	314
vVEDIEYLkYNk	N-Term(TMT6plex); K9(Acetyl); K12(TMT6plex)	Y	0.807507	0.765689	Q99LC3	NDUAA_MOUSE	NADH dehydrogenase [ubiquinone] 1 alpha subcomplex subunit 10, mitochondrial (Complex I-42kD) (CI-42kD) (NADH-ubiquinone oxidoreductase 42 kDa subunit)	Ndufa10	355
tEDGkIYQR	N-Term(TMT6plex); K5(Acetyl)	Y	1.13165	0.771596	Q8K2B3	SDHA_MOUSE	Succinate dehydrogenase [ubiquinone] flavoprotein subunit, mitochondrial (EC 1.3.5.1) (Flavoprotein subunit of complex II) (Fp)	Sdha	664
cDGkLIk	N-Term(TMT6plex); C1(Carbamidomethyl); K4(Acetyl); K7(TMT6plex)	Y	1.08792	0.782386	Q3TUH1	TAM41_MOUSE	Phosphatidate cytidylyltransferase, mitochondrial (EC 2.7.7.41) (CDP-diacylglycerol synthase) (CDP-DAG synthase) (Mitochondrial translocator assembly and maintenance protein 41 homolog) (TAM41)	Tamm41	337
fEkEMIDR	N-Term(TMT6plex); K3(Acetyl)	Y	1.06599	0.782416	Q9CQ62	DECR_MOUSE	2,4-dienoyl-CoA reductase, mitochondrial (EC 1.3.1.34) (2,4-dienoyl-CoA reductase [NADPH]) (4-enoyl-CoA reductase [NADPH])	Decr1	335
lYkASPDLVPmGEWTAR	N-Term(TMT6plex); K3(Acetyl); M11(Oxidation)	Y	0.797535	0.786236	P17426	AP2A1_MOUSE	AP-2 complex subunit alpha-1 (100 kDa coated vesicle protein A) (Adaptor protein complex AP-2 subunit alpha-1) (Adaptor-related protein complex 2 subunit alpha-1) (Alpha-adaptin A) (Alpha1-adaptin) (Clathrin assembly protein complex 2 alpha-A large chain) (Plasma membrane adaptor HA2/AP2 adaptin alpha A subunit)	Ap2a1 Adtaa Clapa1	977
nLLkMLSk	N-Term(TMT6plex); K4(Acetyl); K8(TMT6plex)	Y	1.10585	0.786875	Q9JLZ3	AUHM_MOUSE	Methylglutaconyl-CoA hydratase, mitochondrial (EC 4.2.1.18) (AU-specific RNA-binding enoyl-CoA hydratase) (AU-binding enoyl-CoA hydratase) (muAUH) (Itaconyl-CoA hydratase) (EC 4.2.1.56)	Auh	314
eDPNLVPSISNkR	N-Term(TMT6plex); K12(Acetyl)	Y	1.17673	0.788166	P19536	COX5B_MOUSE	Cytochrome c oxidase subunit 5B, mitochondrial (Cytochrome c oxidase polypeptide Vb)	Cox5b	128
lAESGScLGkk	N-Term(TMT6plex); C7(Carbamidomethyl); K10(Acetyl); K11(TMT6plex)	Y	0.867294	0.788166	Q8R123	FAD1_MOUSE	FAD synthase (EC 2.7.7.2) (FAD pyrophosphorylase) (FMN adenylyltransferase) (Flavin adenine dinucleotide synthase) [Includes: Molybdenum cofactor biosynthesis protein-like region; FAD synthase region]	Flad1	492
vFTTVGSAEkR	N-Term(TMT6plex); K10(Acetyl)	Y	1.17504	0.788166	P19096	FAS_MOUSE	Fatty acid synthase (EC 2.3.1.85) [Includes: [Acyl-carrier-protein] S-acetyltransferase (EC 2.3.1.38); [Acyl-carrier-protein] S-malonyltransferase (EC 2.3.1.39); 3-oxoacyl-[acyl-carrier-protein] synthase (EC 2.3.1.41); 3-oxoacyl-[acyl-carrier-protein] reductase (EC 1.1.1.100); 3-hydroxyacyl-[acyl-carrier-protein] dehydratase (EC 4.2.1.59); Enoyl-[acyl-carrier-protein] reductase (EC 1.3.1.39); Ole…	Fasn	2504
sVMTkWLAIPDHSR	N-Term(TMT6plex); K5(Acetyl)	Y	0.813686	0.788166	P42125	ECI1_MOUSE	Enoyl-CoA delta isomerase 1, mitochondrial (EC 5.3.3.8) (3,2-trans-enoyl-CoA isomerase) (Delta(3),Delta(2)-enoyl-CoA isomerase) (D3,D2-enoyl-CoA isomerase) (Dodecenoyl-CoA isomerase)	Eci1 Dci	289
tNFNSLAkAMVQR	N-Term(TMT6plex); K8(Acetyl)	Y	1.21207	0.790267	Q8K4F5	ABHDB_MOUSE	Protein ABHD11 (EC 3.-.-.-) (Alpha/beta hydrolase domain-containing protein 11) (Abhydrolase domain-containing protein 11) (Williams-Beuren syndrome chromosomal region 21 protein homolog)	Abhd11 Wbscr21	307
aNLEkAQSELSGAADEAAR	N-Term(TMT6plex); K5(Acetyl)	Y	1.08117	0.790267	Q9D3D9	ATPD_MOUSE	ATP synthase subunit delta, mitochondrial (ATP synthase F1 subunit delta) (F-ATPase delta subunit)	Atp5f1d Atp5d	168
kYGASFGEFIDk	N-Term(TMT6plex); K1(Acetyl); K12(TMT6plex)	Y	1.10309	0.790783	Q9CQQ7	AT5F1_MOUSE	ATP synthase F(0) complex subunit B1, mitochondrial (ATP synthase peripheral stalk-membrane subunit b) (ATP synthase subunit b) (ATPase subunit b)	Atp5pb Atp5f1	256
eVGkDVSDEk	N-Term(TMT6plex); K4(Acetyl); K10(TMT6plex)	Y	1.15302	0.791326	Q9CZU6	CISY_MOUSE	Citrate synthase, mitochondrial (EC 2.3.3.1) (Citrate (Si)-synthase)	Cs	464
kQcVDHYNEIk	N-Term(TMT6plex); K1(Acetyl); C3(Carbamidomethyl); K11(TMT6plex)	Y	0.76531	0.791326	Q99LC3	NDUAA_MOUSE	NADH dehydrogenase [ubiquinone] 1 alpha subcomplex subunit 10, mitochondrial (Complex I-42kD) (CI-42kD) (NADH-ubiquinone oxidoreductase 42 kDa subunit)	Ndufa10	355
lIAMkTVk	N-Term(TMT6plex); K5(Acetyl); K8(TMT6plex)	Y	0.781132	0.792384	Q61026	NCOA2_MOUSE	Nuclear receptor coactivator 2 (NCoA-2) (Glucocorticoid receptor-interacting protein 1) (GRIP-1) (Steroid receptor coactivator 2) (SRC-2) (Transcriptional intermediary factor 2)	Ncoa2 Grip1 Src2 Tif2	1462
scNcLLLkVNQIGSVTESLQAck	N-Term(TMT6plex); C2(Carbamidomethyl); C4(Carbamidomethyl); K8(Acetyl); C22(Carbamidomethyl); K23(TMT6plex)	Y	1.29494	0.792384	P17182	ENOA_MOUSE	Alpha-enolase (EC 4.2.1.11) (2-phospho-D-glycerate hydro-lyase) (Enolase 1) (Non-neural enolase) (NNE)	Eno1 Eno-1	434
gPDWILGEMkTSGLR	N-Term(TMT6plex); K10(Acetyl)	Y	1.15009	0.797499	Q91YT0	NDUV1_MOUSE	NADH dehydrogenase [ubiquinone] flavoprotein 1, mitochondrial (EC 1.6.99.3) (EC 7.1.1.2) (Complex I-51kD) (CI-51kD) (NADH-ubiquinone oxidoreductase 51 kDa subunit)	Ndufv1	464
vVkLNEVIR	N-Term(TMT6plex); K3(Acetyl)	Y	0.885146	0.799752	Q80SW1	SAHH2_MOUSE	S-adenosylhomocysteine hydrolase-like protein 1 (IP3R-binding protein released with inositol 1,4,5-trisphosphate) (Putative adenosylhomocysteinase 2) (S-adenosyl-L-homocysteine hydrolase 2) (AdoHcyase 2)	Ahcyl1 Irbit	530
kWYDLmIQNk	N-Term(TMT6plex); K1(Acetyl); M6(Oxidation); K10(TMT6plex)	Y	1.13797	0.799752	Q8BWF0	SSDH_MOUSE	Succinate-semialdehyde dehydrogenase, mitochondrial (EC 1.2.1.24) (Aldehyde dehydrogenase family 5 member A1) (NAD(+)-dependent succinic semialdehyde dehydrogenase)	Aldh5a1	523
iAEYAFkLAQESGR	N-Term(TMT6plex); K7(Acetyl)	Y	1.13307	0.805277	P70404	IDHG1_MOUSE	Isocitrate dehydrogenase [NAD] subunit gamma 1, mitochondrial (Isocitric dehydrogenase subunit gamma) (NAD(+)-specific ICDH subunit gamma)	Idh3g	393
aLkIPAMTIAk	N-Term(TMT6plex); K3(Acetyl); K11(TMT6plex)	Y	1.06979	0.806589	P63038	CH60_MOUSE	60 kDa heat shock protein, mitochondrial (EC 5.6.1.7) (60 kDa chaperonin) (Chaperonin 60) (CPN60) (HSP-65) (Heat shock protein 60) (HSP-60) (Hsp60) (Mitochondrial matrix protein P1)	Hspd1 Hsp60	573
lEIkTDPSIMGGMIVR	N-Term(TMT6plex); K4(Acetyl)	Y	1.10801	0.806589	Q9DB20	ATPO_MOUSE	ATP synthase subunit O, mitochondrial (ATP synthase peripheral stalk subunit OSCP) (Oligomycin sensitivity conferral protein) (OSCP)	Atp5po Atp5o D12Wsu28e	213
iAEYAFk	N-Term(TMT6plex); K7(Acetyl)	Y	1.26996	0.806589	P70404	IDHG1_MOUSE	Isocitrate dehydrogenase [NAD] subunit gamma 1, mitochondrial (Isocitric dehydrogenase subunit gamma) (NAD(+)-specific ICDH subunit gamma)	Idh3g	393
yAFGQEkTVSLNNLSADEVTR	N-Term(TMT6plex); K7(Acetyl)	Y	0.84951	0.806589	Q9CQ75	NDUA2_MOUSE	NADH dehydrogenase [ubiquinone] 1 alpha subcomplex subunit 2 (Complex I-B8) (CI-B8) (NADH-ubiquinone oxidoreductase B8 subunit)	Ndufa2	99
gELLEAIkR	N-Term(TMT6plex); K8(Acetyl)	Y	1.07939	0.806589	P09671	PGK1_MOUSE	Phosphoglycerate kinase 1 (EC 2.7.2.3)	Pgk1 Pgk-1	417
hLGLPVFNTVkEAk	N-Term(TMT6plex); K11(Acetyl); K14(TMT6plex)	Y	1.1301	0.806589	Q9WUM5	SUCA_MOUSE	Succinate--CoA ligase [ADP/GDP-forming] subunit alpha, mitochondrial (EC 6.2.1.4) (EC 6.2.1.5) (Succinyl-CoA synthetase subunit alpha) (SCS-alpha)	Suclg1	346
dVNAAIAAIkTk	N-Term(TMT6plex); K10(Acetyl); K12(TMT6plex)	Y	1.17373	0.806589	P68368	TBA4A_MOUSE	Tubulin alpha-4A chain (Alpha-tubulin 4) (Alpha-tubulin isotype M-alpha-4) (Tubulin alpha-4 chain)	Tuba4a Tuba4	448
gQISEPLkTR	N-Term(TMT6plex); K8(Acetyl)	Y	1.098	0.806589	P17710	HXK1_MOUSE	Hexokinase-1 (EC 2.7.1.1) (Hexokinase type I) (HK I) (Hexokinase, tumor isozyme)	Hk1	974
aISkAQk	N-Term(TMT6plex); K4(Acetyl); K7(TMT6plex)	Y	1.15811	0.806589	Q64475	H2B1B_MOUSE	Histone H2B type 1-B (h2B-143)	Hist1h2bb	126
kAITkAQk	N-Term(TMT6plex); K1(Acetyl); K5(Acetyl); K8(TMT6plex)	Y	1.17564	0.806589	Q9D2U9	H2B3A_MOUSE	Histone H2B type 3-A	Hist3h2ba	126
aTLTADk	N-Term(TMT6plex); K7(Acetyl)	Y	1.19933	0.806589	P06327	HVM52_MOUSE	Ig heavy chain V region VH558 A1/A4	Gm5629	117
qYDFGkVVR	N-Term(TMT6plex); K6(Acetyl)	Y	1.14674	0.806589	Q8BIJ6	SYIM_MOUSE	Isoleucine--tRNA ligase, mitochondrial (EC 6.1.1.5) (Isoleucyl-tRNA synthetase) (IleRS)	Iars2	1012
gVWkGLFAR	N-Term(TMT6plex); K4(Acetyl)	Y	0.817099	0.806589	Q8VEM8	MPCP_MOUSE	Phosphate carrier protein, mitochondrial (Phosphate transport protein) (PTP) (Solute carrier family 25 member 3)	Slc25a3	357
kYAEAVGR	N-Term(TMT6plex); K1(Acetyl)	Y	1.10399	0.806589	P09411	PGK1_MOUSE	Phosphoglycerate kinase 1 (EC 2.7.2.3)	Pgk1 Pgk-1	417
qVGYENAGTVEFLVDkHGk	N-Term(TMT6plex); K16(Acetyl); K19(TMT6plex)	Y	0.880491	0.806589	Q05920	PYC_MOUSE	Pyruvate carboxylase, mitochondrial (EC 6.4.1.1) (Pyruvic carboxylase) (PCB)	Pc Pcx	1178
eAAQLGkk	N-Term(TMT6plex); K7(Acetyl); K8(TMT6plex)	Y	1.09437	0.806589	Q9JLT4	TRXR2_MOUSE	Thioredoxin reductase 2, mitochondrial (EC 1.8.1.9) (Thioredoxin reductase TR3)	Txnrd2 Trxr2	524
gcVPSHIkk	N-Term(TMT6plex); C2(Carbamidomethyl); K8(Acetyl); K9(TMT6plex)	Y	1.08807	0.806589	Q9JLT4	TRXR2_MOUSE	Thioredoxin reductase 2, mitochondrial (EC 1.8.1.9) (Thioredoxin reductase TR3)	Txnrd2 Trxr2	524
gkISVNDFIIk	N-Term(TMT6plex); K2(Acetyl); K11(TMT6plex)	Y	1.11549	0.809828	Q8BMF4	ODP2_MOUSE	Dihydrolipoyllysine-residue acetyltransferase component of pyruvate dehydrogenase complex, mitochondrial (EC 2.3.1.12) (Dihydrolipoamide acetyltransferase component of pyruvate dehydrogenase complex) (Pyruvate dehydrogenase complex component E2) (PDC-E2) (PDCE2)	Dlat	642
sLNLkHIk	N-Term(TMT6plex); K5(Acetyl); K8(TMT6plex)	Y	0.849904	0.809828	Q9Z1N5	DX39B_MOUSE	Spliceosome RNA helicase Ddx39b (EC 3.6.4.13) (56 kDa U2AF65-associated protein) (DEAD box protein UAP56) (HLA-B-associated transcript 1 protein)	Ddx39b Bat1 Bat1a Uap56	428
vGLQVVAVkAPGFGDNR	N-Term(TMT6plex); K9(Acetyl)	Y	1.07092	0.810383	P63038	CH60_MOUSE	60 kDa heat shock protein, mitochondrial (EC 5.6.1.7) (60 kDa chaperonin) (Chaperonin 60) (CPN60) (HSP-65) (Heat shock protein 60) (HSP-60) (Hsp60) (Mitochondrial matrix protein P1)	Hspd1 Hsp60	573
eVLQILkEk	N-Term(TMT6plex); K7(Acetyl); K9(TMT6plex)	Y	0.90364	0.814841	Q8BHE8	MAIP1_MOUSE	m-AAA protease-interacting protein 1, mitochondrial (Matrix AAA peptidase-interacting protein 1)	Maip1	291
dDIkVSVNDFIIR	N-Term(TMT6plex); K4(Acetyl)	Y	1.11474	0.816025	Q8BKZ9	ODPX_MOUSE	Pyruvate dehydrogenase protein X component, mitochondrial (Dihydrolipoamide dehydrogenase-binding protein of pyruvate dehydrogenase complex) (Lipoyl-containing pyruvate dehydrogenase complex component X)	Pdhx	501
yPNVFkk	N-Term(TMT6plex); K6(Acetyl); K7(TMT6plex)	Y	0.91835	0.816025	Q80SW1	SAHH2_MOUSE	S-adenosylhomocysteine hydrolase-like protein 1 (IP3R-binding protein released with inositol 1,4,5-trisphosphate) (Putative adenosylhomocysteinase 2) (S-adenosyl-L-homocysteine hydrolase 2) (AdoHcyase 2)	Ahcyl1 Irbit	530
iHETNLkk	N-Term(TMT6plex); K7(Acetyl); K8(TMT6plex)	Y	1.40468	0.816025	Q99KI0	ACON_MOUSE	Aconitate hydratase, mitochondrial (Aconitase) (EC 4.2.1.3) (Citrate hydro-lyase)	Aco2	780
kISSVQSIVPALEIANAHR	N-Term(TMT6plex); K1(Acetyl)	Y	1.12525	0.816919	P63038	CH60_MOUSE	60 kDa heat shock protein, mitochondrial (EC 5.6.1.7) (60 kDa chaperonin) (Chaperonin 60) (CPN60) (HSP-65) (Heat shock protein 60) (HSP-60) (Hsp60) (Mitochondrial matrix protein P1)	Hspd1 Hsp60	573
yNIEkDIAAYIk	N-Term(TMT6plex); K5(Acetyl); K12(TMT6plex)	Y	0.892988	0.816919	Q9D0M5	DYL2_MOUSE	Dynein light chain 2, cytoplasmic (8 kDa dynein light chain b) (DLC8) (DLC8b) (Dynein light chain LC8-type 2)	Dynll2 Dlc2	89
vQVEYkGETk	N-Term(TMT6plex); K6(Acetyl); K10(TMT6plex)	Y	0.895394	0.816919	P63017	HSP7C_MOUSE	Heat shock cognate 71 kDa protein (Heat shock 70 kDa protein 8)	Hspa8 Hsc70 Hsc73	646
vSFELFADkVPk	N-Term(TMT6plex); K9(Acetyl); K12(TMT6plex)	Y	1.20116	0.816919	P17742	PPIA_MOUSE	Peptidyl-prolyl cis-trans isomerase A (PPIase A) (EC 5.2.1.8) (Cyclophilin A) (Cyclosporin A-binding protein) (Rotamase A) (SP18) [Cleaved into: Peptidyl-prolyl cis-trans isomerase A, N-terminally processed]	Ppia	164
eAQIkVLEGR	N-Term(TMT6plex); K5(Acetyl)	Y	1.20304	0.816919	Q9QXL2	KI21A_MOUSE	Kinesin-like protein KIF21A	Kif21a Kiaa1708	1672
sSINDAAEFk	N-Term(TMT6plex); K10(Acetyl)	Y	0.908204	0.816919	Q5SYD0	MYO1D_MOUSE	Unconventional myosin-Id	Myo1d	1006
lFQSDTNAMLGkk	N-Term(TMT6plex); K12(Acetyl); K13(TMT6plex)	Y	1.22723	0.816919	Q9CR11	YETS4_MOUSE	YEATS domain-containing protein 4	Yeats4	227
cFSSkVcVR	N-Term(TMT6plex); C1(Carbamidomethyl); K5(Acetyl); C7(Carbamidomethyl)	Y	1.09692	0.823101	Q8C5H8	NAKD2_MOUSE	NAD kinase 2, mitochondrial (EC 2.7.1.23) (Mitochondrial NAD kinase) (NAD kinase domain-containing protein 1, mitochondrial)	Nadk2 Mnadk Nadkd1	452
fGTkFGLDLk	N-Term(TMT6plex); K4(Acetyl); K10(TMT6plex)	Y	1.06711	0.823101	Q8BWT1	THIM_MOUSE	3-ketoacyl-CoA thiolase, mitochondrial (EC 2.3.1.16) (Acetyl-CoA acetyltransferase) (EC 2.3.1.9) (Acetyl-CoA acyltransferase) (Acyl-CoA hydrolase, mitochondrial) (EC 3.1.2.-) (EC 3.1.2.1) (EC 3.1.2.2) (Beta-ketothiolase) (Mitochondrial 3-oxoacyl-CoA thiolase)	Acaa2	397
tHLPGFVEQAGALkAk	N-Term(TMT6plex); K14(Acetyl); K16(TMT6plex)	Y	1.0625	0.823101	P99029	PRDX5_MOUSE	Peroxiredoxin-5, mitochondrial (EC 1.11.1.15) (Antioxidant enzyme B166) (AOEB166) (Liver tissue 2D-page spot 2D-0014IV) (PLP) (Peroxiredoxin V) (Prx-V) (Peroxisomal antioxidant enzyme) (Thioredoxin peroxidase PMP20)	Prdx5 Prdx6	210
fVDLYGAQkVVDR	N-Term(TMT6plex); K9(Acetyl)	Y	1.10017	0.823101	Q8BMS1	ECHA_MOUSE	Trifunctional enzyme subunit alpha, mitochondrial (Monolysocardiolipin acyltransferase) (EC 2.3.1.-) (TP-alpha) [Includes: Long-chain enoyl-CoA hydratase (EC 4.2.1.17); Long chain 3-hydroxyacyl-CoA dehydrogenase (EC 1.1.1.211)]	Hadha	763
mGLVETkLAIIPGGGGTQR	N-Term(TMT6plex); K7(Acetyl)	Y	0.78921	0.823614	Q9JLZ3	AUHM_MOUSE	Methylglutaconyl-CoA hydratase, mitochondrial (EC 4.2.1.18) (AU-specific RNA-binding enoyl-CoA hydratase) (AU-binding enoyl-CoA hydratase) (muAUH) (Itaconyl-CoA hydratase) (EC 4.2.1.56)	Auh	314
hAAPAPSAkSSPSk	N-Term(TMT6plex); K9(Acetyl); K14(TMT6plex)	Y	1.27606	0.824128	P97427	DPYL1_MOUSE	Dihydropyrimidinase-related protein 1 (DRP-1) (Collapsin response mediator protein 1) (CRMP-1) (Inactive dihydropyrimidinase) (Unc-33-like phosphoprotein 3) (ULIP-3)	Crmp1 Dpysl1 Ulip3	572
hTLSYVDIkTGk	N-Term(TMT6plex); K9(Acetyl); K12(TMT6plex)	Y	1.12429	0.830302	Q8K2B3	SDHA_MOUSE	Succinate dehydrogenase [ubiquinone] flavoprotein subunit, mitochondrial (EC 1.3.5.1) (Flavoprotein subunit of complex II) (Fp)	Sdha	664
nLGIGkITPFEEk	N-Term(TMT6plex); K6(Acetyl); K13(TMT6plex)	Y	1.04583	0.830302	P08249	ENPL_MOUSE	Endoplasmin (94 kDa glucose-regulated protein) (GRP-94) (Endoplasmic reticulum resident protein 99) (ERp99) (Heat shock protein 90 kDa beta member 1) (Polymorphic tumor rejection antigen 1) (Tumor rejection antigen gp96)	Hsp90b1 Grp94 Tra-1 Tra1	802
gASIVEDkLVEDLk	N-Term(TMT6plex); K8(Acetyl); K14(TMT6plex)	Y	1.09837	0.830302	P26443	DHE3_MOUSE	Glutamate dehydrogenase 1, mitochondrial (GDH 1) (EC 1.4.1.3)	Glud1 Glud	558
eLDPVQkLFVDk	N-Term(TMT6plex); K7(Acetyl); K12(TMT6plex)	Y	1.08717	0.834914	P97450	ATP5J_MOUSE	ATP synthase-coupling factor 6, mitochondrial (ATPase subunit F6) (ATP synthase peripheral stalk subunit F6)	Atp5pf Atp5j	108
wTkIYLPHSLPQQ	N-Term(TMT6plex); K3(Acetyl)	Y	1.12366	0.842	P03930	ATP8_MOUSE	ATP synthase protein 8 (A6L) (F-ATPase subunit 8)	Mtatp8 Atp8 mt-Atp8	67
iGkFPFAANSR	N-Term(TMT6plex); K3(Acetyl)	Y	1.09203	0.842	O08749	DLDH_MOUSE	Dihydrolipoyl dehydrogenase, mitochondrial (EC 1.8.1.4) (Dihydrolipoamide dehydrogenase)	Dld	509
aQEIDQTNDFkNLR	N-Term(TMT6plex); K11(Acetyl)	Y	1.09482	0.842529	Q9JHI5	IVD_MOUSE	Isovaleryl-CoA dehydrogenase, mitochondrial (IVD) (EC 1.3.8.4)	Ivd	424
kQPVEVDR	N-Term(TMT6plex); K1(Acetyl)	Y	1.26096	0.844303	Q9QZA0	CAH5B_MOUSE	Carbonic anhydrase 5B, mitochondrial (EC 4.2.1.1) (Carbonate dehydratase VB) (Carbonic anhydrase VB) (CA-VB)	Ca5b Car5b	317
aLIDQEVkNGIPSNR	N-Term(TMT6plex); K8(Acetyl)	Y	1.19157	0.844942	P97823	LYPA1_MOUSE	Acyl-protein thioesterase 1 (APT-1) (EC 3.1.2.-) (Lysophospholipase 1) (Lysophospholipase I) (LPL-I) (LysoPLA I)	Lypla1 Apt1 Pla1a	230
cVkLcTGHEYAAk	N-Term(TMT6plex); C1(Carbamidomethyl); K3(Acetyl); C5(Carbamidomethyl); K13(TMT6plex)	Y	1.09401	0.845272	P28652	KCC2B_MOUSE	Calcium/calmodulin-dependent protein kinase type II subunit beta (CaM kinase II subunit beta) (CaMK-II subunit beta) (EC 2.7.11.17)	Camk2b Camk2d	542
iNVKNEELEAMVk	N-Term(TMT6plex); K13(Acetyl)	Y	1.1076	0.846511	Q62082	MYL10_MOUSE	Myosin regulatory light chain 10 (Myosin light chain 2, lymphocyte-specific) (Precursor lymphocyte-specific regulatory light chain)	Myl10 Mylc2pl Plrlc	202
eATkFAAAYcR	N-Term(TMT6plex); K4(Acetyl); C10(Carbamidomethyl)	Y	1.0645	0.848378	P35486	ODPA_MOUSE	Pyruvate dehydrogenase E1 component subunit alpha, somatic form, mitochondrial (EC 1.2.4.1) (PDHE1-A type I)	Pdha1 Pdha-1	390
fASYIEk	N-Term(TMT6plex); K7(Acetyl)	Y	0.91823	0.848378	P03995	ATP8_MOUSE	ATP synthase protein 8 (A6L) (F-ATPase subunit 8)	Mtatp8 Atp8 mt-Atp8	67
iITEkGVFDVDk	N-Term(TMT6plex); K5(Acetyl); K12(TMT6plex)	Y	1.19055	0.848378	Q9D0K2	SCOT1_MOUSE	Succinyl-CoA:3-ketoacid coenzyme A transferase 1, mitochondrial (EC 2.8.3.5) (3-oxoacid CoA-transferase 1) (Somatic-type succinyl-CoA:3-oxoacid CoA-transferase) (SCOT-s)	Oxct1 Oxct Scot	520
kFPFcDGAHIk	N-Term(TMT6plex); K1(Acetyl); C5(Carbamidomethyl); K11(TMT6plex)	Y	1.10044	0.849657	Q91WS0	CISD1_MOUSE	CDGSH iron-sulfur domain-containing protein 1 (MitoNEET)	Cisd1 D10Ertd214e Zcd1	108
kLAEcIR	N-Term(TMT6plex); K1(Acetyl); C5(Carbamidomethyl)	Y	1.05459	0.849657	Q8BGH2	SAM50_MOUSE	Sorting and assembly machinery component 50 homolog	Samm50	469
aHGELHEQFkR	N-Term(TMT6plex); K10(Acetyl)	Y	0.948889	0.850798	Q8R1A4	DOCK7_MOUSE	Dedicator of cytokinesis protein 7 (Protein moonlight)	Dock7 Gm430 Kiaa1771 Mnlt	2130
sELAkFk	N-Term(TMT6plex); K5(Acetyl); K7(TMT6plex)	Y	0.979349	0.850798	Q9R1T4	SEPT6_MOUSE	Septin-6	Septin6 Kiaa0128 Sept6	434
akLGDSHDLQR	N-Term(TMT6plex); K2(Acetyl)	Y	0.916704	0.853327	P16546	CN37_MOUSE	2',3'-cyclic-nucleotide 3'-phosphodiesterase (CNP) (CNPase) (EC 3.1.4.37)	Cnp Cnp1	420
dFLAGGIAAAVSkTAVAPIER	N-Term(TMT6plex); K13(Acetyl)	Y	1.10328	0.853328	P48962	ADT1_MOUSE	ADP/ATP translocase 1 (ADP,ATP carrier protein 1) (ADP,ATP carrier protein, heart/skeletal muscle isoform T1) (Adenine nucleotide translocator 1) (ANT 1) (Solute carrier family 25 member 4) (mANC1)	Slc25a4 Anc1 Ant1	298
qIQDAIDMEkAQQALVQk	N-Term(TMT6plex); K10(Acetyl); K18(TMT6plex)	Y	1.10517	0.853345	Q9CQQ7	AT5F1_MOUSE	ATP synthase F(0) complex subunit B1, mitochondrial (ATP synthase peripheral stalk-membrane subunit b) (ATP synthase subunit b) (ATPase subunit b)	Atp5pb Atp5f1	256
mcLVEIEkAPk	N-Term(TMT6plex); C2(Carbamidomethyl); K8(Acetyl); K11(TMT6plex)	Y	0.765375	0.853345	Q91VD9	NDUS1_MOUSE	NADH-ubiquinone oxidoreductase 75 kDa subunit, mitochondrial (EC 1.6.99.3) (EC 7.1.1.2) (Complex I-75kD) (CI-75kD)	Ndufs1	727
sEkETVIVEGQTEEIR	N-Term(TMT6plex); K3(Acetyl)	Y	0.895457	0.853345	P19246	NFH_MOUSE	Neurofilament heavy polypeptide (NF-H) (200 kDa neurofilament protein) (Neurofilament triplet H protein)	Nefh Kiaa0845 Nfh	1090
qIEAQEkPR	N-Term(TMT6plex); K7(Acetyl)	Y	1.29951	0.860112	Q62261	SPTB2_MOUSE	Spectrin beta chain, non-erythrocytic 1 (Beta-II spectrin) (Embryonic liver fodrin) (Fodrin beta chain)	Sptbn1 Elf Spnb-2 Spnb2 Sptb2	2363
aSGNLETkYk	N-Term(TMT6plex); K8(Acetyl); K10(TMT6plex)	Y	1.07435	0.860112	Q60931	VDAC3_MOUSE	Voltage-dependent anion-selective channel protein 3 (VDAC-3) (mVDAC3) (Outer mitochondrial membrane protein porin 3)	Vdac3	283
nVNAGGHkLGLGLEFQA	N-Term(TMT6plex); K8(Acetyl)	Y	0.897673	0.860862	Q60932	VDAC1_MOUSE	Voltage-dependent anion-selective channel protein 1 (VDAC-1) (mVDAC1) (Outer mitochondrial membrane protein porin 1) (Plasmalemmal porin) (Voltage-dependent anion-selective channel protein 5) (VDAC-5) (mVDAC5)	Vdac1 Vdac5	296
aSIkkGEDFVk	N-Term(TMT6plex); K4(Acetyl); K5(Acetyl); K11(TMT6plex)	Y	1.11702	0.861091	P08249	ENPL_MOUSE	Endoplasmin (94 kDa glucose-regulated protein) (GRP-94) (Endoplasmic reticulum resident protein 99) (ERp99) (Heat shock protein 90 kDa beta member 1) (Polymorphic tumor rejection antigen 1) (Tumor rejection antigen gp96)	Hsp90b1 Grp94 Tra-1 Tra1	802
dAkAcVIHGTDLk	N-Term(TMT6plex); K3(Acetyl); C5(Carbamidomethyl); K13(TMT6plex)	Y	0.861041	0.861091	Q6PIC6	AT1A3_MOUSE	Sodium/potassium-transporting ATPase subunit alpha-3 (Na(+)/K(+) ATPase alpha-3 subunit) (EC 7.2.2.13) (Na(+)/K(+) ATPase alpha(III) subunit) (Sodium pump subunit alpha-3)	Atp1a3	1013
lAkLQDPFSVYR	N-Term(TMT6plex); K3(Acetyl)	Y	0.823807	0.861091	Q9CQA3	SDHB_MOUSE	Succinate dehydrogenase [ubiquinone] iron-sulfur subunit, mitochondrial (EC 1.3.5.1) (Iron-sulfur subunit of complex II) (Ip)	Sdhb	282
cLEEVEDLIVkYR	N-Term(TMT6plex); C1(Carbamidomethyl); K11(Acetyl)	Y	1.08358	0.861469	P61922	GABT_MOUSE	4-aminobutyrate aminotransferase, mitochondrial (EC 2.6.1.19) ((S)-3-amino-2-methylpropionate transaminase) (EC 2.6.1.22) (GABA aminotransferase) (GABA-AT) (Gamma-amino-N-butyrate transaminase) (GABA transaminase) (GABA-T) (L-AIBAT)	Abat Gabat	500
amkQVAGTMk	N-Term(TMT6plex); K3(Acetyl); K10(TMT6plex)	Y	1.10209	0.866459	Q03265	ATPA_MOUSE	ATP synthase subunit alpha, mitochondrial (ATP synthase F1 subunit alpha)	Atp5f1a Atp5a1	553
iMHDVIkk	N-Term(TMT6plex); K7(Acetyl); K8(TMT6plex)	Y	1.06134	0.866459	O08599	STXB1_MOUSE	Syntaxin-binding protein 1 (Protein unc-18 homolog 1) (Unc18-1) (Protein unc-18 homolog A) (Unc-18A)	Stxbp1	594
kAISkAQk	N-Term(TMT6plex); K1(Acetyl); K5(Acetyl); K8(TMT6plex)	Y	1.15002	0.868602	Q64475	H2B1B_MOUSE	Histone H2B type 1-B (h2B-143)	Hist1h2bb	126
yNPNVLPVQcTGkR	N-Term(TMT6plex); C10(Carbamidomethyl); K13(Acetyl)	Y	1.17221	0.870314	P14094	NCAM1_MOUSE	Neural cell adhesion molecule 1 (N-CAM-1) (NCAM-1) (CD antigen CD56)	Ncam1 Ncam	1115
lVEVIkTPMTSQk	N-Term(TMT6plex); K6(Acetyl); K13(TMT6plex)	Y	1.08143	0.870326	Q61425	HCDH_MOUSE	Hydroxyacyl-coenzyme A dehydrogenase, mitochondrial (HCDH) (EC 1.1.1.35) (Medium and short-chain L-3-hydroxyacyl-coenzyme A dehydrogenase) (Short-chain 3-hydroxyacyl-CoA dehydrogenase)	Hadh Hadhsc Mschad Schad	314
tMADGNEkk	N-Term(TMT6plex); K8(Acetyl); K9(TMT6plex)	Y	1.23057	0.877942	P68510	1433F_MOUSE	14-3-3 protein eta	Ywhah	246
vMQLEkHR	N-Term(TMT6plex); K6(Acetyl)	Y	0.953061	0.881348	Q9D7N3	RT09_MOUSE	28S ribosomal protein S9, mitochondrial (MRP-S9) (S9mt)	Mrps9	390
rFDEAIkLR	N-Term(TMT6plex); K7(Acetyl)	Y	0.957808	0.882397	P47857	PFKAM_MOUSE	ATP-dependent 6-phosphofructokinase, muscle type (ATP-PFK) (PFK-M) (EC 2.7.1.11) (6-phosphofructokinase type A) (Phosphofructo-1-kinase isozyme A) (PFK-A) (Phosphohexokinase)	Pfkm Pfk-m Pfka	780
vNLAELFkGk	N-Term(TMT6plex); K8(Acetyl); K10(TMT6plex)	Y	0.967739	0.884559	P99029	PRDX5_MOUSE	Peroxiredoxin-5, mitochondrial (EC 1.11.1.15) (Antioxidant enzyme B166) (AOEB166) (Liver tissue 2D-page spot 2D-0014IV) (PLP) (Peroxiredoxin V) (Prx-V) (Peroxisomal antioxidant enzyme) (Thioredoxin peroxidase PMP20)	Prdx5 Prdx6	210
eAFSLFDkDGDGTITTk	N-Term(TMT6plex); K8(Acetyl); K17(TMT6plex)	Y	1.14463	0.886283	P0DP27	CALM2_MOUSE	Calmodulin-2	Calm2 Cam2 CamC	149
akWDAWNALGSLPk	N-Term(TMT6plex); K2(Acetyl); K14(TMT6plex)	Y	0.868871	0.886283	Q9WUR2	ECI2_MOUSE	Enoyl-CoA delta isomerase 2, mitochondrial (EC 5.3.3.8) (Delta(3),delta(2)-enoyl-CoA isomerase) (D3,D2-enoyl-CoA isomerase) (Dodecenoyl-CoA isomerase) (Peroxisomal 3,2-trans-enoyl-CoA isomerase) (pECI)	Eci2 Peci	391
lVLcEVFk	N-Term(TMT6plex); C4(Carbamidomethyl); K8(Acetyl)	Y	0.894849	0.886283	P15105	GLNA_MOUSE	Glutamine synthetase (GS) (EC 6.3.1.2) (Glutamate--ammonia ligase) (Palmitoyltransferase GLUL) (EC 2.3.1.225)	Glul Glns	373
nIGkTLVTR	N-Term(TMT6plex); K4(Acetyl)	Y	1.11572	0.886283	P97351	RS3A_MOUSE	40S ribosomal protein S3a (Protein TU-11)	Rps3a Rps3a1	264
ickFTEVLk	N-Term(TMT6plex); C2(Carbamidomethyl); K3(Acetyl); K9(TMT6plex)	Y	0.954003	0.886283	P19253	RL13A_MOUSE	60S ribosomal protein L13a (Transplantation antigen P198) (Tum-P198 antigen)	Rpl13a P198 Tstap198-7	203
qEGVFAkEVR	N-Term(TMT6plex); K7(Acetyl)	Y	1.1144	0.886283	P19096	FAS_MOUSE	Fatty acid synthase (EC 2.3.1.85) [Includes: [Acyl-carrier-protein] S-acetyltransferase (EC 2.3.1.38); [Acyl-carrier-protein] S-malonyltransferase (EC 2.3.1.39); 3-oxoacyl-[acyl-carrier-protein] synthase (EC 2.3.1.41); 3-oxoacyl-[acyl-carrier-protein] reductase (EC 1.1.1.100); 3-hydroxyacyl-[acyl-carrier-protein] dehydratase (EC 4.2.1.59); Enoyl-[acyl-carrier-protein] reductase (EC 1.3.1.39); Ole…	Fasn	2504
aLTkAQk	N-Term(TMT6plex); K4(Acetyl); K7(TMT6plex)	Y	1.16213	0.886283	Q64478	H2B1H_MOUSE	Histone H2B type 1-H (h2B-221)	Hist1h2bh	126
tTELEALkSTk	N-Term(TMT6plex); K8(Acetyl); K11(TMT6plex)	Y	1.03954	0.886283	P19246	NFH_MOUSE	Neurofilament heavy polypeptide (NF-H) (200 kDa neurofilament protein) (Neurofilament triplet H protein)	Nefh Kiaa0845 Nfh	1090
kYNTDcVQGLTHSk	N-Term(TMT6plex); K1(Acetyl); C6(Carbamidomethyl); K14(TMT6plex)	Y	0.867831	0.886283	Q6PIC6	AT1A3_MOUSE	Sodium/potassium-transporting ATPase subunit alpha-3 (Na(+)/K(+) ATPase alpha-3 subunit) (EC 7.2.2.13) (Na(+)/K(+) ATPase alpha(III) subunit) (Sodium pump subunit alpha-3)	Atp1a3	1013
lTFDSSFSPNTGkk	N-Term(TMT6plex); K13(Acetyl); K14(TMT6plex)	Y	0.941193	0.886283	Q60932	VDAC1_MOUSE	Voltage-dependent anion-selective channel protein 1 (VDAC-1) (mVDAC1) (Outer mitochondrial membrane protein porin 1) (Plasmalemmal porin) (Voltage-dependent anion-selective channel protein 5) (VDAC-5) (mVDAC5)	Vdac1 Vdac5	296
tGSFkHLTVk	N-Term(TMT6plex); K5(Acetyl); K10(TMT6plex)	Y	1.32667	0.887033	Q9CPQ8	ATP5L_MOUSE	ATP synthase subunit g, mitochondrial (ATPase subunit g) (ATP synthase membrane subunit g)	Atp5mg Atp5l	103
tMVPEkLLk	N-Term(TMT6plex); K6(Acetyl); K9(TMT6plex)	Y	1.09572	0.887033	Q61548	AP180_MOUSE	Clathrin coat assembly protein AP180 (91 kDa synaptosomal-associated protein) (Clathrin coat-associated protein AP180) (Phosphoprotein F1-20)	Snap91	901
kTDSkMVcDVVSR	N-Term(TMT6plex); K1(TMT6plex); K5(Acetyl); C8(Carbamidomethyl)	Y	1.08397	0.887033	P18872	GNAO_MOUSE	Guanine nucleotide-binding protein G(o) subunit alpha	Gnao1 Gna0 Gnao	354
nQTAEkEEFEHQQk	N-Term(TMT6plex); K6(Acetyl); K14(TMT6plex)	Y	1.38764	0.887033	P63017	HSP7C_MOUSE	Heat shock cognate 71 kDa protein (Heat shock 70 kDa protein 8)	Hspa8 Hsc70 Hsc73	646
tkFENLck	N-Term(TMT6plex); K2(Acetyl); C7(Carbamidomethyl); K8(TMT6plex)	Y	1.10122	0.887033	P07901	HS90A_MOUSE	Heat shock protein HSP 90-alpha (Heat shock 86 kDa) (HSP 86) (HSP86) (Tumor-specific transplantation 86 kDa antigen) (TSTA)	Hsp90aa1 Hsp86 Hsp86-1 Hspca	733
eVAMTEHkMSVEEVcR	N-Term(TMT6plex); K8(Acetyl); C15(Carbamidomethyl)	Y	0.956869	0.887033	Q6PIC6	AT1A3_MOUSE	Sodium/potassium-transporting ATPase subunit alpha-3 (Na(+)/K(+) ATPase alpha-3 subunit) (EC 7.2.2.13) (Na(+)/K(+) ATPase alpha(III) subunit) (Sodium pump subunit alpha-3)	Atp1a3	1013
tTLPMFDkEELLk	N-Term(TMT6plex); K8(Acetyl); K13(TMT6plex)	Y	0.881591	0.887033	P24288	BCAT1_MOUSE	Branched-chain-amino-acid aminotransferase, cytosolic (BCAT(c)) (EC 2.6.1.42) (Protein ECA39)	Bcat1 Eca39	386
dYPLPDVAHVTMLSASQkALk	N-Term(TMT6plex); K18(Acetyl); K21(TMT6plex)	Y	0.87965	0.887033	P19783	COX41_MOUSE	Cytochrome c oxidase subunit 4 isoform 1, mitochondrial (Cytochrome c oxidase polypeptide IV) (Cytochrome c oxidase subunit IV isoform 1) (COX IV-1)	Cox4i1 Cox4 Cox4a	169
tVkLQIWDTAGQER	N-Term(TMT6plex); K3(Acetyl)	Y	0.849062	0.887033	Q91ZR1	RAB4B_MOUSE	Ras-related protein Rab-4B	Rab4b Rab4	213
sYGkAFk	N-Term(TMT6plex); K4(Acetyl); K7(TMT6plex)	Y	1.105	0.891245	P16330	CN37_MOUSE	2',3'-cyclic-nucleotide 3'-phosphodiesterase (CNP) (CNPase) (EC 3.1.4.37)	Cnp Cnp1	420
sAkPSSNLk	N-Term(TMT6plex); K3(Acetyl); K9(TMT6plex)	Y	0.907783	0.891245	Q6ZPR1	CFA97_MOUSE	Cilia- and flagella-associated protein 97	Cfap97 Kiaa1430	541
cATITPDEkR	N-Term(TMT6plex); C1(Carbamidomethyl); K9(Acetyl)	Y	0.933527	0.891245	O88844	CSN4_MOUSE	COP9 signalosome complex subunit 4 (SGN4) (Signalosome subunit 4) (JAB1-containing signalosome subunit 4)	Cops4 Csn4	406
vNcLAPGLIkTR	N-Term(TMT6plex); C3(Carbamidomethyl); K10(Acetyl)	Y	1.06206	0.891245	Q99LB2	DHRS4_MOUSE	Dehydrogenase/reductase SDR family member 4 (EC 1.1.1.184) (NADPH-dependent carbonyl reductase/NADP-retinol dehydrogenase) (CR) (PHCR) (NADPH-dependent retinol dehydrogenase/reductase) (NDRD) (mouNRDR) (Peroxisomal short-chain alcohol dehydrogenase) (PSCD)	Dhrs4 D14Ucla2	279
ekLTGLHk	N-Term(TMT6plex); K2(Acetyl); K8(TMT6plex)	Y	0.932043	0.891245	Q62261	SPTB2_MOUSE	Spectrin beta chain, non-erythrocytic 1 (Beta-II spectrin) (Embryonic liver fodrin) (Fodrin beta chain)	Sptbn1 Elf Spnb-2 Spnb2 Sptb2	2363
aLTGGIAHLFkQNk	N-Term(TMT6plex); K11(Acetyl); K14(TMT6plex)	Y	0.920274	0.891245	O08749	DLDH_MOUSE	Dihydrolipoyl dehydrogenase, mitochondrial (EC 1.8.1.4) (Dihydrolipoamide dehydrogenase)	Dld	509
vTSAYLQDIENAYkk	N-Term(TMT6plex); K14(Acetyl); K15(TMT6plex)	Y	0.900456	0.893168	Q99LC3	NDUAA_MOUSE	NADH dehydrogenase [ubiquinone] 1 alpha subcomplex subunit 10, mitochondrial (Complex I-42kD) (CI-42kD) (NADH-ubiquinone oxidoreductase 42 kDa subunit)	Ndufa10	355
fcGGLIkDIk	N-Term(TMT6plex); C2(Carbamidomethyl); K7(Acetyl); K10(TMT6plex)	Y	0.947673	0.894597	O88343	S4A4_MOUSE	Electrogenic sodium bicarbonate cotransporter 1 (Sodium bicarbonate cotransporter) (Na(+)/HCO3(-) cotransporter) (Solute carrier family 4 member 4)	Slc4a4 Nbc1 Nbce1	1079
sLHDALcVVkR	N-Term(TMT6plex); C7(Carbamidomethyl); K10(Acetyl)	Y	1.08762	0.895939	P11983	ITPR1_MOUSE	Inositol 1,4,5-trisphosphate receptor type 1 (IP3 receptor isoform 1) (IP3R 1) (InsP3R1) (Inositol 1,4,5-trisphosphate-binding protein P400) (Protein PCD-6) (Purkinje cell protein 1) (Type 1 inositol 1,4,5-trisphosphate receptor) (Type 1 InsP3 receptor)	Itpr1 Insp3r Pcd6 Pcp1	2749
lNQVIFPVSYNDkFYk	N-Term(TMT6plex); K13(Acetyl); K16(TMT6plex)	Y	0.860894	0.897048	Q6PGB6	NAA50_MOUSE	N-alpha-acetyltransferase 50 (EC 2.3.1.258) (N-acetyltransferase NAT13) (N-epsilon-acetyltransferase 50) (EC 2.3.1.-) (NatE catalytic subunit)	Naa50 Mak3 Nat13	169
eSTEEkPk	N-Term(TMT6plex); K6(Acetyl); K8(TMT6plex)	Y	1.07945	0.903214	Q91XV3	BASP1_MOUSE	Brain acid soluble protein 1 (22 kDa neuronal tissue-enriched acidic protein) (Neuronal axonal membrane protein NAP-22)	Basp1 Nap22	226
vPETNILGkIGHGYk	N-Term(TMT6plex); K9(Acetyl); K15(TMT6plex)	Y	0.962056	0.904047	Q9DBL1	ACDSB_MOUSE	Short/branched chain specific acyl-CoA dehydrogenase, mitochondrial (SBCAD) (EC 1.3.8.5) (2-methyl branched chain acyl-CoA dehydrogenase) (2-MEBCAD) (2-methylbutyryl-coenzyme A dehydrogenase) (2-methylbutyryl-CoA dehydrogenase)	Acadsb	432
iSGASEkDIVHSGLAYTmER	N-Term(TMT6plex); K7(Acetyl)	Y	1.09686	0.904612	P26443	DHE3_MOUSE	Glutamate dehydrogenase 1, mitochondrial (GDH 1) (EC 1.4.1.3)	Glud1 Glud	558
eVSTYIkk	N-Term(TMT6plex); K7(Acetyl); K8(TMT6plex)	Y	1.07199	0.905505	P10126	EF1A1_MOUSE	Elongation factor 1-alpha 1 (EF-1-alpha-1) (Elongation factor Tu) (EF-Tu) (Eukaryotic elongation factor 1 A-1) (eEF1A-1)	Eef1a1 Eef1a	462
tNEYkIIR	N-Term(TMT6plex); K5(Acetyl)	Y	1.04485	0.906496	P46660	AINX_MOUSE	Alpha-internexin (Alpha-Inx) (66 kDa neurofilament protein) (NF-66) (Neurofilament-66)	Ina	501
fAEIIEkNLk	N-Term(TMT6plex); K7(Acetyl); K10(TMT6plex)	Y	0.718974	0.906497	Q9CPY7	AMPL_MOUSE	Cytosol aminopeptidase (EC 3.4.11.1) (Leucine aminopeptidase 3) (LAP-3) (Leucyl aminopeptidase) (Proline aminopeptidase) (EC 3.4.11.5) (Prolyl aminopeptidase)	Lap3 Lapep	519
lAAEDATNEkQALQGER	N-Term(TMT6plex); K10(Acetyl)	Y	1.18254	0.907776	P08551	KCC4_MOUSE	Calcium/calmodulin-dependent protein kinase type IV (CaMK IV) (EC 2.7.11.17) (CaM kinase-GR)	Camk4	469
gASEIVLkk	N-Term(TMT6plex); K8(Acetyl); K9(TMT6plex)	Y	0.96765	0.907776	Q9R0K7	AT2B2_MOUSE	Plasma membrane calcium-transporting ATPase 2 (PMCA2) (EC 7.2.2.10) (Plasma membrane calcium ATPase isoform 2) (Plasma membrane calcium pump isoform 2)	Atp2b2 Pmca2	1198
kQWLQEVkGMADR	N-Term(TMT6plex); K1(TMT6plex); K8(Acetyl)	Y	1.03306	0.907776	P05202	AATC_MOUSE	Aspartate aminotransferase, cytoplasmic (cAspAT) (EC 2.6.1.1) (EC 2.6.1.3) (Cysteine aminotransferase, cytoplasmic) (Cysteine transaminase, cytoplasmic) (cCAT) (Glutamate oxaloacetate transaminase 1) (Transaminase A)	Got1	413
aDLIAYLkk	N-Term(TMT6plex); K8(Acetyl); K9(TMT6plex)	Y	0.960601	0.907776	P62897	CYC_MOUSE	Cytochrome c, somatic	Cycs	105
vTGATkk	N-Term(TMT6plex); K6(Acetyl); K7(TMT6plex)	Y	0.955491	0.907776	O08749	DLDH_MOUSE	Dihydrolipoyl dehydrogenase, mitochondrial (EC 1.8.1.4) (Dihydrolipoamide dehydrogenase)	Dld	509
sFDSEFkLAck	N-Term(TMT6plex); K7(Acetyl); C10(Carbamidomethyl); K11(TMT6plex)	Y	1.0909	0.908653	Q9JHU4	DYHC1_MOUSE	Cytoplasmic dynein 1 heavy chain 1 (Cytoplasmic dynein heavy chain 1) (Dynein heavy chain, cytosolic)	Dync1h1 Dhc1 Dnch1 Dnchc1 Dyhc	4644
cPLmVkVLDAVR	N-Term(TMT6plex); C1(Carbamidomethyl); M4(Oxidation); K6(Acetyl)	Y	0.936872	0.908653	P07309	TTHY_MOUSE	Transthyretin (Prealbumin)	Ttr	147
gMkGLVYETSVLDPDEGIR	N-Term(TMT6plex); K3(Acetyl)	Y	1.12766	0.908663	Q9CZU6	CISY_MOUSE	Citrate synthase, mitochondrial (EC 2.3.3.1) (Citrate (Si)-synthase)	Cs	464
iLAcDDLDEAAkMVVk	N-Term(TMT6plex); C4(Carbamidomethyl); K12(Acetyl); M13(Oxidation); K16(TMT6plex)	Y	1.14726	0.909188	Q9Z2I9	SUCB1_MOUSE	Succinate--CoA ligase [ADP-forming] subunit beta, mitochondrial (EC 6.2.1.5) (ATP-specific succinyl-CoA synthetase subunit beta) (A-SCS) (Succinyl-CoA synthetase beta-A chain) (SCS-betaA)	Sucla2	463
aFAAGADIkEmQNR	N-Term(TMT6plex); K9(Acetyl)	Y	1.08738	0.910006	Q8BH95	ECHM_MOUSE	Enoyl-CoA hydratase, mitochondrial (EC 4.2.1.17) (Enoyl-CoA hydratase 1) (Short-chain enoyl-CoA hydratase) (SCEH)	Echs1	290
tFVSGAcDASIkLWDVR	N-Term(TMT6plex); C7(Carbamidomethyl); K12(Acetyl)	Y	1.10155	0.910006	P62880	GBB2_MOUSE	Guanine nucleotide-binding protein G(I)/G(S)/G(T) subunit beta-2 (G protein subunit beta-2) (Transducin beta chain 2)	Gnb2	340
iLGkLTDIQYGR	N-Term(TMT6plex); K4(Acetyl)	Y	1.04911	0.911149	P24288	BCAT1_MOUSE	Branched-chain-amino-acid aminotransferase, cytosolic (BCAT(c)) (EC 2.6.1.42) (Protein ECA39)	Bcat1 Eca39	386
aNAGEESVMNLDkLR	N-Term(TMT6plex); K13(Acetyl)	Y	0.90802	0.911149	Q8K2B3	SDHA_MOUSE	Succinate dehydrogenase [ubiquinone] flavoprotein subunit, mitochondrial (EC 1.3.5.1) (Flavoprotein subunit of complex II) (Fp)	Sdha	664
dFLAGGVAAAISkTAVAPIER	N-Term(TMT6plex); K13(Acetyl)	Y	0.951409	0.911551	P51881	ADT2_MOUSE	ADP/ATP translocase 2 (ADP,ATP carrier protein 2) (Adenine nucleotide translocator 2) (ANT 2) (Solute carrier family 25 member 5) [Cleaved into: ADP/ATP translocase 2, N-terminally processed]	Slc25a5 Ant2	298
qWLQEVkGMADR	N-Term(TMT6plex); K7(Acetyl)	Y	1.0774	0.911551	P05202	AATC_MOUSE	Aspartate aminotransferase, cytoplasmic (cAspAT) (EC 2.6.1.1) (EC 2.6.1.3) (Cysteine aminotransferase, cytoplasmic) (Cysteine transaminase, cytoplasmic) (cCAT) (Glutamate oxaloacetate transaminase 1) (Transaminase A)	Got1	413
fGIAAkYQVDPDAcFSAk	N-Term(TMT6plex); K6(Acetyl); C14(Carbamidomethyl); K18(TMT6plex)	Y	0.962005	0.911551	Q60932	VDAC1_MOUSE	Voltage-dependent anion-selective channel protein 1 (VDAC-1) (mVDAC1) (Outer mitochondrial membrane protein porin 1) (Plasmalemmal porin) (Voltage-dependent anion-selective channel protein 5) (VDAC-5) (mVDAC5)	Vdac1 Vdac5	296
aAEkVADAR	N-Term(TMT6plex); K4(Acetyl)	Y	0.869828	0.911551	Q9WTT4	VATG2_MOUSE	V-type proton ATPase subunit G 2 (V-ATPase subunit G 2) (V-ATPase 13 kDa subunit 2) (Vacuolar proton pump subunit G 2)	Atp6v1g2 Atp6g2 Ng38	118
lYSLGkGR	N-Term(TMT6plex); K6(Acetyl)	Y	0.935633	0.911551	P16330	CN37_MOUSE	2',3'-cyclic-nucleotide 3'-phosphodiesterase (CNP) (CNPase) (EC 3.1.4.37)	Cnp Cnp1	420
eTEcTYFSTPLLLGkk	N-Term(TMT6plex); C4(Carbamidomethyl); K15(Acetyl); K16(TMT6plex)	Y	0.925362	0.912021	P08249	ENPL_MOUSE	Endoplasmin (94 kDa glucose-regulated protein) (GRP-94) (Endoplasmic reticulum resident protein 99) (ERp99) (Heat shock protein 90 kDa beta member 1) (Polymorphic tumor rejection antigen 1) (Tumor rejection antigen gp96)	Hsp90b1 Grp94 Tra-1 Tra1	802
aNVkIFk	N-Term(TMT6plex); K4(Acetyl); K7(TMT6plex)	Y	0.935056	0.912021	P14152	RL7_MOUSE	60S ribosomal protein L7	Rpl7	270
eLHGEFkTTAcGR	N-Term(TMT6plex); K7(Acetyl); C11(Carbamidomethyl)	Y	0.933275	0.912694	P35803	GPM6B_MOUSE	Neuronal membrane glycoprotein M6-b (M6b)	Gpm6b M6b	328
sISVQQEkETIAk	N-Term(TMT6plex); K8(Acetyl); K13(TMT6plex)	Y	1.06134	0.913362	Q9CQQ7	AT5F1_MOUSE	ATP synthase F(0) complex subunit B1, mitochondrial (ATP synthase peripheral stalk-membrane subunit b) (ATP synthase subunit b) (ATPase subunit b)	Atp5pb Atp5f1	256
nIDVLkATAEEISSk	N-Term(TMT6plex); K6(Acetyl); K15(TMT6plex)	Y	1.11144	0.916663	Q9CQ62	DECR_MOUSE	2,4-dienoyl-CoA reductase, mitochondrial (EC 1.3.1.34) (2,4-dienoyl-CoA reductase [NADPH]) (4-enoyl-CoA reductase [NADPH])	Decr1	335
qkLQDETNLR	N-Term(TMT6plex); K2(Acetyl)	Y	1.146	0.916663	P03995	ATP8_MOUSE	ATP synthase protein 8 (A6L) (F-ATPase subunit 8)	Mtatp8 Atp8 mt-Atp8	67
eVMIVGVGEkIk	N-Term(TMT6plex); K10(Acetyl); K12(TMT6plex)	Y	0.946835	0.918713	Q91VR2	ATPG_MOUSE	ATP synthase subunit gamma, mitochondrial (ATP synthase F1 subunit gamma) (F-ATPase gamma subunit)	Atp5f1c Atp5c1	298
aAkSPAk	N-Term(TMT6plex); K3(Acetyl); K7(TMT6plex)	Y	1.1224	0.919511	P43277	H13_MOUSE	Histone H1.3 (H1 VAR.4) (H1d)	H1-3 H1f3 Hist1h1d	221
iEVVkAGDLGVDLTSk	N-Term(TMT6plex); K5(Acetyl); K16(TMT6plex)	Y	0.868699	0.919511	Q9DCW4	ETFB_MOUSE	Electron transfer flavoprotein subunit beta (Beta-ETF)	Etfb	255
dIFQEIFDkHYk	N-Term(TMT6plex); K9(Acetyl); K12(TMT6plex)	Y	1.12348	0.919511	P54071	IDHP_MOUSE	Isocitrate dehydrogenase [NADP], mitochondrial (IDH) (EC 1.1.1.42) (ICD-M) (IDP) (NADP(+)-specific ICDH) (Oxalosuccinate decarboxylase)	Idh2	452
lSSALkAGVTAAk	N-Term(TMT6plex); K6(Acetyl); K13(TMT6plex)	Y	0.94535	0.920014	P52825	CPT2_MOUSE	Carnitine O-palmitoyltransferase 2, mitochondrial (EC 2.3.1.21) (Carnitine palmitoyltransferase II) (CPT II)	Cpt2 Cpt-2	658
tVLkSFLSPNQILk	N-Term(TMT6plex); K4(Acetyl); K14(TMT6plex)	Y	0.933667	0.920136	Q9DB20	ATPO_MOUSE	ATP synthase subunit O, mitochondrial (ATP synthase peripheral stalk subunit OSCP) (Oligomycin sensitivity conferral protein) (OSCP)	Atp5po Atp5o D12Wsu28e	213
eIcLLkELk	N-Term(TMT6plex); C3(Carbamidomethyl); K6(Acetyl); K9(TMT6plex)	Y	0.966057	0.920782	P49615	CDK5_MOUSE	Cyclin-dependent-like kinase 5 (EC 2.7.11.1) (CR6 protein kinase) (CRK6) (Cell division protein kinase 5) (Serine/threonine-protein kinase PSSALRE) (Tau protein kinase II catalytic subunit) (TPKII catalytic subunit)	Cdk5 Cdkn5 Crk6	292
eFEGkTLVSVTk	N-Term(TMT6plex); K5(Acetyl); K12(TMT6plex)	Y	1.07422	0.920858	P07901	HS90A_MOUSE	Heat shock protein HSP 90-alpha (Heat shock 86 kDa) (HSP 86) (HSP86) (Tumor-specific transplantation 86 kDa antigen) (TSTA)	Hsp90aa1 Hsp86 Hsp86-1 Hspca	733
kLSELLR	N-Term(TMT6plex); K1(Acetyl)	Y	1.06182	0.920885	P07901	HS90A_MOUSE	Heat shock protein HSP 90-alpha (Heat shock 86 kDa) (HSP 86) (HSP86) (Tumor-specific transplantation 86 kDa antigen) (TSTA)	Hsp90aa1 Hsp86 Hsp86-1 Hspca	733
hVQkLQAk	N-Term(TMT6plex); K4(Acetyl); K8(TMT6plex)	Y	1.0648	0.920885	O54774	AP3D1_MOUSE	AP-3 complex subunit delta-1 (AP-3 complex subunit delta) (Adaptor-related protein complex 3 subunit delta-1) (Delta-adaptin) (mBLVR1)	Ap3d1 Ap3d	1199
aGQVFLEELGNHkAFk	N-Term(TMT6plex); K13(Acetyl); K16(TMT6plex)	Y	1.08786	0.923719	P16330	CN37_MOUSE	2',3'-cyclic-nucleotide 3'-phosphodiesterase (CNP) (CNPase) (EC 3.1.4.37)	Cnp Cnp1	420
hFIDkLLPPID	N-Term(TMT6plex); K5(Acetyl)	Y	1.08744	0.925886	P97823	LYPA1_MOUSE	Acyl-protein thioesterase 1 (APT-1) (EC 3.1.2.-) (Lysophospholipase 1) (Lysophospholipase I) (LPL-I) (LysoPLA I)	Lypla1 Apt1 Pla1a	230
kAVTkVQk	N-Term(TMT6plex); K1(Acetyl); K5(Acetyl); K8(TMT6plex)	Y	1.05843	0.925886	Q64525	H2B2B_MOUSE	Histone H2B type 2-B (H2b 616)	Hist2h2bb	126
mGHEPGVAkYR	N-Term(TMT6plex); M1(Oxidation); K9(Acetyl)	Y	1.09941	0.926846	Q60771	CLD11_MOUSE	Claudin-11 (Oligodendrocyte transmembrane protein) (Oligodendrocyte-specific protein)	Cldn11 Osp Otm	207
aQYEDIAQkSk	N-Term(TMT6plex); K9(Acetyl); K11(TMT6plex)	Y	0.937603	0.926846	Q3UV17	K22O_MOUSE	Keratin, type II cytoskeletal 2 oral (Keratin-76) (K76) (Type-II keratin Kb9)	Krt76	594
vGDAIPSVEVFEGEPGkk	N-Term(TMT6plex); K17(Acetyl); K18(TMT6plex)	Y	1.127	0.926846	P99029	PRDX5_MOUSE	Peroxiredoxin-5, mitochondrial (EC 1.11.1.15) (Antioxidant enzyme B166) (AOEB166) (Liver tissue 2D-page spot 2D-0014IV) (PLP) (Peroxiredoxin V) (Prx-V) (Peroxisomal antioxidant enzyme) (Thioredoxin peroxidase PMP20)	Prdx5 Prdx6	210
kIcELYAk	N-Term(TMT6plex); K1(Acetyl); C3(Carbamidomethyl); K8(TMT6plex)	Y	1.07804	0.926846	Q64133	AOFA_MOUSE	Amine oxidase [flavin-containing] A (EC 1.4.3.4) (Monoamine oxidase type A) (MAO-A)	Maoa	526
kMNLGVGAYR	N-Term(TMT6plex); K1(Acetyl)	Y	1.02515	0.926846	P05202	AATC_MOUSE	Aspartate aminotransferase, cytoplasmic (cAspAT) (EC 2.6.1.1) (EC 2.6.1.3) (Cysteine aminotransferase, cytoplasmic) (Cysteine transaminase, cytoplasmic) (cCAT) (Glutamate oxaloacetate transaminase 1) (Transaminase A)	Got1	413
aNVIVVDTQkQLEk	N-Term(TMT6plex); K10(Acetyl); K14(TMT6plex)	Y	0.947899	0.927472	Q99PU5	ACBG1_MOUSE	Long-chain-fatty-acid--CoA ligase ACSBG1 (EC 6.2.1.3) (Acyl-CoA synthetase bubblegum family member 1) (mBG1) (Gonadotropin-regulated long chain acyl CoA synthetase) (GR-LACS) (Lipidosin)	Acsbg1 Kiaa0631 Lpd	721
fVTNTTkESk	N-Term(TMT6plex); K7(Acetyl); K10(TMT6plex)	Y	1.03431	0.928045	Q3UGR5	HDHD2_MOUSE	Haloacid dehalogenase-like hydrolase domain-containing protein 2	Hdhd2	259
kLLVSSEDYGR	N-Term(TMT6plex); K1(Acetyl)	Y	1.04013	0.928045	P16546	CN37_MOUSE	2',3'-cyclic-nucleotide 3'-phosphodiesterase (CNP) (CNPase) (EC 3.1.4.37)	Cnp Cnp1	420
hNEETGDNVGPLIIkk	N-Term(TMT6plex); K15(Acetyl); K16(TMT6plex)	Y	0.927805	0.928045	Q91WS0	CISD1_MOUSE	CDGSH iron-sulfur domain-containing protein 1 (MitoNEET)	Cisd1 D10Ertd214e Zcd1	108
aSGVEGADVVkLLNk	N-Term(TMT6plex); K11(Acetyl); K15(TMT6plex)	Y	0.949133	0.932533	P17710	HXK1_MOUSE	Hexokinase-1 (EC 2.7.1.1) (Hexokinase type I) (HK I) (Hexokinase, tumor isozyme)	Hk1	974
fHDIDDVkk	N-Term(TMT6plex); K8(Acetyl); K9(TMT6plex)	Y	1.03847	0.932533	Q91VM9	IPYR2_MOUSE	Inorganic pyrophosphatase 2, mitochondrial (EC 3.6.1.1) (Pyrophosphate phospho-hydrolase 2) (PPase 2)	Ppa2	330
tQNVLGEkGR	N-Term(TMT6plex); K8(Acetyl)	Y	1.03234	0.934534	P62908	RS3_MOUSE	40S ribosomal protein S3 (EC 4.2.99.18)	Rps3	243
nQVTATkADGSTQVIDTk	N-Term(TMT6plex); K7(Acetyl); K18(TMT6plex)	Y	0.972278	0.934534	O08749	DLDH_MOUSE	Dihydrolipoyl dehydrogenase, mitochondrial (EC 1.8.1.4) (Dihydrolipoamide dehydrogenase)	Dld	509
mIAEAIPELkASIk	N-Term(TMT6plex); K10(Acetyl); K14(TMT6plex)	Y	1.03295	0.935432	P08249	ENPL_MOUSE	Endoplasmin (94 kDa glucose-regulated protein) (GRP-94) (Endoplasmic reticulum resident protein 99) (ERp99) (Heat shock protein 90 kDa beta member 1) (Polymorphic tumor rejection antigen 1) (Tumor rejection antigen gp96)	Hsp90b1 Grp94 Tra-1 Tra1	802
gkLYSLGk	N-Term(TMT6plex); K2(Acetyl); K8(TMT6plex)	Y	1.07029	0.935432	P16330	CN37_MOUSE	2',3'-cyclic-nucleotide 3'-phosphodiesterase (CNP) (CNPase) (EC 3.1.4.37)	Cnp Cnp1	420
aITkAQk	N-Term(TMT6plex); K4(Acetyl); K7(TMT6plex)	Y	1.08401	0.93854	Q9D2U9	H2B3A_MOUSE	Histone H2B type 3-A	Hist3h2ba	126
cPNcGTHYkLVPHQMAH	N-Term(TMT6plex); C1(Carbamidomethyl); C4(Carbamidomethyl); K9(Acetyl)	Y	0.971832	0.938869	P19536	COX5B_MOUSE	Cytochrome c oxidase subunit 5B, mitochondrial (Cytochrome c oxidase polypeptide Vb)	Cox5b	128
eccHGDLLEcADDRAELAkYMcENQATISSk	N-Term(TMT6plex); C2(Carbamidomethyl); C3(Carbamidomethyl); C10(Carbamidomethyl); K19(Acetyl); C22(Carbamidomethyl); K31(TMT6plex)	Y	0.945372	0.938869	P07724	ANXA2_MOUSE	Annexin A2 (Annexin II) (Annexin-2) (Calpactin I heavy chain) (Calpactin-1 heavy chain) (Chromobindin-8) (Lipocortin II) (Placental anticoagulant protein IV) (PAP-IV) (Protein I) (p36)	Anxa2 Anx2 Cal1h	339
sFLSPNQILkLEIk	N-Term(TMT6plex); K10(Acetyl); K14(TMT6plex)	Y	1.07053	0.940508	Q9DB20	ATPO_MOUSE	ATP synthase subunit O, mitochondrial (ATP synthase peripheral stalk subunit OSCP) (Oligomycin sensitivity conferral protein) (OSCP)	Atp5po Atp5o D12Wsu28e	213
tYATAEPFIDAkYDVR	N-Term(TMT6plex); K12(Acetyl)	Y	0.941015	0.940508	O88935	SYN1_MOUSE	Synapsin-1 (Synapsin I)	Syn1 Syn-1	706
eVGkDVSDEkLR	N-Term(TMT6plex); K4(TMT6plex); K10(Acetyl)	Y	1.01575	0.9431	Q9CZU6	CISY_MOUSE	Citrate synthase, mitochondrial (EC 2.3.3.1) (Citrate (Si)-synthase)	Cs	464
eDSPQSHVLVMkGAPER	N-Term(TMT6plex); K12(Acetyl)	Y	1.08536	0.9431	Q6PIE5	AT1A2_MOUSE	Sodium/potassium-transporting ATPase subunit alpha-2 (Na(+)/K(+) ATPase alpha-2 subunit) (EC 7.2.2.13) (Na(+)/K(+) ATPase alpha(+) subunit) (Sodium pump subunit alpha-2)	Atp1a2	1020
qALkNLGEILk	N-Term(TMT6plex); K4(Acetyl); K11(TMT6plex)	Y	1.05621	0.9431	P52760	RIDA_MOUSE	2-iminobutanoate/2-iminopropanoate deaminase (EC 3.5.99.10) (Heat-responsive protein 12) (Reactive intermediate imine deaminase A homolog) (Translation inhibitor L-PSP ribonuclease)	Rida Hrp12	135
lVDTGDkFR	N-Term(TMT6plex); K7(Acetyl)	Y	1.03763	0.943474	Q62261	SPTB2_MOUSE	Spectrin beta chain, non-erythrocytic 1 (Beta-II spectrin) (Embryonic liver fodrin) (Fodrin beta chain)	Sptbn1 Elf Spnb-2 Spnb2 Sptb2	2363
acVDTALENLSTLkMk	N-Term(TMT6plex); C2(Carbamidomethyl); K14(Acetyl); K16(TMT6plex)	Y	1.1155	0.943474	P19096	FAS_MOUSE	Fatty acid synthase (EC 2.3.1.85) [Includes: [Acyl-carrier-protein] S-acetyltransferase (EC 2.3.1.38); [Acyl-carrier-protein] S-malonyltransferase (EC 2.3.1.39); 3-oxoacyl-[acyl-carrier-protein] synthase (EC 2.3.1.41); 3-oxoacyl-[acyl-carrier-protein] reductase (EC 1.1.1.100); 3-hydroxyacyl-[acyl-carrier-protein] dehydratase (EC 4.2.1.59); Enoyl-[acyl-carrier-protein] reductase (EC 1.3.1.39); Ole…	Fasn	2504
cGNNAkEAmTAIAEAcmLPWTAEQVMSMAFSQKNPK	N-Term(TMT6plex); C1(Carbamidomethyl); K6(Acetyl); M9(Oxidation); C16(Carbamidomethyl); M17(Oxidation)	Y	0.941604	0.943712	A2AGT5	CKAP5_MOUSE	Cytoskeleton-associated protein 5	Ckap5	2032
vFkVYNEAGVTFT	N-Term(TMT6plex); K3(Acetyl)	Y	0.932535	0.943712	P26443	DHE3_MOUSE	Glutamate dehydrogenase 1, mitochondrial (GDH 1) (EC 1.4.1.3)	Glud1 Glud	558
fTVLTESAAkNTDAVR	N-Term(TMT6plex); K10(Acetyl)	Y	1.08282	0.950618	P08551	KCC4_MOUSE	Calcium/calmodulin-dependent protein kinase type IV (CaMK IV) (EC 2.7.11.17) (CaM kinase-GR)	Camk4	469
gAAQNIIPASTGAAkAVGk	N-Term(TMT6plex); K15(Acetyl); K19(TMT6plex)	Y	0.928588	0.950618	P16858	G3P_MOUSE	Glyceraldehyde-3-phosphate dehydrogenase (GAPDH) (EC 1.2.1.12) (Peptidyl-cysteine S-nitrosylase GAPDH) (EC 2.6.99.-)	Gapdh Gapd	333
cTTDHISAAGPWLkFR	N-Term(TMT6plex); C1(Carbamidomethyl); K14(Acetyl)	Y	0.966528	0.953699	Q99KI0	ACON_MOUSE	Aconitate hydratase, mitochondrial (Aconitase) (EC 4.2.1.3) (Citrate hydro-lyase)	Aco2	780
gLGDcLVkIYk	N-Term(TMT6plex); C5(Carbamidomethyl); K8(Acetyl); K11(TMT6plex)	Y	1.02452	0.953699	P51881	ADT2_MOUSE	ADP/ATP translocase 2 (ADP,ATP carrier protein 2) (Adenine nucleotide translocator 2) (ANT 2) (Solute carrier family 25 member 5) [Cleaved into: ADP/ATP translocase 2, N-terminally processed]	Slc25a5 Ant2	298
sVLISLkQAPLVH	N-Term(TMT6plex); K7(Acetyl)	Y	1.08524	0.953699	O08585	CLCA_MOUSE	Clathrin light chain A (Lca)	Clta	235
yEEDkFYLEPYLkEVIR	N-Term(TMT6plex); K5(TMT6plex); K13(Acetyl)	Y	0.928569	0.953699	Q9D855	QCR7_MOUSE	Cytochrome b-c1 complex subunit 7 (Complex III subunit 7) (Complex III subunit VII) (Ubiquinol-cytochrome c reductase complex 14 kDa protein)	Uqcrb	111
kALTkAQk	N-Term(TMT6plex); K1(Acetyl); K5(Acetyl); K8(TMT6plex)	Y	1.06768	0.953699	Q64478	H2B1H_MOUSE	Histone H2B type 1-H (h2B-221)	Hist1h2bh	126
nQkLTATTQk	N-Term(TMT6plex); K3(Acetyl); K10(TMT6plex)	Y	1.10007	0.953699	F6ZDS4	TPR_MOUSE	Nucleoprotein TPR (NPC-associated intranuclear protein) (Translocated promoter region and nuclear basket protein)	Tpr	2431
yDDPEVQkDTk	N-Term(TMT6plex); K8(Acetyl); K11(TMT6plex)	Y	0.94639	0.953699	P38647	GRP75_MOUSE	Stress-70 protein, mitochondrial (75 kDa glucose-regulated protein) (GRP-75) (Heat shock 70 kDa protein 9) (Mortalin) (Peptide-binding protein 74) (PBP74) (p66 MOT)	Hspa9 Grp75 Hsp74 Hspa9a	679
vTLVSAAPEkLIcEMk	N-Term(TMT6plex); K10(Acetyl); C13(Carbamidomethyl); K16(TMT6plex)	Y	0.943783	0.953958	Q9CQR4	ACO13_MOUSE	Acyl-coenzyme A thioesterase 13 (Acyl-CoA thioesterase 13) (EC 3.1.2.-) (Thioesterase superfamily member 2)	Acot13 Them2	140
eFSVYMTkDGR	N-Term(TMT6plex); K8(Acetyl)	Y	1.0152	0.953958	P05202	AATC_MOUSE	Aspartate aminotransferase, cytoplasmic (cAspAT) (EC 2.6.1.1) (EC 2.6.1.3) (Cysteine aminotransferase, cytoplasmic) (Cysteine transaminase, cytoplasmic) (cCAT) (Glutamate oxaloacetate transaminase 1) (Transaminase A)	Got1	413
tSTSPIVkSFNR	N-Term(TMT6plex); K8(Acetyl)	Y	0.943812	0.958409	P01837	IGKC_MOUSE	Immunoglobulin kappa constant (Ig kappa chain C region MOPC 21)	Igkc	107
eTHkPLGDWR	N-Term(TMT6plex); K4(Acetyl)	Y	0.967858	0.959277	Q8CHT0	AL4A1_MOUSE	Delta-1-pyrroline-5-carboxylate dehydrogenase, mitochondrial (P5C dehydrogenase) (EC 1.2.1.88) (Aldehyde dehydrogenase family 4 member A1) (L-glutamate gamma-semialdehyde dehydrogenase)	Aldh4a1	562
aSENAIVWkIk	N-Term(TMT6plex); K9(Acetyl); K11(TMT6plex)	Y	0.948042	0.959842	P84091	AP2M1_MOUSE	AP-2 complex subunit mu (AP-2 mu chain) (Adaptor protein complex AP-2 subunit mu) (Adaptor-related protein complex 2 subunit mu) (Clathrin assembly protein complex 2 mu medium chain) (Clathrin coat assembly protein AP50) (Clathrin coat-associated protein AP50) (Mu2-adaptin) (Plasma membrane adaptor AP-2 50 kDa protein)	Ap2m1 Clapm1	435
eTPTEkPk	N-Term(TMT6plex); K6(Acetyl); K8(TMT6plex)	Y	0.968843	0.959842	P19246	NFH_MOUSE	Neurofilament heavy polypeptide (NF-H) (200 kDa neurofilament protein) (Neurofilament triplet H protein)	Nefh Kiaa0845 Nfh	1090
tMGcLATTHSkAIHk	N-Term(TMT6plex); C4(Carbamidomethyl); K11(Acetyl); K15(TMT6plex)	Y	1.08627	0.964275	P61922	GABT_MOUSE	4-aminobutyrate aminotransferase, mitochondrial (EC 2.6.1.19) ((S)-3-amino-2-methylpropionate transaminase) (EC 2.6.1.22) (GABA aminotransferase) (GABA-AT) (Gamma-amino-N-butyrate transaminase) (GABA transaminase) (GABA-T) (L-AIBAT)	Abat Gabat	500
aELAkYMcENQATISSk	N-Term(TMT6plex); K5(Acetyl); C8(Carbamidomethyl); K17(TMT6plex)	Y	0.964933	0.964275	P07724	ANXA2_MOUSE	Annexin A2 (Annexin II) (Annexin-2) (Calpactin I heavy chain) (Calpactin-1 heavy chain) (Chromobindin-8) (Lipocortin II) (Placental anticoagulant protein IV) (PAP-IV) (Protein I) (p36)	Anxa2 Anx2 Cal1h	339
lYkASPDLVPMGEWTAR	N-Term(TMT6plex); K3(Acetyl)	Y	0.960769	0.964275	P17426	AP2A1_MOUSE	AP-2 complex subunit alpha-1 (100 kDa coated vesicle protein A) (Adaptor protein complex AP-2 subunit alpha-1) (Adaptor-related protein complex 2 subunit alpha-1) (Alpha-adaptin A) (Alpha1-adaptin) (Clathrin assembly protein complex 2 alpha-A large chain) (Plasma membrane adaptor HA2/AP2 adaptin alpha A subunit)	Ap2a1 Adtaa Clapa1	977
qLLHEkIR	N-Term(TMT6plex); K6(Acetyl)	Y	0.970799	0.964275	P61222	ABCE1_MOUSE	ATP-binding cassette sub-family E member 1 (RNase L inhibitor) (Ribonuclease 4 inhibitor) (RNS4I)	Abce1 Rli	599
dPMFkLVAQLYk	N-Term(TMT6plex); K5(Acetyl); K12(TMT6plex)	Y	0.943518	0.964275	Q9CZU6	CISY_MOUSE	Citrate synthase, mitochondrial (EC 2.3.3.1) (Citrate (Si)-synthase)	Cs	464
kYMLSVDNLk	N-Term(TMT6plex); K1(Acetyl); K10(TMT6plex)	Y	0.97876	0.964275	P39053	DYN1_MOUSE	Dynamin-1 (EC 3.6.5.5)	Dnm1 Dnm Kiaa4093	867
mDSTEPPYSQkR	N-Term(TMT6plex); K11(Acetyl)	Y	1.03038	0.964275	P10126	EF1A1_MOUSE	Elongation factor 1-alpha 1 (EF-1-alpha-1) (Elongation factor Tu) (EF-Tu) (Eukaryotic elongation factor 1 A-1) (eEF1A-1)	Eef1a1 Eef1a	462
aNTFVAELkGLDPAR	N-Term(TMT6plex); K9(Acetyl)	Y	1.02876	0.964275	P08249	ENPL_MOUSE	Endoplasmin (94 kDa glucose-regulated protein) (GRP-94) (Endoplasmic reticulum resident protein 99) (ERp99) (Heat shock protein 90 kDa beta member 1) (Polymorphic tumor rejection antigen 1) (Tumor rejection antigen gp96)	Hsp90b1 Grp94 Tra-1 Tra1	802
aVTkVQk	N-Term(TMT6plex); K4(Acetyl); K7(TMT6plex)	Y	0.96183	0.964275	Q64525	H2B2B_MOUSE	Histone H2B type 2-B (H2b 616)	Hist2h2bb	126
aSTFVSHEkLR	N-Term(TMT6plex); K9(Acetyl)	Y	1.04519	0.964275	Q924L1	LTMD1_MOUSE	LETM1 domain-containing protein 1 (Cervical cancer receptor) (MCC-32)	Letmd1 Mccr	360
mLSkAVDALk	N-Term(TMT6plex); K4(Acetyl); K10(TMT6plex)	Y	0.947493	0.964275	Q9JLZ3	AUHM_MOUSE	Methylglutaconyl-CoA hydratase, mitochondrial (EC 4.2.1.18) (AU-specific RNA-binding enoyl-CoA hydratase) (AU-binding enoyl-CoA hydratase) (muAUH) (Itaconyl-CoA hydratase) (EC 4.2.1.56)	Auh	314
qIFGDYkTTIcGk	N-Term(TMT6plex); K7(Acetyl); C11(Carbamidomethyl); K13(TMT6plex)	Y	0.962781	0.964275	P60202	MYPR_MOUSE	Myelin proteolipid protein (PLP) (Lipophilin)	Plp1 Plp	277
aHQAEGkVR	N-Term(TMT6plex); K7(Acetyl)	Y	1.05888	0.964275	P99029	PRDX5_MOUSE	Peroxiredoxin-5, mitochondrial (EC 1.11.1.15) (Antioxidant enzyme B166) (AOEB166) (Liver tissue 2D-page spot 2D-0014IV) (PLP) (Peroxiredoxin V) (Prx-V) (Peroxisomal antioxidant enzyme) (Thioredoxin peroxidase PMP20)	Prdx5 Prdx6	210
tTAkLSTSAk	N-Term(TMT6plex); K4(Acetyl); K10(TMT6plex)	Y	0.973574	0.964275	P52483	UB2E3_MOUSE	Ubiquitin-conjugating enzyme E2 E3 (EC 2.3.2.23) (E2 ubiquitin-conjugating enzyme E3) (UbcM2) (Ubiquitin carrier protein E3) (Ubiquitin-conjugating enzyme E2-23 kDa) (Ubiquitin-protein ligase E3)	Ube2e3 Ubce4 Ubcm2	207
vNNSSLIGLGYTQTLkPGIk	N-Term(TMT6plex); K16(Acetyl); K20(TMT6plex)	Y	0.957795	0.964275	Q60932	VDAC1_MOUSE	Voltage-dependent anion-selective channel protein 1 (VDAC-1) (mVDAC1) (Outer mitochondrial membrane protein porin 1) (Plasmalemmal porin) (Voltage-dependent anion-selective channel protein 5) (VDAC-5) (mVDAC5)	Vdac1 Vdac5	296
ykWcEYGLTFTEk	N-Term(TMT6plex); K2(Acetyl); C4(Carbamidomethyl); K13(TMT6plex)	Y	1.02539	0.964275	Q60930	VDAC2_MOUSE	Voltage-dependent anion-selective channel protein 2 (VDAC-2) (mVDAC2) (Outer mitochondrial membrane protein porin 2) (Voltage-dependent anion-selective channel protein 6) (VDAC-6) (mVDAC6)	Vdac2 Vdac6	295
vAQFDYGkk	N-Term(TMT6plex); K8(Acetyl); K9(TMT6plex)	Y	1.04744	0.964275	Q925I1	ATAD3_MOUSE	ATPase family AAA domain-containing protein 3 (AAA-ATPase TOB3)	Atad3 Atad3a Kiaa1273	591
nFATkmGAk	N-Term(TMT6plex); K5(Acetyl); M6(Oxidation); K9(TMT6plex)	Y	0.984371	0.964275	P47857	PFKAM_MOUSE	ATP-dependent 6-phosphofructokinase, muscle type (ATP-PFK) (PFK-M) (EC 2.7.1.11) (6-phosphofructokinase type A) (Phosphofructo-1-kinase isozyme A) (PFK-A) (Phosphohexokinase)	Pfkm Pfk-m Pfka	780
kLAYRPPk	N-Term(TMT6plex); K1(Acetyl); K8(TMT6plex)	Y	1.02764	0.964275	Q9D0M3	CY1_MOUSE	Cytochrome c1, heme protein, mitochondrial (EC 7.1.1.8) (Complex III subunit 4) (Complex III subunit IV) (Cytochrome b-c1 complex subunit 4) (Ubiquinol-cytochrome-c reductase complex cytochrome c1 subunit) (Cytochrome c-1)	Cyc1	325
sAQLGFkTVcIEk	N-Term(TMT6plex); K7(Acetyl); C10(Carbamidomethyl); K13(TMT6plex)	Y	0.973228	0.964275	O08749	DLDH_MOUSE	Dihydrolipoyl dehydrogenase, mitochondrial (EC 1.8.1.4) (Dihydrolipoamide dehydrogenase)	Dld	509
cVLkISDR	N-Term(TMT6plex); C1(Carbamidomethyl); K4(Acetyl)	Y	0.961508	0.964275	P05063	ALDOC_MOUSE	Fructose-bisphosphate aldolase C (EC 4.1.2.13) (Aldolase 3) (Brain-type aldolase) (Scrapie-responsive protein 2) (Zebrin II)	Aldoc Aldo3 Scrg2	363
vLkEFHGAk	N-Term(TMT6plex); K3(Acetyl); K9(TMT6plex)	Y	1.06357	0.964275	Q9D172	GAL3A_MOUSE	Glutamine amidotransferase-like class 1 domain-containing protein 3A, mitochondrial	Gatd3a D10Jhu81e	266
aASkAPSk	N-Term(TMT6plex); K4(Acetyl); K8(TMT6plex)	Y	1.06513	0.964275	P10922	H10_MOUSE	Histone H1.0 (Histone H1') (Histone H1(0)) (MyD196) [Cleaved into: Histone H1.0, N-terminally processed]	H1-0 H1f0 H1fv	194
sFAQAAIEkQk	N-Term(TMT6plex); K9(Acetyl); K11(TMT6plex)	Y	1.0429	0.964275	Q8BIJ6	SYIM_MOUSE	Isoleucine--tRNA ligase, mitochondrial (EC 6.1.1.5) (Isoleucyl-tRNA synthetase) (IleRS)	Iars2	1012
aAEEAkk	N-Term(TMT6plex); K6(Acetyl); K7(TMT6plex)	Y	1.03648	0.964275	Q99K85	SERC_MOUSE	Phosphoserine aminotransferase (PSAT) (EC 2.6.1.52) (Endometrial progesterone-induced protein) (EPIP) (Phosphohydroxythreonine aminotransferase)	Psat1 Psa Psat	370
kLLSLcLQk	N-Term(TMT6plex); K1(Acetyl); C6(Carbamidomethyl); K9(TMT6plex)	Y	1.04473	0.964275	Q9Z1W9	STK39_MOUSE	STE20/SPS1-related proline-alanine-rich protein kinase (Ste-20-related kinase) (EC 2.7.11.1) (Serine/threonine-protein kinase 39)	Stk39 Spak	556
cQAMkk	N-Term(TMT6plex); C1(Carbamidomethyl); K5(Acetyl); K6(TMT6plex)	Y	0.953554	0.964275	P46460	NSF_MOUSE	Vesicle-fusing ATPase (EC 3.6.4.6) (N-ethylmaleimide-sensitive fusion protein) (NEM-sensitive fusion protein) (Suppressor of K(+) transport growth defect 2) (Protein SKD2) (Vesicular-fusion protein NSF)	Nsf Skd2	744
aQYEkLAAk	N-Term(TMT6plex); K5(Acetyl); K9(TMT6plex)	Y	1.03372	0.964303	P08551	KCC4_MOUSE	Calcium/calmodulin-dependent protein kinase type IV (CaMK IV) (EC 2.7.11.17) (CaM kinase-GR)	Camk4	469
iHMGNcAENTAkk	N-Term(TMT6plex); M3(Oxidation); C6(Carbamidomethyl); K12(Acetyl); K13(TMT6plex)	Y	1.02592	0.965236	Q8QZT1	THIL_MOUSE	Acetyl-CoA acetyltransferase, mitochondrial (EC 2.3.1.9) (Acetoacetyl-CoA thiolase)	Acat1	424
akWDSWNk	N-Term(TMT6plex); K2(Acetyl); K8(TMT6plex)	Y	0.979852	0.965236	P31786	ACBP_MOUSE	Acyl-CoA-binding protein (ACBP) (Diazepam-binding inhibitor) (DBI) (Endozepine) (EP)	Dbi	87
aVNYFSkVk	N-Term(TMT6plex); K7(Acetyl); K9(TMT6plex)	Y	1.02793	0.965236	Q68FD5	CLH1_MOUSE	Clathrin heavy chain 1	Cltc	1675
vTAVHkANIMk	N-Term(TMT6plex); K6(Acetyl); K11(TMT6plex)	Y	0.966414	0.965236	P70404	IDHG1_MOUSE	Isocitrate dehydrogenase [NAD] subunit gamma 1, mitochondrial (Isocitric dehydrogenase subunit gamma) (NAD(+)-specific ICDH subunit gamma)	Idh3g	393
tSLDLYANVIHckSLPGVVTR	N-Term(TMT6plex); C12(Carbamidomethyl); K13(Acetyl)	Y	0.97006	0.965236	P70404	IDHG1_MOUSE	Isocitrate dehydrogenase [NAD] subunit gamma 1, mitochondrial (Isocitric dehydrogenase subunit gamma) (NAD(+)-specific ICDH subunit gamma)	Idh3g	393
aPAVGkk	N-Term(TMT6plex); K6(Acetyl); K7(TMT6plex)	Y	0.949213	0.965752	P27661	H2AX_MOUSE	Histone H2AX (H2a/x) (Histone H2A.X)	H2ax H2a.x H2afx Hist5-2ax	143
qIFLGGVDkR	N-Term(TMT6plex); K9(Acetyl)	Y	1.02773	0.965752	P51881	ADT2_MOUSE	ADP/ATP translocase 2 (ADP,ATP carrier protein 2) (Adenine nucleotide translocator 2) (ANT 2) (Solute carrier family 25 member 5) [Cleaved into: ADP/ATP translocase 2, N-terminally processed]	Slc25a5 Ant2	298
aIGNALkSWNETFHAR	N-Term(TMT6plex); K7(Acetyl)	Y	1.06888	0.965752	Q9DCX2	ATP5H_MOUSE	ATP synthase subunit d, mitochondrial (ATPase subunit d) (ATP synthase peripheral stalk subunit d)	Atp5pd Atp5h	161
kYLEkPITMLL	N-Term(TMT6plex); K1(Acetyl); K5(TMT6plex)	Y	0.952087	0.965752	Q8BMF4	ODP2_MOUSE	Dihydrolipoyllysine-residue acetyltransferase component of pyruvate dehydrogenase complex, mitochondrial (EC 2.3.1.12) (Dihydrolipoamide acetyltransferase component of pyruvate dehydrogenase complex) (Pyruvate dehydrogenase complex component E2) (PDC-E2) (PDCE2)	Dlat	642
dLGGNAkcSDFTEEIcR	N-Term(TMT6plex); K7(Acetyl); C8(Carbamidomethyl); C16(Carbamidomethyl)	Y	0.977941	0.965928	Q9D6R2	IDH3A_MOUSE	Isocitrate dehydrogenase [NAD] subunit alpha, mitochondrial (EC 1.1.1.41) (Isocitric dehydrogenase subunit alpha) (NAD(+)-specific ICDH subunit alpha)	Idh3a	366
tSIAIDTIINQkR	N-Term(TMT6plex); K12(Acetyl)	Y	1.01612	0.965932	Q03265	ATPA_MOUSE	ATP synthase subunit alpha, mitochondrial (ATP synthase F1 subunit alpha)	Atp5f1a Atp5a1	553
yAkLTEAAEQNk	N-Term(TMT6plex); K3(Acetyl); K12(TMT6plex)	Y	0.985444	0.965932	P08553	NFL_MOUSE	Neurofilament light polypeptide (NF-L) (68 kDa neurofilament protein) (Neurofilament triplet L protein)	Nefl Nf68 Nfl	543
aFAAGADIkEMQNR	N-Term(TMT6plex); K9(Acetyl); M11(Oxidation)	Y	1.02557	0.967224	Q8BH95	ECHM_MOUSE	Enoyl-CoA hydratase, mitochondrial (EC 4.2.1.17) (Enoyl-CoA hydratase 1) (Short-chain enoyl-CoA hydratase) (SCEH)	Echs1	290
eWPSDkGILVFQLk	N-Term(TMT6plex); K6(Acetyl); K14(TMT6plex)	Y	0.950599	0.967814	Q9QZQ1	AFAD_MOUSE	Afadin (Afadin adherens junction formation factor) (Protein Af-6)	Afdn Af6 Mllt4	1820
kWLEHAR	N-Term(TMT6plex); K1(Acetyl)	Y	0.971723	0.967814	Q8CHT0	AL4A1_MOUSE	Delta-1-pyrroline-5-carboxylate dehydrogenase, mitochondrial (P5C dehydrogenase) (EC 1.2.1.88) (Aldehyde dehydrogenase family 4 member A1) (L-glutamate gamma-semialdehyde dehydrogenase)	Aldh4a1	562
iLGLLDTHLkTR	N-Term(TMT6plex); K10(Acetyl)	Y	0.98555	0.967814	Q9D8N0	EF1G_MOUSE	Elongation factor 1-gamma (EF-1-gamma) (eEF-1B gamma)	Eef1g	437
dLkHVAk	N-Term(TMT6plex); K3(Acetyl); K7(TMT6plex)	Y	1.02629	0.967814	P11983	ITPR1_MOUSE	Inositol 1,4,5-trisphosphate receptor type 1 (IP3 receptor isoform 1) (IP3R 1) (InsP3R1) (Inositol 1,4,5-trisphosphate-binding protein P400) (Protein PCD-6) (Purkinje cell protein 1) (Type 1 inositol 1,4,5-trisphosphate receptor) (Type 1 InsP3 receptor)	Itpr1 Insp3r Pcd6 Pcp1	2749
kWPLYLSTk	N-Term(TMT6plex); K1(Acetyl); K9(TMT6plex)	Y	1.00838	0.967814	P54071	IDHP_MOUSE	Isocitrate dehydrogenase [NADP], mitochondrial (IDH) (EC 1.1.1.42) (ICD-M) (IDP) (NADP(+)-specific ICDH) (Oxalosuccinate decarboxylase)	Idh2	452
lPLLSkDNR	N-Term(TMT6plex); K6(Acetyl)	Y	1.02086	0.96939	P30275	KCRU_MOUSE	Creatine kinase U-type, mitochondrial (EC 2.7.3.2) (Acidic-type mitochondrial creatine kinase) (Mia-CK) (Ubiquitous mitochondrial creatine kinase) (U-MtCK)	Ckmt1	418
aGAHLkGGAk	N-Term(TMT6plex); K6(Acetyl); K10(TMT6plex)	Y	1.02068	0.96939	P16858	G3P_MOUSE	Glyceraldehyde-3-phosphate dehydrogenase (GAPDH) (EC 1.2.1.12) (Peptidyl-cysteine S-nitrosylase GAPDH) (EC 2.6.99.-)	Gapdh Gapd	333
aAGTATAkk	N-Term(TMT6plex); K8(Acetyl); K9(TMT6plex)	Y	1.0503	0.96939	P43274	H14_MOUSE	Histone H1.4 (H1 VAR.2) (H1e)	H1-4 H1f4 Hist1h1e	219
vLDSGAPIkIPVGPETLGR	N-Term(TMT6plex); K9(Acetyl)	Y	0.986046	0.96939	P56480	ATPB_MOUSE	ATP synthase subunit beta, mitochondrial (EC 7.1.2.2) (ATP synthase F1 subunit beta)	Atp5f1b Atp5b	529
gGQDNIPVLkR	N-Term(TMT6plex); K10(Acetyl)	Y	0.982397	0.96939	Q6PIC6	AT1A3_MOUSE	Sodium/potassium-transporting ATPase subunit alpha-3 (Na(+)/K(+) ATPase alpha-3 subunit) (EC 7.2.2.13) (Na(+)/K(+) ATPase alpha(III) subunit) (Sodium pump subunit alpha-3)	Atp1a3	1013
dEGANAFFkGAWSNVLR	N-Term(TMT6plex); K9(Acetyl)	Y	1.03282	0.969965	P48962	ADT1_MOUSE	ADP/ATP translocase 1 (ADP,ATP carrier protein 1) (ADP,ATP carrier protein, heart/skeletal muscle isoform T1) (Adenine nucleotide translocator 1) (ANT 1) (Solute carrier family 25 member 4) (mANC1)	Slc25a4 Anc1 Ant1	298
sQLkIDk	N-Term(TMT6plex); K4(Acetyl); K7(TMT6plex)	Y	0.986362	0.972994	Q9DB77	QCR2_MOUSE	Cytochrome b-c1 complex subunit 2, mitochondrial (Complex III subunit 2) (Core protein II) (Ubiquinol-cytochrome-c reductase complex core protein 2)	Uqcrc2	453
eANLAAAFGkPINF	N-Term(TMT6plex); K10(Acetyl)	Y	0.956759	0.974617	O08749	DLDH_MOUSE	Dihydrolipoyl dehydrogenase, mitochondrial (EC 1.8.1.4) (Dihydrolipoamide dehydrogenase)	Dld	509
cIPALDSLkPANEDQk	N-Term(TMT6plex); C1(Carbamidomethyl); K9(Acetyl); K16(TMT6plex)	Y	1.03275	0.974878	P63038	CH60_MOUSE	60 kDa heat shock protein, mitochondrial (EC 5.6.1.7) (60 kDa chaperonin) (Chaperonin 60) (CPN60) (HSP-65) (Heat shock protein 60) (HSP-60) (Hsp60) (Mitochondrial matrix protein P1)	Hspd1 Hsp60	573
kAEAQIAAkNLDk	N-Term(TMT6plex); K1(TMT6plex); K9(TMT6plex); K13(Acetyl)	Y	0.986251	0.974878	P05202	AATC_MOUSE	Aspartate aminotransferase, cytoplasmic (cAspAT) (EC 2.6.1.1) (EC 2.6.1.3) (Cysteine aminotransferase, cytoplasmic) (Cysteine transaminase, cytoplasmic) (cCAT) (Glutamate oxaloacetate transaminase 1) (Transaminase A)	Got1	413
tHGEAkk	N-Term(TMT6plex); K6(Acetyl); K7(TMT6plex)	Y	1.03116	0.974878	P09405	NUCL_MOUSE	Nucleolin (Protein C23)	Ncl Nuc	707
tHQEEkk	N-Term(TMT6plex); K6(Acetyl); K7(TMT6plex)	Y	1.03438	0.974878	Q8C1B7	SEP11_MOUSE	Septin-11	Septin11 D5Ertd606e Sept11	431
aYEAQTEPVLQYYQkk	N-Term(TMT6plex); K15(Acetyl); K16(TMT6plex)	Y	0.966774	0.975043	Q9WTP7	KAD3_MOUSE	GTP:AMP phosphotransferase AK3, mitochondrial (EC 2.7.4.10) (Adenylate kinase 3) (AK 3) (Adenylate kinase 3 alpha-like 1)	Ak3 Ak3l Ak3l1 Akl3l	227
iSVYYNEASSHkYVPR	N-Term(TMT6plex); K12(Acetyl)	Y	0.971387	0.975053	Q9ERD7	TBB3_MOUSE	Tubulin beta-3 chain	Tubb3	450
cckILSGAGEAR	N-Term(TMT6plex); C1(Carbamidomethyl); C2(Carbamidomethyl); K3(Acetyl)	Y	1.01539	0.975053	Q9R0K7	AT2B2_MOUSE	Plasma membrane calcium-transporting ATPase 2 (PMCA2) (EC 7.2.2.10) (Plasma membrane calcium ATPase isoform 2) (Plasma membrane calcium pump isoform 2)	Atp2b2 Pmca2	1198
vSELYkNPR	N-Term(TMT6plex); K6(Acetyl)	Y	0.977457	0.975251	Q9WUB3	PYGM_MOUSE	Glycogen phosphorylase, muscle form (EC 2.4.1.1) (Myophosphorylase)	Pygm	842
aNVAkPGLVDDFEk	N-Term(TMT6plex); K5(Acetyl); K14(TMT6plex)	Y	1.01639	0.975315	Q9DCX2	ATP5H_MOUSE	ATP synthase subunit d, mitochondrial (ATPase subunit d) (ATP synthase peripheral stalk subunit d)	Atp5pd Atp5h	161
iGLFVkAGSR	N-Term(TMT6plex); K6(Acetyl)	Y	0.978041	0.977434	Q9DB77	QCR2_MOUSE	Cytochrome b-c1 complex subunit 2, mitochondrial (Complex III subunit 2) (Core protein II) (Ubiquinol-cytochrome-c reductase complex core protein 2)	Uqcrc2	453
qATVGDVNTDRPGLLDLkGk	N-Term(TMT6plex); K18(Acetyl); K20(TMT6plex)	Y	1.01327	0.97762	P31786	ACBP_MOUSE	Acyl-CoA-binding protein (ACBP) (Diazepam-binding inhibitor) (DBI) (Endozepine) (EP)	Dbi	87
aNIMkLGDGLFLQccR	N-Term(TMT6plex); K5(Acetyl); C14(Carbamidomethyl); C15(Carbamidomethyl)	Y	1.0235	0.97762	P70404	IDHG1_MOUSE	Isocitrate dehydrogenase [NAD] subunit gamma 1, mitochondrial (Isocitric dehydrogenase subunit gamma) (NAD(+)-specific ICDH subunit gamma)	Idh3g	393
iFTPSAEIVkYTk	N-Term(TMT6plex); K10(Acetyl); K13(TMT6plex)	Y	0.986638	0.978587	Q8K1R3	PNPT1_MOUSE	Polyribonucleotide nucleotidyltransferase 1, mitochondrial (EC 2.7.7.8) (3'-5' RNA exonuclease OLD35) (PNPase old-35) (Polynucleotide phosphorylase 1) (PNPase 1) (Polynucleotide phosphorylase-like protein)	Pnpt1 Pnpase	783
ekLLQLTEk	N-Term(TMT6plex); K2(Acetyl); K9(TMT6plex)	Y	1.02073	0.978908	Q62261	SPTB2_MOUSE	Spectrin beta chain, non-erythrocytic 1 (Beta-II spectrin) (Embryonic liver fodrin) (Fodrin beta chain)	Sptbn1 Elf Spnb-2 Spnb2 Sptb2	2363
gGVVGIkVDk	N-Term(TMT6plex); K7(Acetyl); K10(TMT6plex)	Y	1.00736	0.979734	P05064	ALDOA_MOUSE	Fructose-bisphosphate aldolase A (EC 4.1.2.13) (Aldolase 1) (Muscle-type aldolase)	Aldoa Aldo1	364
kVEkVVVSNR	N-Term(TMT6plex); K1(TMT6plex); K4(Acetyl)	Y	1.02609	0.979734	P07901	HS90A_MOUSE	Heat shock protein HSP 90-alpha (Heat shock 86 kDa) (HSP 86) (HSP86) (Tumor-specific transplantation 86 kDa antigen) (TSTA)	Hsp90aa1 Hsp86 Hsp86-1 Hspca	733
gGkGLGkGGAk	N-Term(TMT6plex); K3(Acetyl); K7(Acetyl); K11(TMT6plex)	Y	0.988769	0.981532	P62806	H4_MOUSE	Histone H4	H4c1 Hist1h4a; H4c2 H4-53 Hist1h4b; H4c3 H4-12 Hist1h4c; H4c4 Hist1h4d; H4c6 Hist1h4f; H4c8 Hist1h4h; H4c9 Hist1h4i; H4c11 Hist1h4j; H4c12 Hist1h4k; Hist1h4m; H4c14 Hist2h4 Hist2h4a; H4f16 Hist4h4	103
aLAkLGIGQLTAQEVk	N-Term(TMT6plex); K4(Acetyl); K16(TMT6plex)	Y	0.990865	0.981532	Q924L1	LTMD1_MOUSE	LETM1 domain-containing protein 1 (Cervical cancer receptor) (MCC-32)	Letmd1 Mccr	360
kLLDAAGANLR	N-Term(TMT6plex); K1(Acetyl)	Y	1.01043	0.982088	Q91Z53	GRHPR_MOUSE	Glyoxylate reductase/hydroxypyruvate reductase (EC 1.1.1.79) (EC 1.1.1.81)	Grhpr Glxr	328
tLNLEkAGISTNPk	N-Term(TMT6plex); K6(Acetyl); K14(TMT6plex)	Y	1.01197	0.982088	Q9JLT4	TRXR2_MOUSE	Thioredoxin reductase 2, mitochondrial (EC 1.8.1.9) (Thioredoxin reductase TR3)	Txnrd2 Trxr2	524
yLEkPITMLL	N-Term(TMT6plex); K4(Acetyl)	Y	0.976139	0.982088	Q8BMF4	ODP2_MOUSE	Dihydrolipoyllysine-residue acetyltransferase component of pyruvate dehydrogenase complex, mitochondrial (EC 2.3.1.12) (Dihydrolipoamide acetyltransferase component of pyruvate dehydrogenase complex) (Pyruvate dehydrogenase complex component E2) (PDC-E2) (PDCE2)	Dlat	642
sNVTAVHkANIMR	N-Term(TMT6plex); K8(Acetyl)	Y	0.983846	0.982088	Q9D6R2	IDH3A_MOUSE	Isocitrate dehydrogenase [NAD] subunit alpha, mitochondrial (EC 1.1.1.41) (Isocitric dehydrogenase subunit alpha) (NAD(+)-specific ICDH subunit alpha)	Idh3a	366
eSSVAkLGSVcR	N-Term(TMT6plex); K6(Acetyl); C11(Carbamidomethyl)	Y	0.987301	0.982689	Q6PEB6	PHOCN_MOUSE	MOB-like protein phocein (Class II mMOB1) (Mob1 homolog 3) (Mob3) (Mps one binder kinase activator-like 3) (Preimplantation protein 3)	Mob4 Mob3 Mobkl3 Phocn Prei3	225
aGQENISVSkR	N-Term(TMT6plex); K10(Acetyl)	Y	1.01507	0.982689	Q6PIE5	AT1A2_MOUSE	Sodium/potassium-transporting ATPase subunit alpha-2 (Na(+)/K(+) ATPase alpha-2 subunit) (EC 7.2.2.13) (Na(+)/K(+) ATPase alpha(+) subunit) (Sodium pump subunit alpha-2)	Atp1a2	1020
iFkSDGLk	N-Term(TMT6plex); K3(Acetyl); K8(TMT6plex)	Y	1.00578	0.982999	P48962	ADT1_MOUSE	ADP/ATP translocase 1 (ADP,ATP carrier protein 1) (ADP,ATP carrier protein, heart/skeletal muscle isoform T1) (Adenine nucleotide translocator 1) (ANT 1) (Solute carrier family 25 member 4) (mANC1)	Slc25a4 Anc1 Ant1	298
gIFNGFSITLkEDGVR	N-Term(TMT6plex); K11(Acetyl)	Y	1.00456	0.982999	Q8VEM8	MPCP_MOUSE	Phosphate carrier protein, mitochondrial (Phosphate transport protein) (PTP) (Solute carrier family 25 member 3)	Slc25a3	357
kYVIYIER	N-Term(TMT6plex); K1(Acetyl)	Y	1.00798	0.982999	P61255	RL26_MOUSE	60S ribosomal protein L26 (Silica-induced gene 20 protein) (SIG-20)	Rpl26	145
tVGQEkk	N-Term(TMT6plex); K6(Acetyl); K7(TMT6plex)	Y	1.01283	0.982999	P15105	GLNA_MOUSE	Glutamine synthetase (GS) (EC 6.3.1.2) (Glutamate--ammonia ligase) (Palmitoyltransferase GLUL) (EC 2.3.1.225)	Glul Glns	373
ikLQLWDTAGQER	N-Term(TMT6plex); K2(Acetyl)	Y	0.990197	0.982999	Q8BHD0	RB39A_MOUSE	Ras-related protein Rab-39A (Rab-39)	Rab39a Rab39	217
nNIDYEPVHLYkDVk	N-Term(TMT6plex); K12(Acetyl); K15(TMT6plex)	Y	0.991278	0.984313	Q3UHB1	NT5D3_MOUSE	5'-nucleotidase domain-containing protein 3 (EC 3.1.3.-) (GRP94-neighboring nucleotidase)	Nt5dc3 Gnn	546
skYNEDIR	N-Term(TMT6plex); K2(Acetyl)	Y	0.99534	0.984313	Q9CQ92	FIS1_MOUSE	Mitochondrial fission 1 protein (FIS1 homolog) (Tetratricopeptide repeat protein 11) (TPR repeat protein 11)	Fis1 Ttc11	152
gDEALEkR	N-Term(TMT6plex); K7(Acetyl)	Y	0.987533	0.984313	Q99K85	SERC_MOUSE	Phosphoserine aminotransferase (PSAT) (EC 2.6.1.52) (Endometrial progesterone-induced protein) (EPIP) (Phosphohydroxythreonine aminotransferase)	Psat1 Psa Psat	370
kcckILSGAGEAR	N-Term(TMT6plex); K1(TMT6plex); C2(Carbamidomethyl); C3(Carbamidomethyl); K4(Acetyl)	Y	0.98946	0.984313	Q9R0K7	AT2B2_MOUSE	Plasma membrane calcium-transporting ATPase 2 (PMCA2) (EC 7.2.2.10) (Plasma membrane calcium ATPase isoform 2) (Plasma membrane calcium pump isoform 2)	Atp2b2 Pmca2	1198
nMQNAEEWFkSR	N-Term(TMT6plex); K10(Acetyl)	Y	0.993945	0.984313	P08551	KCC4_MOUSE	Calcium/calmodulin-dependent protein kinase type IV (CaMK IV) (EC 2.7.11.17) (CaM kinase-GR)	Camk4	469
skYLATASTMDHAR	N-Term(TMT6plex); K2(Acetyl)	Y	1.01383	0.984313	P04370	GFAP_MOUSE	Glial fibrillary acidic protein (GFAP)	Gfap	430
fYkDVLEVGELAk	N-Term(TMT6plex); K3(Acetyl); K13(TMT6plex)	Y	1.02249	0.984313	Q6PGB6	NAA50_MOUSE	N-alpha-acetyltransferase 50 (EC 2.3.1.258) (N-acetyltransferase NAT13) (N-epsilon-acetyltransferase 50) (EC 2.3.1.-) (NatE catalytic subunit)	Naa50 Mak3 Nat13	169
lTLDTIFVPNTGkk	N-Term(TMT6plex); K13(Acetyl); K14(TMT6plex)	Y	1.01737	0.984313	Q60931	VDAC3_MOUSE	Voltage-dependent anion-selective channel protein 3 (VDAC-3) (mVDAC3) (Outer mitochondrial membrane protein porin 3)	Vdac3	283
sTmNFkIGGATER	N-Term(TMT6plex); M3(Oxidation); K6(Acetyl)	Y	1.0054	0.985265	P97807	FUMH_MOUSE	Fumarate hydratase, mitochondrial (Fumarase) (EC 4.2.1.2) (EF-3)	Fh Fh1	507
fNIIQPGPIkTk	N-Term(TMT6plex); K10(Acetyl); K12(TMT6plex)	Y	1.01165	0.985265	Q9CQ62	DECR_MOUSE	2,4-dienoyl-CoA reductase, mitochondrial (EC 1.3.1.34) (2,4-dienoyl-CoA reductase [NADPH]) (4-enoyl-CoA reductase [NADPH])	Decr1	335
fIWNSEkk	N-Term(TMT6plex); K7(Acetyl); K8(TMT6plex)	Y	0.99184	0.986227	P14094	NCAM1_MOUSE	Neural cell adhesion molecule 1 (N-CAM-1) (NCAM-1) (CD antigen CD56)	Ncam1 Ncam	1115
eNMPSHFkFk	N-Term(TMT6plex); K8(Acetyl); K10(TMT6plex)	Y	1.00769	0.986227	O70172	PI42A_MOUSE	Phosphatidylinositol 5-phosphate 4-kinase type-2 alpha (EC 2.7.1.149) (1-phosphatidylinositol 5-phosphate 4-kinase 2-alpha) (Diphosphoinositide kinase 2-alpha) (Phosphatidylinositol 5-phosphate 4-kinase type II alpha) (PI(5)P 4-kinase type II alpha) (PIP4KII-alpha) (PtdIns(5)P-4-kinase isoform 2-alpha)	Pip4k2a Pip5k2a	405
vVDALGNAIDGkGPIGSk	N-Term(TMT6plex); K12(Acetyl); K18(TMT6plex)	Y	1.00555	0.987326	Q03265	ATPA_MOUSE	ATP synthase subunit alpha, mitochondrial (ATP synthase F1 subunit alpha)	Atp5f1a Atp5a1	553
lGGEVScLVAGTkcDk	N-Term(TMT6plex); C7(Carbamidomethyl); K13(Acetyl); C14(Carbamidomethyl); K16(TMT6plex)	Y	1.00521	0.987395	Q99LC5	ETFA_MOUSE	Electron transfer flavoprotein subunit alpha, mitochondrial (Alpha-ETF)	Etfa	333
dLLkANVk	N-Term(TMT6plex); K4(Acetyl); K8(TMT6plex)	Y	1.0044	0.98803	P14152	RL7_MOUSE	60S ribosomal protein L7	Rpl7	270
lVkLNEVIR	N-Term(TMT6plex); K3(Acetyl)	Y	1.00366	0.988323	Q68FL4	SAHH3_MOUSE	Putative adenosylhomocysteinase 3 (AdoHcyase 3) (EC 3.3.1.1) (Long-IRBIT) (S-adenosyl-L-homocysteine hydrolase 3) (S-adenosylhomocysteine hydrolase-like protein 2)	Ahcyl2	613
tQQHYYEkDPk	N-Term(TMT6plex); K8(Acetyl); K11(TMT6plex)	Y	0.995444	0.991203	Q9WUB3	PYGM_MOUSE	Glycogen phosphorylase, muscle form (EC 2.4.1.1) (Myophosphorylase)	Pygm	842
fINEVVkQTQk	N-Term(TMT6plex); K7(Acetyl); K11(TMT6plex)	Y	0.998699	0.991595	Q9JLJ2	AL9A1_MOUSE	4-trimethylaminobutyraldehyde dehydrogenase (TMABA-DH) (TMABADH) (EC 1.2.1.47) (Aldehyde dehydrogenase family 9 member A1) (EC 1.2.1.3)	Aldh9a1	494
qIFLGGVDk	N-Term(TMT6plex); K9(Acetyl)	Y	1.00532	0.991595	P51881	ADT2_MOUSE	ADP/ATP translocase 2 (ADP,ATP carrier protein 2) (Adenine nucleotide translocator 2) (ANT 2) (Solute carrier family 25 member 5) [Cleaved into: ADP/ATP translocase 2, N-terminally processed]	Slc25a5 Ant2	298
aAQNISkTIATSQNR	N-Term(TMT6plex); K7(Acetyl)	Y	1.00221	0.99269	O35129	PHB2_MOUSE	Prohibitin-2 (B-cell receptor-associated protein BAP37) (Repressor of estrogen receptor activity)	Phb2 Bap Bcap37 Rea	299
iEANEALVkALE	N-Term(TMT6plex); K9(Acetyl)	Y	0.997928	0.992917	Q9D3D9	ATPD_MOUSE	ATP synthase subunit delta, mitochondrial (ATP synthase F1 subunit delta) (F-ATPase delta subunit)	Atp5f1d Atp5d	168
iFDAAkAPIQWEER	N-Term(TMT6plex); K6(Acetyl)	Y	1.00105	0.992917	Q9D6R2	IDH3A_MOUSE	Isocitrate dehydrogenase [NAD] subunit alpha, mitochondrial (EC 1.1.1.41) (Isocitric dehydrogenase subunit alpha) (NAD(+)-specific ICDH subunit alpha)	Idh3a	366
lIEFYk	N-Term(TMT6plex); K6(TMT6plex)	N	0.584546	0.0277898	Q91YT0	NDUV1_MOUSE	NADH dehydrogenase [ubiquinone] flavoprotein 1, mitochondrial (EC 1.6.99.3) (EC 7.1.1.2) (Complex I-51kD) (CI-51kD) (NADH-ubiquinone oxidoreductase 51 kDa subunit)	Ndufv1	464
yLLFHLVk	N-Term(TMT6plex); K8(TMT6plex)	N	0.471594	0.0534888	Q9DC69	NDUA9_MOUSE	NADH dehydrogenase [ubiquinone] 1 alpha subcomplex subunit 9, mitochondrial (Complex I-39kD) (CI-39kD) (NADH-ubiquinone oxidoreductase 39 kDa subunit)	Ndufa9	377
yGLLAAILGDk	N-Term(TMT6plex); K11(TMT6plex)	N	0.55663	0.062178	Q99LC3	NDUAA_MOUSE	NADH dehydrogenase [ubiquinone] 1 alpha subcomplex subunit 10, mitochondrial (Complex I-42kD) (CI-42kD) (NADH-ubiquinone oxidoreductase 42 kDa subunit)	Ndufa10	355
lTILYTk	N-Term(TMT6plex); K7(TMT6plex)	N	0.568645	0.0712498	Q9CPP6	NDUA5_MOUSE	NADH dehydrogenase [ubiquinone] 1 alpha subcomplex subunit 5 (Complex I subunit B13) (Complex I-13kD-B) (CI-13kD-B) (NADH-ubiquinone oxidoreductase 13 kDa-B subunit)	Ndufa5	116
lYNLFLk	N-Term(TMT6plex); K7(TMT6plex)	N	0.769796	0.0733014	Q9Z2I9	SUCB1_MOUSE	Succinate--CoA ligase [ADP-forming] subunit beta, mitochondrial (EC 6.2.1.5) (ATP-specific succinyl-CoA synthetase subunit beta) (A-SCS) (Succinyl-CoA synthetase beta-A chain) (SCS-betaA)	Sucla2	463
lQSWLYASR	N-Term(TMT6plex)	N	0.554382	0.0814877	Q99LC3	NDUAA_MOUSE	NADH dehydrogenase [ubiquinone] 1 alpha subcomplex subunit 10, mitochondrial (Complex I-42kD) (CI-42kD) (NADH-ubiquinone oxidoreductase 42 kDa subunit)	Ndufa10	355
fLNHFANYR	N-Term(TMT6plex)	N	0.558891	0.0814877	Q9DC69	NDUA9_MOUSE	NADH dehydrogenase [ubiquinone] 1 alpha subcomplex subunit 9, mitochondrial (Complex I-39kD) (CI-39kD) (NADH-ubiquinone oxidoreductase 39 kDa subunit)	Ndufa9	377
mWAAVFGGGVk	N-Term(TMT6plex); K11(TMT6plex)	N	0.709407	0.0857511	Q8BPN8	DMXL2_MOUSE	DmX-like protein 2 (Rabconnectin-3)	Dmxl2 Kiaa0856	3032
fWDNFLR	N-Term(TMT6plex)	N	0.480271	0.0942562	Q3UIU2	NDUB6_MOUSE	NADH dehydrogenase [ubiquinone] 1 beta subcomplex subunit 6 (Complex I-B17) (CI-B17) (NADH-ubiquinone oxidoreductase B17 subunit)	Ndufb6 Gm137	128
lGYTPLIVAcHYGNVk	N-Term(TMT6plex); C10(Carbamidomethyl); K16(TMT6plex)	N	0.69981	0.100878	Q8C8R3	ANK2_MOUSE	Ankyrin-2 (ANK-2) (Ankyrin-B) (Brain ankyrin)	Ank2 AnkB	3898
tSFFQALGITTk	N-Term(TMT6plex); K12(TMT6plex)	N	0.710901	0.116042	P14869	RLA0_MOUSE	60S acidic ribosomal protein P0 (60S ribosomal protein L10E)	Rplp0 Arbp	317
lFVVkPSLYYDAR	N-Term(TMT6plex); K5(TMT6plex)	N	0.590885	0.116042	Q9CQH3	NDUB5_MOUSE	NADH dehydrogenase [ubiquinone] 1 beta subcomplex subunit 5, mitochondrial (Complex I-SGDH) (CI-SGDH) (NADH-ubiquinone oxidoreductase SGDH subunit)	Ndufb5	189
mSSTFIGNSTAIQELFk	N-Term(TMT6plex); K17(TMT6plex)	N	0.704041	0.136561	Q9ERD7	TBB3_MOUSE	Tubulin beta-3 chain	Tubb3	450
lLTQYVLSLAk	N-Term(TMT6plex); K11(TMT6plex)	N	0.538207	0.137936	Q9JME5	AP3B2_MOUSE	AP-3 complex subunit beta-2 (Adaptor protein complex AP-3 subunit beta-2) (Adaptor-related protein complex 3 subunit beta-2) (Beta-3B-adaptin) (Clathrin assembly protein complex 3 beta-2 large chain)	Ap3b2	1082
iLTDYGFEGHPFR	N-Term(TMT6plex)	N	0.663386	0.143406	Q9DCT2	NDUS3_MOUSE	NADH dehydrogenase [ubiquinone] iron-sulfur protein 3, mitochondrial (EC 1.6.99.3) (EC 7.1.1.2) (Complex I-30kD) (CI-30kD) (NADH-ubiquinone oxidoreductase 30 kDa subunit)	Ndufs3	263
lQSIGTENTEENRR	N-Term(TMT6plex)	N	0.7091	0.150637	P05064	ALDOA_MOUSE	Fructose-bisphosphate aldolase A (EC 4.1.2.13) (Aldolase 1) (Muscle-type aldolase)	Aldoa Aldo1	364
sFRPDFVLIR	N-Term(TMT6plex)	N	0.714538	0.171615	Q64332	SYN2_MOUSE	Synapsin-2 (Synapsin II)	Syn2	586
eNLLDPGMAAcHGPALWSFNNSEFSDSDFLNITRLGESLK	N-Term(TMT6plex); C11(Carbamidomethyl)	N	1.6165	0.177609	Q9JLC8	SACS_MOUSE	Sacsin (DnaJ homolog subfamily C member 29) (DNAJC29)	Sacs Kiaa0730	4582
iITLTGPTNAIFk	N-Term(TMT6plex); K13(TMT6plex)	N	0.738357	0.188067	P60335	PCBP1_MOUSE	Poly(rC)-binding protein 1 (Alpha-CP1) (Heterogeneous nuclear ribonucleoprotein E1) (hnRNP E1)	Pcbp1	356
aAYFGIYDTAk	N-Term(TMT6plex); K11(TMT6plex)	N	1.18319	0.189844	P51881	ADT2_MOUSE	ADP/ATP translocase 2 (ADP,ATP carrier protein 2) (Adenine nucleotide translocator 2) (ANT 2) (Solute carrier family 25 member 5) [Cleaved into: ADP/ATP translocase 2, N-terminally processed]	Slc25a5 Ant2	298
vTMLFLGLHNVR	N-Term(TMT6plex)	N	1.71554	0.189844	Q922B2	SYDC_MOUSE	Aspartate--tRNA ligase, cytoplasmic (EC 6.1.1.12) (Aspartyl-tRNA synthetase) (AspRS)	Dars1 Dars	501
lGFMSAFVk	N-Term(TMT6plex); K9(TMT6plex)	N	0.707256	0.2045	Q9D2G2	ODO2_MOUSE	Dihydrolipoyllysine-residue succinyltransferase component of 2-oxoglutarate dehydrogenase complex, mitochondrial (EC 2.3.1.61) (2-oxoglutarate dehydrogenase complex component E2) (OGDC-E2) (Dihydrolipoamide succinyltransferase component of 2-oxoglutarate dehydrogenase complex) (E2K)	Dlst	454
tMQTLLSLVk	N-Term(TMT6plex); K10(TMT6plex)	N	0.715725	0.211384	P00493	HPRT_MOUSE	Hypoxanthine-guanine phosphoribosyltransferase (HGPRT) (HGPRTase) (EC 2.4.2.8) (HPRT B)	Hprt1 Hprt	218
gLLQLQWk	N-Term(TMT6plex); K8(TMT6plex)	N	0.793333	0.211384	Q9CZW5	TOM70_MOUSE	Mitochondrial import receptor subunit TOM70 (Mitochondrial precursor proteins import receptor) (Translocase of outer membrane 70 kDa subunit) (Translocase of outer mitochondrial membrane protein 70)	Tomm70 D16Wsu109e Tomm70a	611
lFGLLVk	N-Term(TMT6plex); K7(TMT6plex)	N	0.60241	0.211384	P46460	NSF_MOUSE	Vesicle-fusing ATPase (EC 3.6.4.6) (N-ethylmaleimide-sensitive fusion protein) (NEM-sensitive fusion protein) (Suppressor of K(+) transport growth defect 2) (Protein SKD2) (Vesicular-fusion protein NSF)	Nsf Skd2	744
iLWQFLk	N-Term(TMT6plex); K7(TMT6plex)	N	0.738793	0.213952	Q3TZ89	SC31B_MOUSE	Protein transport protein Sec31B (SEC31-like protein 2) (SEC31-related protein B)	Sec31b Gm341 Sec31l2	1158
vALIGSPVDLTYR	N-Term(TMT6plex)	N	0.513754	0.214287	Q91VD9	NDUS1_MOUSE	NADH-ubiquinone oxidoreductase 75 kDa subunit, mitochondrial (EC 1.6.99.3) (EC 7.1.1.2) (Complex I-75kD) (CI-75kD)	Ndufs1	727
yLDLGAYYSAR	N-Term(TMT6plex)	N	0.630073	0.220828	Q9DCS9	NDUBA_MOUSE	NADH dehydrogenase [ubiquinone] 1 beta subcomplex subunit 10 (Complex I-PDSW) (CI-PDSW) (NADH-ubiquinone oxidoreductase PDSW subunit)	Ndufb10	176
kGDILTLLNSTNk	N-Term(TMT6plex); K1(TMT6plex); K13(TMT6plex)	N	0.868098	0.239104	P16546	CN37_MOUSE	2',3'-cyclic-nucleotide 3'-phosphodiesterase (CNP) (CNPase) (EC 3.1.4.37)	Cnp Cnp1	420
lWGLFcSSR	N-Term(TMT6plex); C6(Carbamidomethyl)	N	0.675303	0.239104	Q91V14	S12A5_MOUSE	Solute carrier family 12 member 5 (Electroneutral potassium-chloride cotransporter 2) (K-Cl cotransporter 2) (mKCC2) (Neuronal K-Cl cotransporter)	Slc12a5 Kcc2 Kiaa1176	1138
gSLSGWILSk	N-Term(TMT6plex); K10(TMT6plex)	N	0.686704	0.241254	P35564	CALX_MOUSE	Calnexin	Canx	591
wAIAQLNYADMLk	N-Term(TMT6plex); K13(TMT6plex)	N	0.567892	0.241254	Q9JHU4	DYHC1_MOUSE	Cytoplasmic dynein 1 heavy chain 1 (Cytoplasmic dynein heavy chain 1) (Dynein heavy chain, cytosolic)	Dync1h1 Dhc1 Dnch1 Dnchc1 Dyhc	4644
iTDLYTDLR	N-Term(TMT6plex)	N	0.826184	0.244717	Q62261	SPTB2_MOUSE	Spectrin beta chain, non-erythrocytic 1 (Beta-II spectrin) (Embryonic liver fodrin) (Fodrin beta chain)	Sptbn1 Elf Spnb-2 Spnb2 Sptb2	2363
iLASFFGk	N-Term(TMT6plex); K8(TMT6plex)	N	0.642948	0.245779	Q8BTY1	KAT1_MOUSE	Kynurenine--oxoglutarate transaminase 1 (EC 2.6.1.7) (Cysteine-S-conjugate beta-lyase) (EC 4.4.1.13) (Glutamine transaminase K) (GTK) (Glutamine--phenylpyruvate transaminase) (EC 2.6.1.64) (Kynurenine aminotransferase 1) (Kynurenine aminotransferase I) (KATI) (Kynurenine--oxoglutarate transaminase I)	Kyat1 Ccbl1 Kat	424
lVINGkPITIFQER	N-Term(TMT6plex); K6(TMT6plex)	N	0.763645	0.259432	P16858	G3P_MOUSE	Glyceraldehyde-3-phosphate dehydrogenase (GAPDH) (EC 1.2.1.12) (Peptidyl-cysteine S-nitrosylase GAPDH) (EC 2.6.99.-)	Gapdh Gapd	333
gVWTQAFWk	N-Term(TMT6plex); K9(TMT6plex)	N	0.726548	0.268636	P55088	AQP4_MOUSE	Aquaporin-4 (AQP-4) (Mercurial-insensitive water channel) (MIWC) (WCH4)	Aqp4	323
ySALIIGMAYGAk	N-Term(TMT6plex); K13(TMT6plex)	N	0.691719	0.268636	Q06185	ATP5I_MOUSE	ATP synthase subunit e, mitochondrial (ATPase subunit e) (ATP synthase membrane subunit e)	Atp5me Atp5i Atp5k Lfm-1 Lfm1	71
mYGVLPWNAFPGk	N-Term(TMT6plex); M1(Oxidation); K13(TMT6plex)	N	0.799416	0.268636	P60202	MYPR_MOUSE	Myelin proteolipid protein (PLP) (Lipophilin)	Plp1 Plp	277
qYGIIPWNAFPGk	N-Term(TMT6plex); K13(TMT6plex)	N	0.58119	0.268636	P35803	GPM6B_MOUSE	Neuronal membrane glycoprotein M6-b (M6b)	Gpm6b M6b	328
mIGGLFIYNHk	N-Term(TMT6plex); K11(TMT6plex)	N	0.773945	0.268636	P84091	AP2M1_MOUSE	AP-2 complex subunit mu (AP-2 mu chain) (Adaptor protein complex AP-2 subunit mu) (Adaptor-related protein complex 2 subunit mu) (Clathrin assembly protein complex 2 mu medium chain) (Clathrin coat assembly protein AP50) (Clathrin coat-associated protein AP50) (Mu2-adaptin) (Plasma membrane adaptor AP-2 50 kDa protein)	Ap2m1 Clapm1	435
tYIQcIAAISR	N-Term(TMT6plex); C5(Carbamidomethyl)	N	0.785823	0.268636	Q6ZQ38	CAND1_MOUSE	Cullin-associated NEDD8-dissociated protein 1 (Cullin-associated and neddylation-dissociated protein 1) (p120 CAND1)	Cand1 D10Ertd516e Kiaa0829	1230
lGTLSALDILIk	N-Term(TMT6plex); K12(TMT6plex)	N	0.779627	0.268636	Q6ZQ38	CAND1_MOUSE	Cullin-associated NEDD8-dissociated protein 1 (Cullin-associated and neddylation-dissociated protein 1) (p120 CAND1)	Cand1 D10Ertd516e Kiaa0829	1230
sLNLSLk	N-Term(TMT6plex); K7(TMT6plex)	N	0.795065	0.268636	P03921	NU2M_MOUSE	NADH-ubiquinone oxidoreductase chain 2 (EC 7.1.1.2) (NADH dehydrogenase subunit 2)	Mtnd2 mt-Nd2 Nd2	345
tLAILQIESEk	N-Term(TMT6plex); K11(TMT6plex)	N	0.719757	0.279512	Q9CQH3	NDUB5_MOUSE	NADH dehydrogenase [ubiquinone] 1 beta subcomplex subunit 5, mitochondrial (Complex I-SGDH) (CI-SGDH) (NADH-ubiquinone oxidoreductase SGDH subunit)	Ndufb5	189
fVEGLPINDFSR	N-Term(TMT6plex)	N	0.817923	0.280317	P14152	RL7_MOUSE	60S ribosomal protein L7	Rpl7	270
nVQAEEMVEFSSGLk	N-Term(TMT6plex); K15(TMT6plex)	N	1.23467	0.280317	Q03265	ATPA_MOUSE	ATP synthase subunit alpha, mitochondrial (ATP synthase F1 subunit alpha)	Atp5f1a Atp5a1	553
kIYSTLAGTR	N-Term(TMT6plex); K1(TMT6plex)	N	0.736924	0.280317	Q8BH59	CMC1_MOUSE	Calcium-binding mitochondrial carrier protein Aralar1 (Mitochondrial aspartate glutamate carrier 1) (Solute carrier family 25 member 12)	Slc25a12 Aralar1	677
gGDVSVcEWYR	N-Term(TMT6plex); C7(Carbamidomethyl)	N	1.35268	0.280317	P56391	CX6B1_MOUSE	Cytochrome c oxidase subunit 6B1 (Cytochrome c oxidase subunit VIb isoform 1) (COX VIb-1)	Cox6b1 Cox6b	86
fFLSHPSYR	N-Term(TMT6plex)	N	1.37007	0.280317	P39053	DYN1_MOUSE	Dynamin-1 (EC 3.6.5.5)	Dnm1 Dnm Kiaa4093	867
aILSYLAAk	N-Term(TMT6plex); K9(TMT6plex)	N	0.701327	0.280317	P24472	GSTA4_MOUSE	Glutathione S-transferase A4 (EC 2.5.1.18) (GST A4-4) (GSTA4-4) (GST class-alpha member 4) (Glutathione S-transferase 5.7) (GST 5.7)	Gsta4 Gsta	222
sLLVTELGSSR	N-Term(TMT6plex)	N	1.32677	0.280317	O55023	IMPA1_MOUSE	Inositol monophosphatase 1 (IMP 1) (IMPase 1) (EC 3.1.3.25) (D-galactose 1-phosphate phosphatase) (EC 3.1.3.94) (Inositol-1(or 4)-monophosphatase 1) (Lithium-sensitive myo-inositol monophosphatase A1)	Impa1	277
gIYTGLSAGLLR	N-Term(TMT6plex)	N	0.722317	0.280317	Q9CR62	M2OM_MOUSE	Mitochondrial 2-oxoglutarate/malate carrier protein (OGCP) (Solute carrier family 25 member 11)	Slc25a11	314
lVNGcALNFFR	N-Term(TMT6plex); C5(Carbamidomethyl)	N	0.437223	0.280317	Q9DCJ5	NDUA8_MOUSE	NADH dehydrogenase [ubiquinone] 1 alpha subcomplex subunit 8 (Complex I-19kD) (CI-19kD) (Complex I-PGIV) (CI-PGIV) (NADH-ubiquinone oxidoreductase 19 kDa subunit)	Ndufa8	172
gGTWFAGFGR	N-Term(TMT6plex)	N	0.588956	0.280317	Q91YT0	NDUV1_MOUSE	NADH dehydrogenase [ubiquinone] flavoprotein 1, mitochondrial (EC 1.6.99.3) (EC 7.1.1.2) (Complex I-51kD) (CI-51kD) (NADH-ubiquinone oxidoreductase 51 kDa subunit)	Ndufv1	464
fFVGGNWk	N-Term(TMT6plex); K8(TMT6plex)	N	0.712378	0.280317	P17751	TPIS_MOUSE	Triosephosphate isomerase (TIM) (EC 5.3.1.1) (Methylglyoxal synthase) (EC 4.2.3.3) (Triose-phosphate isomerase)	Tpi1 Tpi	299
kVWIGIk	N-Term(TMT6plex); K1(TMT6plex); K7(TMT6plex)	N	0.702219	0.280317	P46460	NSF_MOUSE	Vesicle-fusing ATPase (EC 3.6.4.6) (N-ethylmaleimide-sensitive fusion protein) (NEM-sensitive fusion protein) (Suppressor of K(+) transport growth defect 2) (Protein SKD2) (Vesicular-fusion protein NSF)	Nsf Skd2	744
yHPMDYYWWLR	N-Term(TMT6plex); M4(Oxidation)	N	0.584702	0.280317	Q80XN0	BDH_MOUSE	D-beta-hydroxybutyrate dehydrogenase, mitochondrial (EC 1.1.1.30) (3-hydroxybutyrate dehydrogenase) (BDH)	Bdh1 Bdh	343
aLTGGIAHLFk	N-Term(TMT6plex); K11(TMT6plex)	N	0.634839	0.280317	O08749	DLDH_MOUSE	Dihydrolipoyl dehydrogenase, mitochondrial (EC 1.8.1.4) (Dihydrolipoamide dehydrogenase)	Dld	509
dYGGYLSTYILPAk	N-Term(TMT6plex); K14(TMT6plex)	N	0.751367	0.280317	Q9Z218	DPP6_MOUSE	Dipeptidyl aminopeptidase-like protein 6 (DPPX) (Dipeptidyl aminopeptidase-related protein) (Dipeptidyl peptidase 6) (Dipeptidyl peptidase IV-like protein) (Dipeptidyl peptidase VI) (DPP VI)	Dpp6 Dpp-6	804
lTLYDIAHTPGVAADLSHIETR	N-Term(TMT6plex)	N	0.775087	0.280317	P08249	ENPL_MOUSE	Endoplasmin (94 kDa glucose-regulated protein) (GRP-94) (Endoplasmic reticulum resident protein 99) (ERp99) (Heat shock protein 90 kDa beta member 1) (Polymorphic tumor rejection antigen 1) (Tumor rejection antigen gp96)	Hsp90b1 Grp94 Tra-1 Tra1	802
tYLQALPYFDR	N-Term(TMT6plex)	N	0.736615	0.280317	Q91WD5	NDUS2_MOUSE	NADH dehydrogenase [ubiquinone] iron-sulfur protein 2, mitochondrial (EC 1.6.99.3) (EC 7.1.1.2) (Complex I-49kD) (CI-49kD) (NADH-ubiquinone oxidoreductase 49 kDa subunit)	Ndufs2	463
aTLWYVPLSLk	N-Term(TMT6plex); K11(TMT6plex)	N	0.587458	0.283854	Q91V12	BACH_MOUSE	Cytosolic acyl coenzyme A thioester hydrolase (EC 3.1.2.2) (Acyl-CoA thioesterase 7) (Brain acyl-CoA hydrolase) (BACH) (CTE-IIa) (CTE-II) (Long chain acyl-CoA thioester hydrolase)	Acot7 Bach	381
eEGLNAFYk	N-Term(TMT6plex); K9(TMT6plex)	N	1.24602	0.285991	Q8VEM8	MPCP_MOUSE	Phosphate carrier protein, mitochondrial (Phosphate transport protein) (PTP) (Solute carrier family 25 member 3)	Slc25a3	357
yFQHLLGk	N-Term(TMT6plex); K8(TMT6plex)	N	0.724163	0.291015	Q9JKR6	HYOU1_MOUSE	Hypoxia up-regulated protein 1 (GRP-170) (140 kDa Ca(2+)-binding protein) (CBP-140)	Hyou1 Grp170	999
iASQVAALDLGYkPGVEAIR	N-Term(TMT6plex); K13(TMT6plex)	N	0.615459	0.295554	Q91VD9	NDUS1_MOUSE	NADH-ubiquinone oxidoreductase 75 kDa subunit, mitochondrial (EC 1.6.99.3) (EC 7.1.1.2) (Complex I-75kD) (CI-75kD)	Ndufs1	727
yNVFNFQHIGGk	N-Term(TMT6plex); K12(TMT6plex)	N	0.850459	0.295596	Q9QYS2	GRM3_MOUSE	Metabotropic glutamate receptor 3 (mGluR3)	Grm3 Gprc1c Mglur3	879
lTSFITVFk	N-Term(TMT6plex); K9(TMT6plex)	N	0.710972	0.298782	Q9D4H8	CUL2_MOUSE	Cullin-2 (CUL-2)	Cul2	745
iFTYLIGR	N-Term(TMT6plex)	N	0.772142	0.298782	Q9Z1L5	CA2D3_MOUSE	Voltage-dependent calcium channel subunit alpha-2/delta-3 (Voltage-gated calcium channel subunit alpha-2/delta-3) [Cleaved into: Voltage-dependent calcium channel subunit alpha-2-3; Voltage-dependent calcium channel subunit delta-3]	Cacna2d3	1091
sGTGIAAMSVMRPELIMk	N-Term(TMT6plex); K18(TMT6plex)	N	0.899774	0.300922	P63082	VATL_MOUSE	V-type proton ATPase 16 kDa proteolipid subunit (V-ATPase 16 kDa proteolipid subunit) (PL16) (Vacuolar proton pump 16 kDa proteolipid subunit)	Atp6v0c Atp6c Atp6l Atpl Mvp	155
tFVVQGFGNVGLHSMR	N-Term(TMT6plex)	N	1.18806	0.307352	P26443	DHE3_MOUSE	Glutamate dehydrogenase 1, mitochondrial (GDH 1) (EC 1.4.1.3)	Glud1 Glud	558
eGNDLYHEMIESGVINLk	N-Term(TMT6plex); K18(TMT6plex)	N	1.11101	0.3158	P56480	ATPB_MOUSE	ATP synthase subunit beta, mitochondrial (EC 7.1.2.2) (ATP synthase F1 subunit beta)	Atp5f1b Atp5b	529
wIIITELMk	N-Term(TMT6plex); K9(TMT6plex)	N	0.517508	0.317398	P03893	NU2M_MOUSE	NADH-ubiquinone oxidoreductase chain 2 (EC 7.1.1.2) (NADH dehydrogenase subunit 2)	Mtnd2 mt-Nd2 Nd2	345
yTDcLQLYVNSTLk	N-Term(TMT6plex); C4(Carbamidomethyl); K14(TMT6plex)	N	0.790549	0.319488	Q8K0T0	RTN1_MOUSE	Reticulon-1 (Neuroendocrine-specific protein)	Rtn1 Nsp	780
fITIFGTR	N-Term(TMT6plex)	N	0.727878	0.323032	P48036	ANXA5_MOUSE	Annexin A5 (Anchorin CII) (Annexin V) (Annexin-5) (Calphobindin I) (CBP-I) (Endonexin II) (Lipocortin V) (Placental anticoagulant protein 4) (PP4) (Placental anticoagulant protein I) (PAP-I) (Thromboplastin inhibitor) (Vascular anticoagulant-alpha) (VAC-alpha)	Anxa5 Anx5	319
fDYVMQFLNk	N-Term(TMT6plex); K10(TMT6plex)	N	0.737978	0.323033	D3Z7P3	GLSK_MOUSE	Glutaminase kidney isoform, mitochondrial (GLS) (EC 3.5.1.2) [Cleaved into: Glutaminase kidney isoform, mitochondrial 68 kDa chain; Glutaminase kidney isoform, mitochondrial 65 kDa chain]	Gls Gls1 Kiaa0838	674
fVSISDLFVPk	N-Term(TMT6plex); K11(TMT6plex)	N	0.811877	0.323033	Q61598	GDIB_MOUSE	Rab GDP dissociation inhibitor beta (Rab GDI beta) (GDI-3) (Guanosine diphosphate dissociation inhibitor 2) (GDI-2)	Gdi2 Gdi3	445
fVFSLVDAMNGk	N-Term(TMT6plex); M9(Oxidation); K12(TMT6plex)	N	0.699603	0.3262	P08249	ENPL_MOUSE	Endoplasmin (94 kDa glucose-regulated protein) (GRP-94) (Endoplasmic reticulum resident protein 99) (ERp99) (Heat shock protein 90 kDa beta member 1) (Polymorphic tumor rejection antigen 1) (Tumor rejection antigen gp96)	Hsp90b1 Grp94 Tra-1 Tra1	802
vSYPLLIR	N-Term(TMT6plex)	N	0.791873	0.327112	O54991	CNTP1_MOUSE	Contactin-associated protein 1 (Caspr) (Caspr1) (MHDNIV) (NCP1) (Neurexin IV) (Neurexin-4) (Paranodin)	Cntnap1 Nrxn4	1385
lNDFASAVR	N-Term(TMT6plex)	N	1.65418	0.327112	P12787	COX5A_MOUSE	Cytochrome c oxidase subunit 5A, mitochondrial (Cytochrome c oxidase polypeptide Va)	Cox5a	146
fQSLGVAFYR	N-Term(TMT6plex)	N	0.76537	0.327112	P51150	RAB7A_MOUSE	Ras-related protein Rab-7a	Rab7a Rab7	207
aVVNLFLVAk	N-Term(TMT6plex); K10(TMT6plex)	N	0.759246	0.327112	O35633	VIAAT_MOUSE	Vesicular inhibitory amino acid transporter (GABA and glycine transporter) (Solute carrier family 32 member 1) (Vesicular GABA transporter) (mVGAT) (mVIAAT)	Slc32a1 Vgat Viaat	525
tAEAVHFATLLYk	N-Term(TMT6plex); K13(TMT6plex)	N	0.679493	0.344884	Q02357	ANK1_MOUSE	Ankyrin-1 (ANK-1) (Erythrocyte ankyrin)	Ank1 Ank-1	1862
yFQTYFLTPSVk	N-Term(TMT6plex); K12(TMT6plex)	N	0.833775	0.344884	P36916	GNL1_MOUSE	Guanine nucleotide-binding protein-like 1 (GTP-binding protein MMR1)	Gnl1 Gna-rs1 Mmr1	607
fVFSLVDAmNGk	N-Term(TMT6plex); K12(TMT6plex)	N	0.758403	0.35311	P08249	ENPL_MOUSE	Endoplasmin (94 kDa glucose-regulated protein) (GRP-94) (Endoplasmic reticulum resident protein 99) (ERp99) (Heat shock protein 90 kDa beta member 1) (Polymorphic tumor rejection antigen 1) (Tumor rejection antigen gp96)	Hsp90b1 Grp94 Tra-1 Tra1	802
iYTLFLQR	N-Term(TMT6plex)	N	0.712023	0.35311	Q80Y98	DDHD2_MOUSE	Phospholipase DDHD2 (EC 3.1.1.-) (DDHD domain-containing protein 2) (SAM, WWE and DDHD domain-containing protein 1)	Ddhd2 Kiaa0725 Samwd1	699
lTLSALVDGk	N-Term(TMT6plex); K10(TMT6plex)	N	1.20445	0.35311	Q60930	VDAC2_MOUSE	Voltage-dependent anion-selective channel protein 2 (VDAC-2) (mVDAC2) (Outer mitochondrial membrane protein porin 2) (Voltage-dependent anion-selective channel protein 6) (VDAC-6) (mVDAC6)	Vdac2 Vdac6	295
yEEEVLSR	N-Term(TMT6plex)	N	1.24007	0.35311	P08551	KCC4_MOUSE	Calcium/calmodulin-dependent protein kinase type IV (CaMK IV) (EC 2.7.11.17) (CaM kinase-GR)	Camk4	469
hLVGVcYTEEEAk	N-Term(TMT6plex); C6(Carbamidomethyl); K13(TMT6plex)	N	1.32161	0.35311	Q9D0M3	CY1_MOUSE	Cytochrome c1, heme protein, mitochondrial (EC 7.1.1.8) (Complex III subunit 4) (Complex III subunit IV) (Cytochrome b-c1 complex subunit 4) (Ubiquinol-cytochrome-c reductase complex cytochrome c1 subunit) (Cytochrome c-1)	Cyc1	325
iSSYVSWIk	N-Term(TMT6plex); K9(TMT6plex)	N	0.691646	0.35311	A2AN08	UBR4_MOUSE	E3 ubiquitin-protein ligase UBR4 (EC 2.3.2.27) (N-recognin-4) (RING-type E3 ubiquitin transferase UBR4) (Zinc finger UBR1-type protein 1) (p600)	Ubr4 Kiaa0462 Zubr1	5180
iTWSIIR	N-Term(TMT6plex)	N	0.759604	0.35311	P50516	VATA_MOUSE	V-type proton ATPase catalytic subunit A (V-ATPase subunit A) (EC 7.1.2.2) (V-ATPase 69 kDa subunit) (Vacuolar proton pump subunit alpha)	Atp6v1a Atp6a1 Atp6a2 Atp6v1a1	617
sLLLNMLQk	N-Term(TMT6plex); K9(TMT6plex)	N	0.750327	0.353818	Q6PEE2	CTIF_MOUSE	CBP80/20-dependent translation initiation factor	Ctif Gm672 Kiaa0427	600
tSVSSVSASPSR	N-Term(TMT6plex)	N	1.2221	0.353818	P19246	NFH_MOUSE	Neurofilament heavy polypeptide (NF-H) (200 kDa neurofilament protein) (Neurofilament triplet H protein)	Nefh Kiaa0845 Nfh	1090
iIcILSHPIk	N-Term(TMT6plex); C3(Carbamidomethyl); K10(TMT6plex)	N	0.845211	0.353818	P50396	GDIA_MOUSE	Rab GDP dissociation inhibitor alpha (Rab GDI alpha) (Guanosine diphosphate dissociation inhibitor 1) (GDI-1)	Gdi1 Rabgdia	447
wITVGNcLHk	N-Term(TMT6plex); C7(Carbamidomethyl); K10(TMT6plex)	N	0.92774	0.353818	Q8BK08	TMM11_MOUSE	Transmembrane protein 11, mitochondrial (Protein PM1)	Tmem11	190
qALVAIFTHLR	N-Term(TMT6plex)	N	1.36983	0.353818	Q9JHU4	DYHC1_MOUSE	Cytoplasmic dynein 1 heavy chain 1 (Cytoplasmic dynein heavy chain 1) (Dynein heavy chain, cytosolic)	Dync1h1 Dhc1 Dnch1 Dnchc1 Dyhc	4644
sGAAYIGGIcSLLR	N-Term(TMT6plex); C10(Carbamidomethyl)	N	0.477047	0.353818	Q9R1V6	ADA22_MOUSE	Disintegrin and metalloproteinase domain-containing protein 22 (ADAM 22)	Adam22	904
fYGPAGPYGIFAGR	N-Term(TMT6plex)	N	0.526239	0.353818	Q80UU9	PGRC2_MOUSE	Membrane-associated progesterone receptor component 2	Pgrmc2	217
fIVLSNNYLQIR	N-Term(TMT6plex)	N	0.700341	0.353818	P13595	NCAM1_MOUSE	Neural cell adhesion molecule 1 (N-CAM-1) (NCAM-1) (CD antigen CD56)	Ncam1 Ncam	1115
tHFFLNAGNLcNLNYGEGPk	N-Term(TMT6plex); C11(Carbamidomethyl); K20(TMT6plex)	N	0.553537	0.353818	Q8BGH2	SAM50_MOUSE	Sorting and assembly machinery component 50 homolog	Samm50	469
fYYLIHPTk	N-Term(TMT6plex); K9(TMT6plex)	N	0.748374	0.362655	Q9QUP5	HPLN1_MOUSE	Hyaluronan and proteoglycan link protein 1 (Cartilage-linking protein 1) (Cartilage-link protein) (Proteoglycan link protein)	Hapln1 Crtl1	356
tTAFGFLNALck	N-Term(TMT6plex); C11(Carbamidomethyl); K12(TMT6plex)	N	0.725257	0.362766	Q9JIS5	SV2A_MOUSE	Synaptic vesicle glycoprotein 2A (Synaptic vesicle protein 2) (Synaptic vesicle protein 2A) (Calcium regulator SV2A)	Sv2a Kiaa0736 Sv2	742
dLMSWINGIR	N-Term(TMT6plex)	N	0.683507	0.366622	P16546	CN37_MOUSE	2',3'-cyclic-nucleotide 3'-phosphodiesterase (CNP) (CNPase) (EC 3.1.4.37)	Cnp Cnp1	420
fVFSFk	N-Term(TMT6plex); K6(TMT6plex)	N	0.731889	0.368109	P61082	UBC12_MOUSE	NEDD8-conjugating enzyme Ubc12 (EC 2.3.2.-) (NEDD8 carrier protein) (Ubiquitin-conjugating enzyme E2 M)	Ube2m Ubc-rs2 Ubc12	183
vLEALHSIk	N-Term(TMT6plex); K9(TMT6plex)	N	0.901652	0.376737	P00920	ATP6_MOUSE	ATP synthase subunit a (F-ATPase protein 6)	Mtatp6 Atp6 Atpase6 mt-Atp6	226
fYFENLLAk	N-Term(TMT6plex); K9(TMT6plex)	N	0.805309	0.388585	P28652	KCC2B_MOUSE	Calcium/calmodulin-dependent protein kinase type II subunit beta (CaM kinase II subunit beta) (CaMK-II subunit beta) (EC 2.7.11.17)	Camk2b Camk2d	542
sHLEYLSTLk	N-Term(TMT6plex); K10(TMT6plex)	N	1.17698	0.392077	P10852	4F2_MOUSE	4F2 cell-surface antigen heavy chain (4F2hc) (Solute carrier family 3 member 2) (CD antigen CD98)	Slc3a2 Mdu1	526
lGWVRPDLGQLSk	N-Term(TMT6plex); K13(TMT6plex)	N	0.532212	0.395246	Q9DCJ5	NDUA8_MOUSE	NADH dehydrogenase [ubiquinone] 1 alpha subcomplex subunit 8 (Complex I-19kD) (CI-19kD) (Complex I-PGIV) (CI-PGIV) (NADH-ubiquinone oxidoreductase 19 kDa subunit)	Ndufa8	172
mFIFYGNk	N-Term(TMT6plex); K8(TMT6plex)	N	0.833782	0.399594	P17427	AP2A1_MOUSE	AP-2 complex subunit alpha-1 (100 kDa coated vesicle protein A) (Adaptor protein complex AP-2 subunit alpha-1) (Adaptor-related protein complex 2 subunit alpha-1) (Alpha-adaptin A) (Alpha1-adaptin) (Clathrin assembly protein complex 2 alpha-A large chain) (Plasma membrane adaptor HA2/AP2 adaptin alpha A subunit)	Ap2a1 Adtaa Clapa1	977
iLEFFGLk	N-Term(TMT6plex); K8(TMT6plex)	N	0.858361	0.399594	P09103	NFM_MOUSE	Neurofilament medium polypeptide (NF-M) (160 kDa neurofilament protein) (Neurofilament 3) (Neurofilament triplet M protein)	Nefm Nef3 Nfm	848
tLASLSPETSLFIIASk	N-Term(TMT6plex); K17(TMT6plex)	N	1.50785	0.401516	P06745	G6PI_MOUSE	Glucose-6-phosphate isomerase (GPI) (EC 5.3.1.9) (Autocrine motility factor) (AMF) (Neuroleukin) (NLK) (Phosphoglucose isomerase) (PGI) (Phosphohexose isomerase) (PHI)	Gpi Gpi1	558
lGIHEDSQNR	N-Term(TMT6plex)	N	1.64534	0.401516	P07901	HS90A_MOUSE	Heat shock protein HSP 90-alpha (Heat shock 86 kDa) (HSP 86) (HSP86) (Tumor-specific transplantation 86 kDa antigen) (TSTA)	Hsp90aa1 Hsp86 Hsp86-1 Hspca	733
qLPTLILFQGGk	N-Term(TMT6plex); K12(TMT6plex)	N	0.701384	0.401516	Q9D710	TMX2_MOUSE	Thioredoxin-related transmembrane protein 2 (Thioredoxin domain-containing protein 14)	Tmx2 Txndc14	295
dIDDLKk	N-Term(TMT6plex); K7(TMT6plex)	N	0.72252	0.401516	Q3UQS2	LSME1_MOUSE	Leucine-rich single-pass membrane protein 1	Lsmem1 Gm889	128
iSYYQYYLIAR	N-Term(TMT6plex)	N	0.71742	0.401516	Q99PU5	ACBG1_MOUSE	Long-chain-fatty-acid--CoA ligase ACSBG1 (EC 6.2.1.3) (Acyl-CoA synthetase bubblegum family member 1) (mBG1) (Gonadotropin-regulated long chain acyl CoA synthetase) (GR-LACS) (Lipidosin)	Acsbg1 Kiaa0631 Lpd	721
iSGLIYEETR	N-Term(TMT6plex)	N	1.21147	0.406913	P62806	H4_MOUSE	Histone H4	H4c1 Hist1h4a; H4c2 H4-53 Hist1h4b; H4c3 H4-12 Hist1h4c; H4c4 Hist1h4d; H4c6 Hist1h4f; H4c8 Hist1h4h; H4c9 Hist1h4i; H4c11 Hist1h4j; H4c12 Hist1h4k; Hist1h4m; H4c14 Hist2h4 Hist2h4a; H4f16 Hist4h4	103
aTGFGFLNALck	N-Term(TMT6plex); C11(Carbamidomethyl); K12(TMT6plex)	N	0.749076	0.406913	Q69ZS6	SV2C_MOUSE	Synaptic vesicle glycoprotein 2C (Synaptic vesicle protein 2C)	Sv2c Kiaa1054	727
aLQASALNAWR	N-Term(TMT6plex)	N	0.800305	0.406913	P05063	ALDOC_MOUSE	Fructose-bisphosphate aldolase C (EC 4.1.2.13) (Aldolase 3) (Brain-type aldolase) (Scrapie-responsive protein 2) (Zebrin II)	Aldoc Aldo3 Scrg2	363
icWQAAIFk	N-Term(TMT6plex); C2(Carbamidomethyl); K9(TMT6plex)	N	0.652088	0.406913	E9Q3L2	PI4KA_MOUSE	Phosphatidylinositol 4-kinase alpha (PI4-kinase alpha) (PI4K-alpha) (PtdIns-4-kinase alpha) (EC 2.7.1.67)	Pi4ka Pik4 Pik4ca	2105
qFLFRPWDVTk	N-Term(TMT6plex); K11(TMT6plex)	N	0.679276	0.406913	Q02053	UBA1_MOUSE	Ubiquitin-like modifier-activating enzyme 1 (EC 6.2.1.45) (Ubiquitin-activating enzyme E1) (Ubiquitin-activating enzyme E1 X) (Ubiquitin-like modifier-activating enzyme 1 X)	Uba1 Sbx Ube1 Ube1ax Ube1x	1058
qVLFSADDR	N-Term(TMT6plex)	N	0.851961	0.407298	P05063	ALDOC_MOUSE	Fructose-bisphosphate aldolase C (EC 4.1.2.13) (Aldolase 3) (Brain-type aldolase) (Scrapie-responsive protein 2) (Zebrin II)	Aldoc Aldo3 Scrg2	363
qIWQQYFSAk	N-Term(TMT6plex); K10(TMT6plex)	N	0.702399	0.408321	Q811I0	ATPF1_MOUSE	ATP synthase mitochondrial F1 complex assembly factor 1	Atpaf1	324
yIEIYVQk	N-Term(TMT6plex); K8(TMT6plex)	N	0.753518	0.408321	Q68FD5	CLH1_MOUSE	Clathrin heavy chain 1	Cltc	1675
nNGAGYFLEHLAFk	N-Term(TMT6plex); K14(TMT6plex)	N	0.774271	0.408321	Q9CZ13	QCR1_MOUSE	Cytochrome b-c1 complex subunit 1, mitochondrial (Complex III subunit 1) (Core protein I) (Ubiquinol-cytochrome-c reductase complex core protein 1)	Uqcrc1	480
iSSVSEVMk	N-Term(TMT6plex); K9(TMT6plex)	N	1.25462	0.408321	Q8CAQ8	MIC60_MOUSE	MICOS complex subunit Mic60 (Mitochondrial inner membrane protein) (Mitofilin)	Immt Mic60	757
lILYLTQk	N-Term(TMT6plex); K8(TMT6plex)	N	0.678912	0.408321	Q3UHH2	S22AN_MOUSE	Solute carrier family 22 member 23	Slc22a23	689
kYEMFAQTLQQSR	N-Term(TMT6plex); K1(TMT6plex)	N	0.894535	0.408321	Q01853	TERA_MOUSE	Transitional endoplasmic reticulum ATPase (TER ATPase) (EC 3.6.4.6) (15S Mg(2+)-ATPase p97 subunit) (Valosin-containing protein) (VCP)	Vcp	806
lLSLFYNk	N-Term(TMT6plex); K8(TMT6plex)	N	0.798699	0.408321	Q9CYV5	TM135_MOUSE	Transmembrane protein 135 (Peroxisomal membrane protein 52) (PMP52)	Tmem135	458
iISNLFLGR	N-Term(TMT6plex)	N	0.847106	0.408321	Q9JMH9	MY18A_MOUSE	Unconventional myosin-XVIIIa (Molecule associated with JAK3 N-terminus) (MAJN) (Myosin containing a PDZ domain) (Surfactant protein receptor SP-R210) (SP-R210)	Myo18a Myspdz	2050
aIYHTLNLcNIDVTQk	N-Term(TMT6plex); C9(Carbamidomethyl); K16(TMT6plex)	N	0.807786	0.408321	Q9Z1G4	VPP1_MOUSE	V-type proton ATPase 116 kDa subunit a isoform 1 (V-ATPase 116 kDa isoform a1) (Clathrin-coated vesicle/synaptic vesicle proton pump 116 kDa subunit) (Vacuolar adenosine triphosphatase subunit Ac116) (Vacuolar proton pump subunit 1) (Vacuolar proton translocating ATPase 116 kDa subunit a isoform 1)	Atp6v0a1 Atp6n1	839
kFLPLFDR	N-Term(TMT6plex); K1(TMT6plex)	N	0.558297	0.412011	Q64433	CH10_MOUSE	10 kDa heat shock protein, mitochondrial (Hsp10) (10 kDa chaperonin) (Chaperonin 10) (CPN10)	Hspe1	102
vLGFcQLNLPSGk	N-Term(TMT6plex); C5(Carbamidomethyl); K13(TMT6plex)	N	0.832448	0.423708	Q6PIE5	AT1A2_MOUSE	Sodium/potassium-transporting ATPase subunit alpha-2 (Na(+)/K(+) ATPase alpha-2 subunit) (EC 7.2.2.13) (Na(+)/K(+) ATPase alpha(+) subunit) (Sodium pump subunit alpha-2)	Atp1a2	1020
sccDYSLHVDITEWHk	N-Term(TMT6plex); C2(Carbamidomethyl); C3(Carbamidomethyl); K16(TMT6plex)	N	1.2504	0.428346	O08553	DPYL2_MOUSE	Dihydropyrimidinase-related protein 2 (DRP-2) (Unc-33-like phosphoprotein 2) (ULIP-2)	Dpysl2 Crmp2 Ulip2	572
yFLWVVk	N-Term(TMT6plex); K7(TMT6plex)	N	0.705458	0.428346	Q60631	GRB2_MOUSE	Growth factor receptor-bound protein 2 (Adapter protein GRB2) (SH2/SH3 adapter GRB2)	Grb2	217
lVLELSGEMVR	N-Term(TMT6plex)	N	0.604818	0.428346	Q91WD5	NDUS2_MOUSE	NADH dehydrogenase [ubiquinone] iron-sulfur protein 2, mitochondrial (EC 1.6.99.3) (EC 7.1.1.2) (Complex I-49kD) (CI-49kD) (NADH-ubiquinone oxidoreductase 49 kDa subunit)	Ndufs2	463
gLETIASDVVSLASk	N-Term(TMT6plex); K15(TMT6plex)	N	1.26022	0.428346	Q8BMF4	ODP2_MOUSE	Dihydrolipoyllysine-residue acetyltransferase component of pyruvate dehydrogenase complex, mitochondrial (EC 2.3.1.12) (Dihydrolipoamide acetyltransferase component of pyruvate dehydrogenase complex) (Pyruvate dehydrogenase complex component E2) (PDC-E2) (PDCE2)	Dlat	642
iLALVPPWTR	N-Term(TMT6plex)	N	0.655033	0.428346	Q9CZX0	ELP3_MOUSE	Elongator complex protein 3 (Protein lysine acetyltransferase ELP3) (EC 2.3.1.-) (tRNA uridine(34) acetyltransferase) (EC 2.3.1.-)	Elp3	547
yDQLMHLLWk	N-Term(TMT6plex); K10(TMT6plex)	N	0.627548	0.428346	P03888	HBB1_MOUSE	Hemoglobin subunit beta-1 (Beta-1-globin) (Hemoglobin beta-1 chain) (Hemoglobin beta-major chain)	Hbb-b1	147
vSLAVLNPYIk	N-Term(TMT6plex); K11(TMT6plex)	N	0.800218	0.43187	Q9DB20	ATPO_MOUSE	ATP synthase subunit O, mitochondrial (ATP synthase peripheral stalk subunit OSCP) (Oligomycin sensitivity conferral protein) (OSCP)	Atp5po Atp5o D12Wsu28e	213
fYFENLLSk	N-Term(TMT6plex); K9(TMT6plex)	N	0.723866	0.432573	Q923T9	KCC2G_MOUSE	Calcium/calmodulin-dependent protein kinase type II subunit gamma (CaM kinase II subunit gamma) (CaMK-II subunit gamma) (EC 2.7.11.17)	Camk2g	529
vLYAYGYYTGDPSk	N-Term(TMT6plex); K14(TMT6plex)	N	0.877679	0.432573	Q9CPU4	MGST3_MOUSE	Microsomal glutathione S-transferase 3 (Microsomal GST-3) (Glutathione peroxidase MGST3) (EC 1.11.1.-) (Microsomal glutathione S-transferase III) (Microsomal GST-III)	Mgst3	153
kGADEAALAR	N-Term(TMT6plex); K1(TMT6plex)	N	1.42844	0.433245	P08551	KCC4_MOUSE	Calcium/calmodulin-dependent protein kinase type IV (CaMK IV) (EC 2.7.11.17) (CaM kinase-GR)	Camk4	469
iLGYMQLR	N-Term(TMT6plex)	N	0.686058	0.433245	P03888	HBB1_MOUSE	Hemoglobin subunit beta-1 (Beta-1-globin) (Hemoglobin beta-1 chain) (Hemoglobin beta-major chain)	Hbb-b1	147
lGIYTVLFER	N-Term(TMT6plex)	N	0.900882	0.433245	Q9CR62	M2OM_MOUSE	Mitochondrial 2-oxoglutarate/malate carrier protein (OGCP) (Solute carrier family 25 member 11)	Slc25a11	314
lMAALLHTNTPGINQELcR	N-Term(TMT6plex); C18(Carbamidomethyl)	N	1.3037	0.433245	Q8R3Q2	PP6R2_MOUSE	Serine/threonine-protein phosphatase 6 regulatory subunit 2 (SAPS domain family member 2)	Ppp6r2 Kiaa0685 Pp6r2 Saps2	923
aLANSLAcQGk	N-Term(TMT6plex); C8(Carbamidomethyl); K11(TMT6plex)	N	1.21137	0.43442	P05064	ALDOA_MOUSE	Fructose-bisphosphate aldolase A (EC 4.1.2.13) (Aldolase 1) (Muscle-type aldolase)	Aldoa Aldo1	364
gTFcSFDTPDEAIR	N-Term(TMT6plex); C4(Carbamidomethyl)	N	1.60856	0.441552	P61922	GABT_MOUSE	4-aminobutyrate aminotransferase, mitochondrial (EC 2.6.1.19) ((S)-3-amino-2-methylpropionate transaminase) (EC 2.6.1.22) (GABA aminotransferase) (GABA-AT) (Gamma-amino-N-butyrate transaminase) (GABA transaminase) (GABA-T) (L-AIBAT)	Abat Gabat	500
vNNSSLIGVGYTQTLRPGVk	N-Term(TMT6plex); K20(TMT6plex)	N	0.7448	0.441552	Q60930	VDAC2_MOUSE	Voltage-dependent anion-selective channel protein 2 (VDAC-2) (mVDAC2) (Outer mitochondrial membrane protein porin 2) (Voltage-dependent anion-selective channel protein 6) (VDAC-6) (mVDAC6)	Vdac2 Vdac6	295
lLFNFSk	N-Term(TMT6plex); K7(TMT6plex)	N	0.812995	0.441552	O88343	S4A4_MOUSE	Electrogenic sodium bicarbonate cotransporter 1 (Sodium bicarbonate cotransporter) (Na(+)/HCO3(-) cotransporter) (Solute carrier family 4 member 4)	Slc4a4 Nbc1 Nbce1	1079
tNVIQSLLAR	N-Term(TMT6plex)	N	0.847598	0.441552	Q9EP69	SAC1_MOUSE	Phosphatidylinositide phosphatase SAC1 (EC 3.1.3.-) (Suppressor of actin mutations 1-like protein)	Sacm1l Kiaa0851 Sac1	587
lGELPSWIMmR	N-Term(TMT6plex); M10(Oxidation)	N	0.771571	0.443828	P56135	ATPK_MOUSE	ATP synthase subunit f, mitochondrial (ATP synthase membrane subunit f)	Atp5mf Atp5j2	88
ySLFGALR	N-Term(TMT6plex)	N	0.582649	0.443828	P03888	HBB1_MOUSE	Hemoglobin subunit beta-1 (Beta-1-globin) (Hemoglobin beta-1 chain) (Hemoglobin beta-major chain)	Hbb-b1	147
wcEYGLTFTEk	N-Term(TMT6plex); C2(Carbamidomethyl); K11(TMT6plex)	N	1.0895	0.448459	Q60930	VDAC2_MOUSE	Voltage-dependent anion-selective channel protein 2 (VDAC-2) (mVDAC2) (Outer mitochondrial membrane protein porin 2) (Voltage-dependent anion-selective channel protein 6) (VDAC-6) (mVDAC6)	Vdac2 Vdac6	295
nLFTQTLGLGSQk	N-Term(TMT6plex); K13(TMT6plex)	N	0.842651	0.451228	Q8VDQ8	SIR2_MOUSE	NAD-dependent protein deacetylase sirtuin-2 (EC 2.3.1.286) (Regulatory protein SIR2 homolog 2) (SIR2-like protein 2) (mSIR2L2)	Sirt2 Sir2l2	389
iLGYLNSNVLSR	N-Term(TMT6plex)	N	0.628311	0.452465	Q8BJI1	S6A17_MOUSE	Sodium-dependent neutral amino acid transporter SLC6A17 (Sodium-dependent neurotransmitter transporter NTT4) (Solute carrier family 6 member 17)	Slc6a17 Ntt4	727
wPVHLMETLLPR	N-Term(TMT6plex)	N	1.34963	0.452465	Q9WUB3	PYGM_MOUSE	Glycogen phosphorylase, muscle form (EC 2.4.1.1) (Myophosphorylase)	Pygm	842
lSQIGVENTEENRR	N-Term(TMT6plex)	N	0.670845	0.456379	P05063	ALDOC_MOUSE	Fructose-bisphosphate aldolase C (EC 4.1.2.13) (Aldolase 3) (Brain-type aldolase) (Scrapie-responsive protein 2) (Zebrin II)	Aldoc Aldo3 Scrg2	363
sATLLQLITk	N-Term(TMT6plex); K10(TMT6plex)	N	0.881346	0.460576	Q8K1M6	DNM1L_MOUSE	Dynamin-1-like protein (EC 3.6.5.5) (Dynamin family member proline-rich carboxyl-terminal domain less) (Dymple) (Dynamin-related protein 1)	Dnm1l Drp1	742
kFNALFAQGNYSEAAk	N-Term(TMT6plex); K1(TMT6plex); K16(TMT6plex)	N	0.855897	0.465334	Q68FD5	CLH1_MOUSE	Clathrin heavy chain 1	Cltc	1675
fVSNLYNQLAk	N-Term(TMT6plex); K11(TMT6plex)	N	0.690308	0.468462	Q91YM2	RHG35_MOUSE	Rho GTPase-activating protein 35 (Glucocorticoid receptor DNA-binding factor 1)	Arhgap35 Grlf1 Kiaa1722 P190A p190ARHOGAP	1499
lkGYLISGSSYAR	N-Term(TMT6plex); K2(TMT6plex)	N	0.758112	0.472036	Q6ZQ38	CAND1_MOUSE	Cullin-associated NEDD8-dissociated protein 1 (Cullin-associated and neddylation-dissociated protein 1) (p120 CAND1)	Cand1 D10Ertd516e Kiaa0829	1230
kFDLNSPWEAFPAYR	N-Term(TMT6plex); K1(TMT6plex)	N	0.495362	0.472036	Q9DCT2	NDUS3_MOUSE	NADH dehydrogenase [ubiquinone] iron-sulfur protein 3, mitochondrial (EC 1.6.99.3) (EC 7.1.1.2) (Complex I-30kD) (CI-30kD) (NADH-ubiquinone oxidoreductase 30 kDa subunit)	Ndufs3	263
yISDSMNWLNSk	N-Term(TMT6plex); K12(TMT6plex)	N	1.2578	0.475238	P48722	HS74L_MOUSE	Heat shock 70 kDa protein 4L (Heat shock 70-related protein APG-1) (Osmotic stress protein 94)	Hspa4l Apg1 Hsp4l Osp94	838
vGYTPDWIFLLR	N-Term(TMT6plex)	N	0.67375	0.484743	Q68FD5	CLH1_MOUSE	Clathrin heavy chain 1	Cltc	1675
wNSVFDQLTQVVk	N-Term(TMT6plex); K13(TMT6plex)	N	0.638816	0.484743	P47809	MP2K4_MOUSE	Dual specificity mitogen-activated protein kinase kinase 4 (MAP kinase kinase 4) (MAPKK 4) (EC 2.7.12.2) (C-JUN N-terminal kinase kinase 1) (JNK kinase 1) (JNKK 1) (JNK-activating kinase 1) (MAPK/ERK kinase 4) (MEK 4) (SAPK/ERK kinase 1) (SEK1)	Map2k4 Jnkk1 Mek4 Mkk4 Prkmk4 Sek1 Serk1 Skk1	397
lLQSLGLk	N-Term(TMT6plex); K8(TMT6plex)	N	0.868841	0.485788	Q9EQK5	MVP_MOUSE	Major vault protein (MVP)	Mvp	861
cIYNLLQSSSPAVk	N-Term(TMT6plex); C1(Carbamidomethyl); K14(TMT6plex)	N	0.910957	0.487713	Q9JIF7	COPB_MOUSE	Coatomer subunit beta (Beta-coat protein) (Beta-COP)	Copb1 Copb	953
lADVYQAELR	N-Term(TMT6plex)	N	1.36058	0.488175	P03995	ATP8_MOUSE	ATP synthase protein 8 (A6L) (F-ATPase subunit 8)	Mtatp8 Atp8 mt-Atp8	67
dLTTFLYHLR	N-Term(TMT6plex)	N	0.714688	0.488175	Q91V14	S12A5_MOUSE	Solute carrier family 12 member 5 (Electroneutral potassium-chloride cotransporter 2) (K-Cl cotransporter 2) (mKCC2) (Neuronal K-Cl cotransporter)	Slc12a5 Kcc2 Kiaa1176	1138
vNNASLIGLGYTQTLRPGVk	N-Term(TMT6plex); K20(TMT6plex)	N	0.651254	0.488175	Q60931	VDAC3_MOUSE	Voltage-dependent anion-selective channel protein 3 (VDAC-3) (mVDAC3) (Outer mitochondrial membrane protein porin 3)	Vdac3	283
yITDWQNVFR	N-Term(TMT6plex)	N	0.784315	0.490736	P12815	PDCD6_MOUSE	Programmed cell death protein 6 (ALG-257) (Apoptosis-linked gene 2 protein) (ALG-2) (PMP41)	Pdcd6 Alg2	191
iSPDWISSMSIIR	N-Term(TMT6plex)	N	0.72523	0.492284	Q920I9	WDR7_MOUSE	WD repeat-containing protein 7 (TGF-beta resistance-associated protein TRAG)	Wdr7 Kiaa0541 Trag	1489
sYLFLLSSDYER	N-Term(TMT6plex)	N	1.21504	0.496161	Q5SSL4	ABR_MOUSE	Active breakpoint cluster region-related protein	Abr	859
vNLVAILcTHk	N-Term(TMT6plex); C8(Carbamidomethyl); K11(TMT6plex)	N	1.3173	0.499074	Q69ZP3	PNKD_MOUSE	Probable hydrolase PNKD (EC 3.-.-.-) (Myofibrillogenesis regulator 1) (MR-1) (Paroxysmal nonkinesiogenic dyskinesia protein)	Pnkd Brp17 Kiaa1184 Mr1 Tahccp2 Fksg19 MNCb-5687	385
lTGSLSGWTSPk	N-Term(TMT6plex); K12(TMT6plex)	N	0.952264	0.499074	Q99KI0	ACON_MOUSE	Aconitate hydratase, mitochondrial (Aconitase) (EC 4.2.1.3) (Citrate hydro-lyase)	Aco2	780
lAQNPLFWk	N-Term(TMT6plex); K9(TMT6plex)	N	0.647882	0.499074	Q9DD02	HIKES_MOUSE	Protein Hikeshi (Lethal gene on chromosome 7 Rinchik 6 protein)	Hikeshi L7rn6	197
gNLEVLLFTIQSk	N-Term(TMT6plex); K13(TMT6plex)	N	0.790237	0.499074	Q62261	SPTB2_MOUSE	Spectrin beta chain, non-erythrocytic 1 (Beta-II spectrin) (Embryonic liver fodrin) (Fodrin beta chain)	Sptbn1 Elf Spnb-2 Spnb2 Sptb2	2363
nLFILAYNYk	N-Term(TMT6plex); K10(TMT6plex)	N	1.23205	0.506954	Q9CZW4	ACSL3_MOUSE	Long-chain-fatty-acid--CoA ligase 3 (EC 6.2.1.3) (Arachidonate--CoA ligase) (EC 6.2.1.15) (Long-chain acyl-CoA synthetase 3) (LACS 3)	Acsl3 Acs3 Facl3	720
wWTcFVk	N-Term(TMT6plex); C4(Carbamidomethyl); K7(TMT6plex)	N	0.697289	0.515176	Q9JM76	ARPC3_MOUSE	Actin-related protein 2/3 complex subunit 3 (Arp2/3 complex 21 kDa subunit) (p21-ARC)	Arpc3	178
qYLLFFHk	N-Term(TMT6plex); K8(TMT6plex)	N	0.733417	0.515176	Q3UMR5	MCU_MOUSE	Calcium uniporter protein, mitochondrial	Mcu	350
kDLTTFLYHLR	N-Term(TMT6plex); K1(TMT6plex)	N	0.702244	0.515176	Q91V14	S12A5_MOUSE	Solute carrier family 12 member 5 (Electroneutral potassium-chloride cotransporter 2) (K-Cl cotransporter 2) (mKCC2) (Neuronal K-Cl cotransporter)	Slc12a5 Kcc2 Kiaa1176	1138
nSQSFFSGLFGGSSk	N-Term(TMT6plex); K15(TMT6plex)	N	0.773369	0.517015	Q9DB05	SNAA_MOUSE	Alpha-soluble NSF attachment protein (SNAP-alpha) (N-ethylmaleimide-sensitive factor attachment protein alpha)	Napa Snapa	295
dLDDFQSWLSR	N-Term(TMT6plex)	N	0.813822	0.51892	Q62261	SPTB2_MOUSE	Spectrin beta chain, non-erythrocytic 1 (Beta-II spectrin) (Embryonic liver fodrin) (Fodrin beta chain)	Sptbn1 Elf Spnb-2 Spnb2 Sptb2	2363
nVWSFLk	N-Term(TMT6plex); K7(TMT6plex)	N	1.17701	0.519325	Q3UPL0	SC31A_MOUSE	Protein transport protein Sec31A (SEC31-like protein 1) (SEC31-related protein A)	Sec31a Sec31l1	1230
lATFWHYAk	N-Term(TMT6plex); K9(TMT6plex)	N	0.900571	0.522327	Q9CPQ8	ATP5L_MOUSE	ATP synthase subunit g, mitochondrial (ATPase subunit g) (ATP synthase membrane subunit g)	Atp5mg Atp5l	103
eLAGHTGYLSccR	N-Term(TMT6plex); C11(Carbamidomethyl); C12(Carbamidomethyl)	N	1.1829	0.522327	P62874	GBB1_MOUSE	Guanine nucleotide-binding protein G(I)/G(S)/G(T) subunit beta-1 (Transducin beta chain 1)	Gnb1	340
fISADQSVALGELVk	N-Term(TMT6plex); K15(TMT6plex)	N	0.715148	0.522327	Q8K0U4	HS12A_MOUSE	Heat shock 70 kDa protein 12A	Hspa12a Kiaa0417	675
yEGFFSLWk	N-Term(TMT6plex); K9(TMT6plex)	N	0.743553	0.522327	Q9CR62	M2OM_MOUSE	Mitochondrial 2-oxoglutarate/malate carrier protein (OGCP) (Solute carrier family 25 member 11)	Slc25a11	314
tDPSIMGGMIVR	N-Term(TMT6plex)	N	1.1763	0.522327	Q9DB20	ATPO_MOUSE	ATP synthase subunit O, mitochondrial (ATP synthase peripheral stalk subunit OSCP) (Oligomycin sensitivity conferral protein) (OSCP)	Atp5po Atp5o D12Wsu28e	213
sEDYAFPTYADR	N-Term(TMT6plex)	N	1.12989	0.522327	P19783	COX41_MOUSE	Cytochrome c oxidase subunit 4 isoform 1, mitochondrial (Cytochrome c oxidase polypeptide IV) (Cytochrome c oxidase subunit IV isoform 1) (COX IV-1)	Cox4i1 Cox4 Cox4a	169
gSGIQWDLR	N-Term(TMT6plex)	N	0.738923	0.522327	Q91WD5	NDUS2_MOUSE	NADH dehydrogenase [ubiquinone] iron-sulfur protein 2, mitochondrial (EC 1.6.99.3) (EC 7.1.1.2) (Complex I-49kD) (CI-49kD) (NADH-ubiquinone oxidoreductase 49 kDa subunit)	Ndufs2	463
scFQPLFR	N-Term(TMT6plex); C2(Carbamidomethyl)	N	0.820248	0.522327	Q9QYG0	NDRG2_MOUSE	Protein NDRG2 (N-myc downstream-regulated gene 2 protein) (Protein Ndr2)	Ndrg2 Kiaa1248 Ndr2	371
yDLLEk	N-Term(TMT6plex); K6(TMT6plex)	N	1.20023	0.52672	Q99KI0	ACON_MOUSE	Aconitate hydratase, mitochondrial (Aconitase) (EC 4.2.1.3) (Citrate hydro-lyase)	Aco2	780
vGQLFAAWk	N-Term(TMT6plex); K9(TMT6plex)	N	0.808018	0.527044	Q80WM4	HPLN4_MOUSE	Hyaluronan and proteoglycan link protein 4 (Brain link protein 2)	Hapln4 Bral2 Lpr4	400
fLYYEMGYk	N-Term(TMT6plex); K9(TMT6plex)	N	1.18801	0.527044	Q64521	GPDM_MOUSE	Glycerol-3-phosphate dehydrogenase, mitochondrial (GPD-M) (GPDH-M) (EC 1.1.5.3) (Protein TISP38)	Gpd2 Gdm1	727
fLLSESGSGk	N-Term(TMT6plex); K10(TMT6plex)	N	1.12503	0.527309	P17710	HXK1_MOUSE	Hexokinase-1 (EC 2.7.1.1) (Hexokinase type I) (HK I) (Hexokinase, tumor isozyme)	Hk1	974
iQEVAAQSGFIR	N-Term(TMT6plex)	N	1.2065	0.528767	Q99PU5	ACBG1_MOUSE	Long-chain-fatty-acid--CoA ligase ACSBG1 (EC 6.2.1.3) (Acyl-CoA synthetase bubblegum family member 1) (mBG1) (Gonadotropin-regulated long chain acyl CoA synthetase) (GR-LACS) (Lipidosin)	Acsbg1 Kiaa0631 Lpd	721
fSTFSGSITGPLYTHR	N-Term(TMT6plex)	N	0.739517	0.530649	P08553	NFL_MOUSE	Neurofilament light polypeptide (NF-L) (68 kDa neurofilament protein) (Neurofilament triplet L protein)	Nefl Nf68 Nfl	543
icYIFHETFGR	N-Term(TMT6plex); C2(Carbamidomethyl)	N	1.45042	0.534006	Q8K1M6	DNM1L_MOUSE	Dynamin-1-like protein (EC 3.6.5.5) (Dynamin family member proline-rich carboxyl-terminal domain less) (Dymple) (Dynamin-related protein 1)	Dnm1l Drp1	742
vDFSLAGALNAGFk	N-Term(TMT6plex); K14(TMT6plex)	N	0.583595	0.535488	P03995	ATP8_MOUSE	ATP synthase protein 8 (A6L) (F-ATPase subunit 8)	Mtatp8 Atp8 mt-Atp8	67
lLLPWLEAR	N-Term(TMT6plex)	N	0.733643	0.535488	Q68FD5	CLH1_MOUSE	Clathrin heavy chain 1	Cltc	1675
dHGVNSFLVYMAFk	N-Term(TMT6plex); K14(TMT6plex)	N	0.646085	0.535488	O08553	DPYL2_MOUSE	Dihydropyrimidinase-related protein 2 (DRP-2) (Unc-33-like phosphoprotein 2) (ULIP-2)	Dpysl2 Crmp2 Ulip2	572
lFYSTFATDDRR	N-Term(TMT6plex)	N	1.44735	0.535488	Q8BH95	ECHM_MOUSE	Enoyl-CoA hydratase, mitochondrial (EC 4.2.1.17) (Enoyl-CoA hydratase 1) (Short-chain enoyl-CoA hydratase) (SCEH)	Echs1	290
kNDEVSSLDAFLDLIR	N-Term(TMT6plex); K1(TMT6plex)	N	0.753573	0.535488	P43006	EAA2_MOUSE	Excitatory amino acid transporter 2 (GLT-1) (Sodium-dependent glutamate/aspartate transporter 2) (Solute carrier family 1 member 2)	Slc1a2 Eaat2 Glt1	572
iITLAGPTNAIFk	N-Term(TMT6plex); K13(TMT6plex)	N	0.656306	0.535488	Q61990	PCBP2_MOUSE	Poly(rC)-binding protein 2 (Alpha-CP2) (CTBP) (CBP) (Putative heterogeneous nuclear ribonucleoprotein X) (hnRNP X)	Pcbp2 Cbp Hnrnpx Hnrpx	362
lLAQYFQYR	N-Term(TMT6plex)	N	0.682009	0.535488	Q9D4C9	CLVS1_MOUSE	Clavesin-1 (Retinaldehyde-binding protein 1-like 1)	Clvs1 Rlbp1l1	354
yLATASTmDHAR	N-Term(TMT6plex)	N	1.49923	0.535488	P04370	GFAP_MOUSE	Glial fibrillary acidic protein (GFAP)	Gfap	430
sFFNcLWk	N-Term(TMT6plex); C5(Carbamidomethyl); K8(TMT6plex)	N	0.655886	0.535488	Q8CGA0	PPM1F_MOUSE	Protein phosphatase 1F (EC 3.1.3.16) (Ca(2+)/calmodulin-dependent protein kinase phosphatase) (CaM-kinase phosphatase) (CaMKPase)	Ppm1f	452
iLIIGNSSVGk	N-Term(TMT6plex); K11(TMT6plex)	N	0.812356	0.535488	P63011	RAB3A_MOUSE	Ras-related protein Rab-3A	Rab3a	220
lYSLSVLYk	N-Term(TMT6plex); K9(TMT6plex)	N	0.757424	0.535488	Q9CQW1	YKT6_MOUSE	Synaptobrevin homolog YKT6 (EC 2.3.1.-)	Ykt6	198
sITFVVFk	N-Term(TMT6plex); K8(TMT6plex)	N	1.18352	0.537518	P97742	CPT1A_MOUSE	Carnitine O-palmitoyltransferase 1, liver isoform (CPT1-L) (EC 2.3.1.21) (Carnitine O-palmitoyltransferase I, liver isoform) (CPT I) (CPTI-L) (Carnitine palmitoyltransferase 1A)	Cpt1a Cpt-1 Cpt1	773
lGFVAGVINR	N-Term(TMT6plex)	N	0.818575	0.540872	Q9Z1G4	VPP1_MOUSE	V-type proton ATPase 116 kDa subunit a isoform 1 (V-ATPase 116 kDa isoform a1) (Clathrin-coated vesicle/synaptic vesicle proton pump 116 kDa subunit) (Vacuolar adenosine triphosphatase subunit Ac116) (Vacuolar proton pump subunit 1) (Vacuolar proton translocating ATPase 116 kDa subunit a isoform 1)	Atp6v0a1 Atp6n1	839
vVVDALSGLk	N-Term(TMT6plex); K10(TMT6plex)	N	1.12326	0.544548	P30275	KCRU_MOUSE	Creatine kinase U-type, mitochondrial (EC 2.7.3.2) (Acidic-type mitochondrial creatine kinase) (Mia-CK) (Ubiquitous mitochondrial creatine kinase) (U-MtCK)	Ckmt1	418
vGAFTVVck	N-Term(TMT6plex); C8(Carbamidomethyl); K9(TMT6plex)	N	0.917035	0.544998	P05202	AATC_MOUSE	Aspartate aminotransferase, cytoplasmic (cAspAT) (EC 2.6.1.1) (EC 2.6.1.3) (Cysteine aminotransferase, cytoplasmic) (Cysteine transaminase, cytoplasmic) (cCAT) (Glutamate oxaloacetate transaminase 1) (Transaminase A)	Got1	413
lAEQIATLcATLk	N-Term(TMT6plex); C9(Carbamidomethyl); K13(TMT6plex)	N	0.86756	0.547738	O08599	STXB1_MOUSE	Syntaxin-binding protein 1 (Protein unc-18 homolog 1) (Unc18-1) (Protein unc-18 homolog A) (Unc-18A)	Stxbp1	594
wQALLVQIR	N-Term(TMT6plex)	N	0.680177	0.550152	Q9JHU4	DYHC1_MOUSE	Cytoplasmic dynein 1 heavy chain 1 (Cytoplasmic dynein heavy chain 1) (Dynein heavy chain, cytosolic)	Dync1h1 Dhc1 Dnch1 Dnchc1 Dyhc	4644
sFFSFAk	N-Term(TMT6plex); K7(TMT6plex)	N	0.841337	0.550152	Q80TB8	VAT1L_MOUSE	Synaptic vesicle membrane protein VAT-1 homolog-like (EC 1.-.-.-)	Vat1l Kiaa1576	417
mSSTFIGNSTAIQELFkR	N-Term(TMT6plex); K17(TMT6plex)	N	0.644086	0.550152	Q9ERD7	TBB3_MOUSE	Tubulin beta-3 chain	Tubb3	450
nLVDSYMAIVNk	N-Term(TMT6plex); K12(TMT6plex)	N	0.848868	0.550153	P39053	DYN1_MOUSE	Dynamin-1 (EC 3.6.5.5)	Dnm1 Dnm Kiaa4093	867
aTDLLLDDSLVSLFGNR	N-Term(TMT6plex)	N	0.646324	0.550153	P99029	PRDX5_MOUSE	Peroxiredoxin-5, mitochondrial (EC 1.11.1.15) (Antioxidant enzyme B166) (AOEB166) (Liver tissue 2D-page spot 2D-0014IV) (PLP) (Peroxiredoxin V) (Prx-V) (Peroxisomal antioxidant enzyme) (Thioredoxin peroxidase PMP20)	Prdx5 Prdx6	210
kWYDLMIQNk	N-Term(TMT6plex); K1(TMT6plex); K10(TMT6plex)	N	0.862307	0.55139	Q8BWF0	SSDH_MOUSE	Succinate-semialdehyde dehydrogenase, mitochondrial (EC 1.2.1.24) (Aldehyde dehydrogenase family 5 member A1) (NAD(+)-dependent succinic semialdehyde dehydrogenase)	Aldh5a1	523
fSMVQVWPVR	N-Term(TMT6plex)	N	0.73321	0.55139	P50516	VATA_MOUSE	V-type proton ATPase catalytic subunit A (V-ATPase subunit A) (EC 7.1.2.2) (V-ATPase 69 kDa subunit) (Vacuolar proton pump subunit alpha)	Atp6v1a Atp6a1 Atp6a2 Atp6v1a1	617
kVESLLDELAFVR	N-Term(TMT6plex); K1(TMT6plex)	N	1.21868	0.559868	P46660	AINX_MOUSE	Alpha-internexin (Alpha-Inx) (66 kDa neurofilament protein) (NF-66) (Neurofilament-66)	Ina	501
lFGLSPFEPWTTk	N-Term(TMT6plex); K13(TMT6plex)	N	0.724277	0.56445	Q9DC69	NDUA9_MOUSE	NADH dehydrogenase [ubiquinone] 1 alpha subcomplex subunit 9, mitochondrial (Complex I-39kD) (CI-39kD) (NADH-ubiquinone oxidoreductase 39 kDa subunit)	Ndufa9	377
qINWTVLYR	N-Term(TMT6plex)	N	0.767912	0.566474	Q8BP67	RL24_MOUSE	60S ribosomal protein L24	Rpl24	157
aVEEVITISk	N-Term(TMT6plex); K10(TMT6plex)	N	0.828358	0.566474	P08553	NFL_MOUSE	Neurofilament light polypeptide (NF-L) (68 kDa neurofilament protein) (Neurofilament triplet L protein)	Nefl Nf68 Nfl	543
gLIESALNLGR	N-Term(TMT6plex)	N	0.844676	0.566474	Q9D394	RUFY3_MOUSE	Protein RUFY3 (Rap2-interacting protein x) (RIPx) (Single axon-regulated protein 1) (Singar1)	Rufy3 D5Bwg0860e Ripx	469
eIIDPVLDR	N-Term(TMT6plex)	N	0.775437	0.566474	P68368	TBA4A_MOUSE	Tubulin alpha-4A chain (Alpha-tubulin 4) (Alpha-tubulin isotype M-alpha-4) (Tubulin alpha-4 chain)	Tuba4a Tuba4	448
kLLIIGTTSR	N-Term(TMT6plex); K1(TMT6plex)	N	0.787596	0.566474	P46460	NSF_MOUSE	Vesicle-fusing ATPase (EC 3.6.4.6) (N-ethylmaleimide-sensitive fusion protein) (NEM-sensitive fusion protein) (Suppressor of K(+) transport growth defect 2) (Protein SKD2) (Vesicular-fusion protein NSF)	Nsf Skd2	744
iMASLNLLR	N-Term(TMT6plex)	N	0.728777	0.566474	Q8BZM1	GLMN_MOUSE	Glomulin (FK506-binding protein-associated protein) (FAP) (FKBP-associated protein)	Glmn Fap48	596
yNLGIScINLGAYR	N-Term(TMT6plex); C7(Carbamidomethyl)	N	0.79633	0.566474	Q8C437	PEX5R_MOUSE	PEX5-related protein (PEX2-related protein) (PEX5-like protein) (Peroxin-5-related protein) (Tetratricopeptide repeat-containing Rab8b-interacting protein) (Pex5Rp) (TRIP8b)	Pex5l Pex2 Pex5r Pxr2	567
lTFDSSFSPNTGk	N-Term(TMT6plex); K13(TMT6plex)	N	1.15194	0.570488	Q60932	VDAC1_MOUSE	Voltage-dependent anion-selective channel protein 1 (VDAC-1) (mVDAC1) (Outer mitochondrial membrane protein porin 1) (Plasmalemmal porin) (Voltage-dependent anion-selective channel protein 5) (VDAC-5) (mVDAC5)	Vdac1 Vdac5	296
nLQNLLILTAIk	N-Term(TMT6plex); K12(TMT6plex)	N	0.760568	0.573445	Q68FD5	CLH1_MOUSE	Clathrin heavy chain 1	Cltc	1675
kLETAVNLAWTAGNSNTR	N-Term(TMT6plex); K1(TMT6plex)	N	0.558275	0.574136	Q60932	VDAC1_MOUSE	Voltage-dependent anion-selective channel protein 1 (VDAC-1) (mVDAC1) (Outer mitochondrial membrane protein porin 1) (Plasmalemmal porin) (Voltage-dependent anion-selective channel protein 5) (VDAC-5) (mVDAC5)	Vdac1 Vdac5	296
fSQIcAk	N-Term(TMT6plex); C5(Carbamidomethyl); K7(TMT6plex)	N	1.23168	0.576556	P56382	ATP5E_MOUSE	ATP synthase subunit epsilon, mitochondrial (ATPase subunit epsilon) (ATP synthase F1 subunit epsilon)	Atp5f1e Atp5e	52
mVNHFIAEFk	N-Term(TMT6plex); K10(TMT6plex)	N	0.895067	0.579021	P63017	HSP7C_MOUSE	Heat shock cognate 71 kDa protein (Heat shock 70 kDa protein 8)	Hspa8 Hsc70 Hsc73	646
aVAMLWk	N-Term(TMT6plex); K7(TMT6plex)	N	0.886327	0.583418	Q9CXV1	DHSD_MOUSE	Succinate dehydrogenase [ubiquinone] cytochrome b small subunit, mitochondrial (CybS) (CII-4) (QPs3) (Succinate dehydrogenase complex subunit D) (Succinate-ubiquinone oxidoreductase cytochrome b small subunit) (Succinate-ubiquinone reductase membrane anchor subunit)	Sdhd	159
wTEYGLTFTEk	N-Term(TMT6plex); K11(TMT6plex)	N	1.17317	0.589646	Q60932	VDAC1_MOUSE	Voltage-dependent anion-selective channel protein 1 (VDAC-1) (mVDAC1) (Outer mitochondrial membrane protein porin 1) (Plasmalemmal porin) (Voltage-dependent anion-selective channel protein 5) (VDAC-5) (mVDAC5)	Vdac1 Vdac5	296
yITGDQLGALYQDFVR	N-Term(TMT6plex)	N	0.742239	0.589945	P17183	ENOA_MOUSE	Alpha-enolase (EC 4.2.1.11) (2-phospho-D-glycerate hydro-lyase) (Enolase 1) (Non-neural enolase) (NNE)	Eno1 Eno-1	434
qQYLQSIEDR	N-Term(TMT6plex)	N	0.802807	0.589945	Q9CQA3	SDHB_MOUSE	Succinate dehydrogenase [ubiquinone] iron-sulfur subunit, mitochondrial (EC 1.3.5.1) (Iron-sulfur subunit of complex II) (Ip)	Sdhb	282
lLVSSEDYGR	N-Term(TMT6plex)	N	1.26438	0.591006	P16546	CN37_MOUSE	2',3'-cyclic-nucleotide 3'-phosphodiesterase (CNP) (CNPase) (EC 3.1.4.37)	Cnp Cnp1	420
fWTAMFSDk	N-Term(TMT6plex); K9(TMT6plex)	N	0.872026	0.592358	E9Q3L2	PI4KA_MOUSE	Phosphatidylinositol 4-kinase alpha (PI4-kinase alpha) (PI4K-alpha) (PtdIns-4-kinase alpha) (EC 2.7.1.67)	Pi4ka Pik4 Pik4ca	2105
yFDWILISR	N-Term(TMT6plex)	N	0.655165	0.594303	Q9EP69	SAC1_MOUSE	Phosphatidylinositide phosphatase SAC1 (EC 3.1.3.-) (Suppressor of actin mutations 1-like protein)	Sacm1l Kiaa0851 Sac1	587
fDASFFGVHPk	N-Term(TMT6plex); K11(TMT6plex)	N	0.849432	0.594545	P19096	FAS_MOUSE	Fatty acid synthase (EC 2.3.1.85) [Includes: [Acyl-carrier-protein] S-acetyltransferase (EC 2.3.1.38); [Acyl-carrier-protein] S-malonyltransferase (EC 2.3.1.39); 3-oxoacyl-[acyl-carrier-protein] synthase (EC 2.3.1.41); 3-oxoacyl-[acyl-carrier-protein] reductase (EC 1.1.1.100); 3-hydroxyacyl-[acyl-carrier-protein] dehydratase (EC 4.2.1.59); Enoyl-[acyl-carrier-protein] reductase (EC 1.3.1.39); Ole…	Fasn	2504
aSGNLETk	N-Term(TMT6plex); K8(TMT6plex)	N	1.18662	0.596204	Q60931	VDAC3_MOUSE	Voltage-dependent anion-selective channel protein 3 (VDAC-3) (mVDAC3) (Outer mitochondrial membrane protein porin 3)	Vdac3	283
qIQESVAFASQVYR	N-Term(TMT6plex)	N	0.809235	0.599477	Q8C8R3	ANK2_MOUSE	Ankyrin-2 (ANK-2) (Ankyrin-B) (Brain ankyrin)	Ank2 AnkB	3898
tLEIEAcR	N-Term(TMT6plex); C7(Carbamidomethyl)	N	1.16963	0.60399	P08551	KCC4_MOUSE	Calcium/calmodulin-dependent protein kinase type IV (CaMK IV) (EC 2.7.11.17) (CaM kinase-GR)	Camk4	469
iYGDIIYTSAk	N-Term(TMT6plex); K11(TMT6plex)	N	1.27728	0.60399	Q8BWF0	SSDH_MOUSE	Succinate-semialdehyde dehydrogenase, mitochondrial (EC 1.2.1.24) (Aldehyde dehydrogenase family 5 member A1) (NAD(+)-dependent succinic semialdehyde dehydrogenase)	Aldh5a1	523
tPIGSFLGSLASQPATk	N-Term(TMT6plex); K17(TMT6plex)	N	0.763881	0.604606	Q8QZT1	THIL_MOUSE	Acetyl-CoA acetyltransferase, mitochondrial (EC 2.3.1.9) (Acetoacetyl-CoA thiolase)	Acat1	424
iLSFVYPIR	N-Term(TMT6plex)	N	0.709466	0.604606	Q91VE0	S27A4_MOUSE	Long-chain fatty acid transport protein 4 (FATP-4) (Fatty acid transport protein 4) (EC 6.2.1.-) (Solute carrier family 27 member 4)	Slc27a4 Acsvl4 Fatp4	643
iTSEGGDGATk	N-Term(TMT6plex); K11(TMT6plex)	N	1.24251	0.604606	P08553	NFL_MOUSE	Neurofilament light polypeptide (NF-L) (68 kDa neurofilament protein) (Neurofilament triplet L protein)	Nefl Nf68 Nfl	543
sVISYk	N-Term(TMT6plex); K6(TMT6plex)	N	1.20502	0.605746	Q91VR2	ATPG_MOUSE	ATP synthase subunit gamma, mitochondrial (ATP synthase F1 subunit gamma) (F-ATPase gamma subunit)	Atp5f1c Atp5c1	298
iAEGTFPGk	N-Term(TMT6plex); K9(TMT6plex)	N	1.09433	0.605746	P56391	CX6B1_MOUSE	Cytochrome c oxidase subunit 6B1 (Cytochrome c oxidase subunit VIb isoform 1) (COX VIb-1)	Cox6b1 Cox6b	86
iDVSVEAASGGk	N-Term(TMT6plex); K12(TMT6plex)	N	0.931729	0.605746	O08749	DLDH_MOUSE	Dihydrolipoyl dehydrogenase, mitochondrial (EC 1.8.1.4) (Dihydrolipoamide dehydrogenase)	Dld	509
aQYESLAAk	N-Term(TMT6plex); K9(TMT6plex)	N	1.17859	0.605746	P46660	AINX_MOUSE	Alpha-internexin (Alpha-Inx) (66 kDa neurofilament protein) (NF-66) (Neurofilament-66)	Ina	501
iISLETYNLFR	N-Term(TMT6plex)	N	0.800661	0.605746	Q9QXS1	PLEC_MOUSE	Plectin (PCN) (PLTN) (Plectin-1) (Plectin-6)	Plec Plec1	4691
vSHALAEGLGVIAcIGEk	N-Term(TMT6plex); C14(Carbamidomethyl); K18(TMT6plex)	N	0.81188	0.605746	P17751	TPIS_MOUSE	Triosephosphate isomerase (TIM) (EC 5.3.1.1) (Methylglyoxal synthase) (EC 4.2.3.3) (Triose-phosphate isomerase)	Tpi1 Tpi	299
yWLDYFk	N-Term(TMT6plex); K7(TMT6plex)	N	0.742956	0.607844	Q8BLF1	NCEH1_MOUSE	Neutral cholesterol ester hydrolase 1 (NCEH) (EC 3.1.1.-) (Arylacetamide deacetylase-like 1) (Chlorpyrifos oxon-binding protein) (CPO-BP)	Nceh1 Aadacl1 Kiaa1363	408
iYVDDGLISLQVk	N-Term(TMT6plex); K13(TMT6plex)	N	0.899249	0.609887	P52480	KPYM_MOUSE	Pyruvate kinase PKM (EC 2.7.1.40) (Pyruvate kinase muscle isozyme)	Pkm Pk3 Pkm2 Pykm	531
iQAALHLWk	N-Term(TMT6plex); K9(TMT6plex)	N	1.18151	0.609887	Q8BYY4	TT39B_MOUSE	Tetratricopeptide repeat protein 39B (TPR repeat protein 39B)	Ttc39b T39	617
nALANPLYcPDYR	N-Term(TMT6plex); C9(Carbamidomethyl)	N	0.814897	0.609887	Q9DB77	QCR2_MOUSE	Cytochrome b-c1 complex subunit 2, mitochondrial (Complex III subunit 2) (Core protein II) (Ubiquinol-cytochrome-c reductase complex core protein 2)	Uqcrc2	453
sVDFLLDSSLR	N-Term(TMT6plex)	N	0.820294	0.609887	Q9CRB8	MTFP1_MOUSE	Mitochondrial fission process protein 1 (Mitochondrial 18 kDa protein) (MTP18)	Mtfp1 Mtp18	166
tSLDLYANVIHck	N-Term(TMT6plex); C12(Carbamidomethyl); K13(TMT6plex)	N	1.0691	0.610111	P70404	IDHG1_MOUSE	Isocitrate dehydrogenase [NAD] subunit gamma 1, mitochondrial (Isocitric dehydrogenase subunit gamma) (NAD(+)-specific ICDH subunit gamma)	Idh3g	393
iAGYVTHLMk	N-Term(TMT6plex); K10(TMT6plex)	N	0.813034	0.611577	P63276	RS17_MOUSE	40S ribosomal protein S17	Rps17	135
lGPNEQYk	N-Term(TMT6plex); K8(TMT6plex)	N	1.22154	0.613179	Q62425	NDUA4_MOUSE	Cytochrome c oxidase subunit NDUFA4	Ndufa4	82
yVDLMESSIAQSIHR	N-Term(TMT6plex)	N	1.16879	0.616756	Q80TJ1	CAPS1_MOUSE	Calcium-dependent secretion activator 1 (Calcium-dependent activator protein for secretion 1) (CAPS-1)	Cadps Caps Caps1 Kiaa1121	1355
vcGSNLLSIck	N-Term(TMT6plex); C2(Carbamidomethyl); C10(Carbamidomethyl); K11(TMT6plex)	N	1.19238	0.618544	P60202	MYPR_MOUSE	Myelin proteolipid protein (PLP) (Lipophilin)	Plp1 Plp	277
sVGYPHPEWIWR	N-Term(TMT6plex)	N	0.818395	0.618544	P97300	NPTN_MOUSE	Neuroplastin (Stromal cell-derived receptor 1) (SDR-1)	Nptn Sdfr1 Sdr1	397
vFQFLNAk	N-Term(TMT6plex); K8(TMT6plex)	N	0.879361	0.618544	Q8BP67	RL24_MOUSE	60S ribosomal protein L24	Rpl24	157
nFATSLYSMIk	N-Term(TMT6plex); K11(TMT6plex)	N	0.663753	0.618544	P48036	ANXA5_MOUSE	Annexin A5 (Anchorin CII) (Annexin V) (Annexin-5) (Calphobindin I) (CBP-I) (Endonexin II) (Lipocortin V) (Placental anticoagulant protein 4) (PP4) (Placental anticoagulant protein I) (PAP-I) (Thromboplastin inhibitor) (Vascular anticoagulant-alpha) (VAC-alpha)	Anxa5 Anx5	319
dTGILDSIGR	N-Term(TMT6plex)	N	1.23202	0.618544	P04370	GFAP_MOUSE	Glial fibrillary acidic protein (GFAP)	Gfap	430
dLQIENLKR	N-Term(TMT6plex)	N	1.22978	0.618544	Q9JKY5	HIP1R_MOUSE	Huntingtin-interacting protein 1-related protein (HIP1-related protein)	Hip1r	1068
sEIDLFNIR	N-Term(TMT6plex)	N	0.880429	0.619399	P48036	ANXA5_MOUSE	Annexin A5 (Anchorin CII) (Annexin V) (Annexin-5) (Calphobindin I) (CBP-I) (Endonexin II) (Lipocortin V) (Placental anticoagulant protein 4) (PP4) (Placental anticoagulant protein I) (PAP-I) (Thromboplastin inhibitor) (Vascular anticoagulant-alpha) (VAC-alpha)	Anxa5 Anx5	319
lYSLLFR	N-Term(TMT6plex)	N	0.742529	0.619399	Q8R1I1	QCR9_MOUSE	Cytochrome b-c1 complex subunit 9 (Complex III subunit 9) (Complex III subunit X) (Cytochrome c1 non-heme 7 kDa protein) (Ubiquinol-cytochrome c reductase complex 7.2 kDa protein)	Uqcr10	64
tSVVDLLYWR	N-Term(TMT6plex)	N	0.72858	0.619399	Q99P72	RTN4_MOUSE	Reticulon-4 (Neurite outgrowth inhibitor) (Nogo protein)	Rtn4 Kiaa0886 Nogo	1162
fITHLFk	N-Term(TMT6plex); K7(TMT6plex)	N	0.779085	0.619399	Q8CCB4	VPS53_MOUSE	Vacuolar protein sorting-associated protein 53 homolog	Vps53	832
eQGFLSFWR	N-Term(TMT6plex)	N	0.909554	0.622267	P48962	ADT1_MOUSE	ADP/ATP translocase 1 (ADP,ATP carrier protein 1) (ADP,ATP carrier protein, heart/skeletal muscle isoform T1) (Adenine nucleotide translocator 1) (ANT 1) (Solute carrier family 25 member 4) (mANC1)	Slc25a4 Anc1 Ant1	298
tQIDHYVGIAR	N-Term(TMT6plex)	N	1.12318	0.622267	Q9ES97	RTN3_MOUSE	Reticulon-3	Rtn3	964
iLISLATGNR	N-Term(TMT6plex)	N	0.750242	0.625514	P14824	ANXA6_MOUSE	Annexin A6 (67 kDa calelectrin) (Annexin VI) (Annexin-6) (Calphobindin-II) (CPB-II) (Chromobindin-20) (Lipocortin VI) (Protein III) (p68) (p70)	Anxa6 Anx6	673
lGELPSWIMMR	N-Term(TMT6plex)	N	0.631621	0.625514	P56135	ATPK_MOUSE	ATP synthase subunit f, mitochondrial (ATP synthase membrane subunit f)	Atp5mf Atp5j2	88
fAVFGLGNk	N-Term(TMT6plex); K9(TMT6plex)	N	0.878517	0.625514	P37040	NCPR_MOUSE	NADPH--cytochrome P450 reductase (CPR) (P450R) (EC 1.6.2.4)	Por	678
tDISTALk	N-Term(TMT6plex); K8(TMT6plex)	N	1.1713	0.625514	P08553	NFL_MOUSE	Neurofilament light polypeptide (NF-L) (68 kDa neurofilament protein) (Neurofilament triplet L protein)	Nefl Nf68 Nfl	543
fGDMQEIIQNFVR	N-Term(TMT6plex)	N	0.791388	0.625514	Q9QYG0	NDRG2_MOUSE	Protein NDRG2 (N-myc downstream-regulated gene 2 protein) (Protein Ndr2)	Ndrg2 Kiaa1248 Ndr2	371
yHGYPYSFLIk	N-Term(TMT6plex); K11(TMT6plex)	N	0.78806	0.625514	Q8BTV1	TUSC3_MOUSE	Tumor suppressor candidate 3 (Dolichyl-diphosphooligosaccharide--protein glycosyltransferase subunit TUSC3) (Oligosaccharyl transferase subunit TUSC3) (Magnesium uptake/transporter TUSC3) (Protein N33)	Tusc3 N33	347
gFGFGLVk	N-Term(TMT6plex); K8(TMT6plex)	N	0.872962	0.625514	Q60930	VDAC2_MOUSE	Voltage-dependent anion-selective channel protein 2 (VDAC-2) (mVDAC2) (Outer mitochondrial membrane protein porin 2) (Voltage-dependent anion-selective channel protein 6) (VDAC-6) (mVDAC6)	Vdac2 Vdac6	295
lAALADQWQFLVQk	N-Term(TMT6plex); K14(TMT6plex)	N	0.794534	0.627585	P16546	CN37_MOUSE	2',3'-cyclic-nucleotide 3'-phosphodiesterase (CNP) (CNPase) (EC 3.1.4.37)	Cnp Cnp1	420
sLcPVSWVSAWDDR	N-Term(TMT6plex); C3(Carbamidomethyl)	N	0.849214	0.627585	P56391	CX6B1_MOUSE	Cytochrome c oxidase subunit 6B1 (Cytochrome c oxidase subunit VIb isoform 1) (COX VIb-1)	Cox6b1 Cox6b	86
eQGVLSFWR	N-Term(TMT6plex)	N	1.14398	0.627585	P51881	ADT2_MOUSE	ADP/ATP translocase 2 (ADP,ATP carrier protein 2) (Adenine nucleotide translocator 2) (ANT 2) (Solute carrier family 25 member 5) [Cleaved into: ADP/ATP translocase 2, N-terminally processed]	Slc25a5 Ant2	298
gGASDALLYR	N-Term(TMT6plex)	N	1.11892	0.627585	P48771	CX7A2_MOUSE	Cytochrome c oxidase subunit 7A2, mitochondrial (Cytochrome c oxidase subunit VIIa-liver/heart) (Cytochrome c oxidase subunit VIIa-L)	Cox7a2 Cox7a3 Cox7al	83
qFGIVTIGEEk	N-Term(TMT6plex); K11(TMT6plex)	N	0.839095	0.627585	P35802	GPM6A_MOUSE	Neuronal membrane glycoprotein M6-a (M6a)	Gpm6a M6a	278
vGFYVNTFk	N-Term(TMT6plex); K9(TMT6plex)	N	0.857771	0.628625	Q7TQF7	AMPH_MOUSE	Amphiphysin	Amph Amph1	686
fQTVHFFR	N-Term(TMT6plex)	N	0.842286	0.629247	Q9CPV4	GLOD4_MOUSE	Glyoxalase domain-containing protein 4	Glod4	298
vTYTLLR	N-Term(TMT6plex)	N	0.880225	0.629247	O88343	S4A4_MOUSE	Electrogenic sodium bicarbonate cotransporter 1 (Sodium bicarbonate cotransporter) (Na(+)/HCO3(-) cotransporter) (Solute carrier family 4 member 4)	Slc4a4 Nbc1 Nbce1	1079
lSGPGGSGSFR	N-Term(TMT6plex)	N	1.15472	0.630072	P46660	AINX_MOUSE	Alpha-internexin (Alpha-Inx) (66 kDa neurofilament protein) (NF-66) (Neurofilament-66)	Ina	501
sISVQQEk	N-Term(TMT6plex); K8(TMT6plex)	N	1.14327	0.630072	Q9CQQ7	AT5F1_MOUSE	ATP synthase F(0) complex subunit B1, mitochondrial (ATP synthase peripheral stalk-membrane subunit b) (ATP synthase subunit b) (ATPase subunit b)	Atp5pb Atp5f1	256
aTSVALTWSR	N-Term(TMT6plex)	N	0.818389	0.630072	P12960	CNTN1_MOUSE	Contactin-1 (Neural cell surface protein F3)	Cntn1	1020
iSVNDFIIk	N-Term(TMT6plex); K9(TMT6plex)	N	1.121	0.630072	Q8BMF4	ODP2_MOUSE	Dihydrolipoyllysine-residue acetyltransferase component of pyruvate dehydrogenase complex, mitochondrial (EC 2.3.1.12) (Dihydrolipoamide acetyltransferase component of pyruvate dehydrogenase complex) (Pyruvate dehydrogenase complex component E2) (PDC-E2) (PDCE2)	Dlat	642
iLLSHFNWDk	N-Term(TMT6plex); K10(TMT6plex)	N	0.665346	0.630072	Q9Z1K5	ARI1_MOUSE	E3 ubiquitin-protein ligase ARIH1 (EC 2.3.2.31) (Protein ariadne-1 homolog) (ARI-1) (RING-type E3 ubiquitin transferase ARIH1) (UbcH7-binding protein) (UbcM4-interacting protein 77) (Ubiquitin-conjugating enzyme E2-binding protein 1)	Arih1 Ari Ubch7bp Uip77	555
lWELLkPNTPLESR	N-Term(TMT6plex); K6(TMT6plex)	N	0.873159	0.630072	Q3V1U8	ELMD1_MOUSE	ELMO domain-containing protein 1	Elmod1	326
qFSLFLGk	N-Term(TMT6plex); K8(TMT6plex)	N	0.847416	0.630072	P48774	GSTM5_MOUSE	Glutathione S-transferase Mu 5 (EC 2.5.1.18) (Fibrous sheath component 2) (Fsc2) (GST class-mu 5)	Gstm5 Fsc2 Gstm3	224
acWVLHYFcEVk	N-Term(TMT6plex); C2(Carbamidomethyl); C9(Carbamidomethyl); K12(TMT6plex)	N	0.790771	0.630072	Q9EPL8	IPO7_MOUSE	Importin-7 (Imp7) (Ran-binding protein 7) (RanBP7)	Ipo7 Ranbp7	1038
ykDIIDSFYQEQk	N-Term(TMT6plex); K2(TMT6plex); K13(TMT6plex)	N	1.2018	0.630072	Q99PU5	ACBG1_MOUSE	Long-chain-fatty-acid--CoA ligase ACSBG1 (EC 6.2.1.3) (Acyl-CoA synthetase bubblegum family member 1) (mBG1) (Gonadotropin-regulated long chain acyl CoA synthetase) (GR-LACS) (Lipidosin)	Acsbg1 Kiaa0631 Lpd	721
dLYGDFK	N-Term(TMT6plex); K7(TMT6plex)	N	1.2355	0.630072	P35802	GPM6A_MOUSE	Neuronal membrane glycoprotein M6-a (M6a)	Gpm6a M6a	278
iQTQPGYANTLR	N-Term(TMT6plex)	N	1.12891	0.630072	Q8VEM8	MPCP_MOUSE	Phosphate carrier protein, mitochondrial (Phosphate transport protein) (PTP) (Solute carrier family 25 member 3)	Slc25a3	357
sVLQAVQk	N-Term(TMT6plex); K8(TMT6plex)	N	1.23518	0.630072	Q8K0T0	RTN1_MOUSE	Reticulon-1 (Neuroendocrine-specific protein)	Rtn1 Nsp	780
dMTSEQLDEILR	N-Term(TMT6plex)	N	1.27868	0.630072	Q6PIE5	AT1A2_MOUSE	Sodium/potassium-transporting ATPase subunit alpha-2 (Na(+)/K(+) ATPase alpha-2 subunit) (EC 7.2.2.13) (Na(+)/K(+) ATPase alpha(+) subunit) (Sodium pump subunit alpha-2)	Atp1a2	1020
dLSQMLk	N-Term(TMT6plex); K7(TMT6plex)	N	1.09419	0.630072	O08599	STXB1_MOUSE	Syntaxin-binding protein 1 (Protein unc-18 homolog 1) (Unc18-1) (Protein unc-18 homolog A) (Unc-18A)	Stxbp1	594
yFSLPFcVGSk	N-Term(TMT6plex); C7(Carbamidomethyl); K11(TMT6plex)	N	0.73753	0.630072	Q9ET30	TM9S3_MOUSE	Transmembrane 9 superfamily member 3	Tm9sf3 Smbp	587
lQQQFNMHVFk	N-Term(TMT6plex); K11(TMT6plex)	N	0.794339	0.630072	Q99104	MYO5A_MOUSE	Unconventional myosin-Va (Dilute myosin heavy chain, non-muscle)	Myo5a Dilute	1853
fTQAGSEVSALLGR	N-Term(TMT6plex)	N	1.16073	0.630072	P56480	ATPB_MOUSE	ATP synthase subunit beta, mitochondrial (EC 7.1.2.2) (ATP synthase F1 subunit beta)	Atp5f1b Atp5b	529
eHLELFWSR	N-Term(TMT6plex)	N	0.784	0.630072	Q68FD5	CLH1_MOUSE	Clathrin heavy chain 1	Cltc	1675
aDVFHAYLSLLk	N-Term(TMT6plex); K12(TMT6plex)	N	0.783585	0.630072	Q6ZQ38	CAND1_MOUSE	Cullin-associated NEDD8-dissociated protein 1 (Cullin-associated and neddylation-dissociated protein 1) (p120 CAND1)	Cand1 D10Ertd516e Kiaa0829	1230
yHPmDYYWWLR	N-Term(TMT6plex)	N	0.672013	0.630072	Q80XN0	BDH_MOUSE	D-beta-hydroxybutyrate dehydrogenase, mitochondrial (EC 1.1.1.30) (3-hydroxybutyrate dehydrogenase) (BDH)	Bdh1 Bdh	343
lLLTAIGYGHVR	N-Term(TMT6plex)	N	0.705468	0.630072	P70398	USP9X_MOUSE	Probable ubiquitin carboxyl-terminal hydrolase FAF-X (EC 3.4.19.12) (Deubiquitinating enzyme FAF-X) (Fat facets homolog) (Fat facets protein-related, X-linked) (Ubiquitin carboxyl-terminal hydrolase FAM) (Ubiquitin thioesterase FAF-X) (Ubiquitin-specific protease 9, X chromosome) (Ubiquitin-specific-processing protease FAF-X)	Usp9x Fafl Fam	2559
eGILFYITPNFR	N-Term(TMT6plex)	N	0.679519	0.630072	P31648	SC6A1_MOUSE	Sodium- and chloride-dependent GABA transporter 1 (GAT-1) (Solute carrier family 6 member 1)	Slc6a1 Gabt1 Gat-1 Gat1	599
nITFFSTNcVEGTAR	N-Term(TMT6plex); C9(Carbamidomethyl)	N	0.851625	0.630072	Q6PIC6	AT1A3_MOUSE	Sodium/potassium-transporting ATPase subunit alpha-3 (Na(+)/K(+) ATPase alpha-3 subunit) (EC 7.2.2.13) (Na(+)/K(+) ATPase alpha(III) subunit) (Sodium pump subunit alpha-3)	Atp1a3	1013
sLcLGPTLIYSAk	N-Term(TMT6plex); C3(Carbamidomethyl); K13(TMT6plex)	N	0.821913	0.630072	Q9CZB0	C560_MOUSE	Succinate dehydrogenase cytochrome b560 subunit, mitochondrial (Integral membrane protein CII-3) (QPs-1) (QPs1)	Sdhc	169
vQQTVQDLFGR	N-Term(TMT6plex)	N	1.12374	0.633197	P38647	GRP75_MOUSE	Stress-70 protein, mitochondrial (75 kDa glucose-regulated protein) (GRP-75) (Heat shock 70 kDa protein 9) (Mortalin) (Peptide-binding protein 74) (PBP74) (p66 MOT)	Hspa9 Grp75 Hsp74 Hspa9a	679
sLTAVLSAELNk	N-Term(TMT6plex); K12(TMT6plex)	N	0.702578	0.635029	Q99P72	RTN4_MOUSE	Reticulon-4 (Neurite outgrowth inhibitor) (Nogo protein)	Rtn4 Kiaa0886 Nogo	1162
tLDSWRDEFLIQASPR	N-Term(TMT6plex)	N	0.82985	0.635973	P51150	RAB7A_MOUSE	Ras-related protein Rab-7a	Rab7a Rab7	207
lLLIQAFRPDR	N-Term(TMT6plex)	N	0.854218	0.639998	Q9JHU4	DYHC1_MOUSE	Cytoplasmic dynein 1 heavy chain 1 (Cytoplasmic dynein heavy chain 1) (Dynein heavy chain, cytosolic)	Dync1h1 Dhc1 Dnch1 Dnchc1 Dyhc	4644
aIIGLYNYAHEMTHGASDR	N-Term(TMT6plex)	N	1.16636	0.639998	P28660	NCKP1_MOUSE	Nck-associated protein 1 (NAP 1) (Brain protein H19) (MH19) (Membrane-associated protein HEM-2) (p125Nap1)	Nckap1 Hem2 Kiaa0587 Nap1	1128
lMDAVMLQLTR	N-Term(TMT6plex)	N	0.777575	0.639998	Q3TDK6	ROGDI_MOUSE	Protein rogdi homolog (Leucine-zipper-containing LZF)	Rogdi Lzf	287
tLAFASVDLTNk	N-Term(TMT6plex); K12(TMT6plex)	N	1.24843	0.640386	Q9CQR4	ACO13_MOUSE	Acyl-coenzyme A thioesterase 13 (Acyl-CoA thioesterase 13) (EC 3.1.2.-) (Thioesterase superfamily member 2)	Acot13 Them2	140
scYLSSLDLLLEHR	N-Term(TMT6plex); C2(Carbamidomethyl)	N	0.691649	0.640386	Q922B1	MACD1_MOUSE	ADP-ribose glycohydrolase MACROD1 (MACRO domain-containing protein 1) (O-acetyl-ADP-ribose deacetylase MACROD1) (EC 3.1.1.106) (Protein LRP16) ([Protein ADP-ribosylaspartate] hydrolase MACROD1) (EC 3.2.2.-) ([Protein ADP-ribosylglutamate] hydrolase MACROD1) (EC 3.2.2.-)	Macrod1 Lrp16	323
lAAFLNSMcPR	N-Term(TMT6plex); C9(Carbamidomethyl)	N	0.81087	0.640386	O08914	FAAH1_MOUSE	Fatty-acid amide hydrolase 1 (EC 3.5.1.99) (Anandamide amidohydrolase 1) (Oleamide hydrolase 1)	Faah Faah1	579
iFVGSNATGTELR	N-Term(TMT6plex)	N	0.859906	0.640386	P46097	SYT2_MOUSE	Synaptotagmin-2 (Inositol polyphosphate-binding protein) (IP4-binding protein) (IP4BP) (Synaptotagmin II) (SytII)	Syt2	422
mLSAVSQQVQcIQEALR	N-Term(TMT6plex); C11(Carbamidomethyl)	N	0.810932	0.642859	Q9JHU4	DYHC1_MOUSE	Cytoplasmic dynein 1 heavy chain 1 (Cytoplasmic dynein heavy chain 1) (Dynein heavy chain, cytosolic)	Dync1h1 Dhc1 Dnch1 Dnchc1 Dyhc	4644
dSNYHLLMSVQESLER	N-Term(TMT6plex)	N	1.22669	0.642859	P26443	DHE3_MOUSE	Glutamate dehydrogenase 1, mitochondrial (GDH 1) (EC 1.4.1.3)	Glud1 Glud	558
qDALVSLR	N-Term(TMT6plex)	N	1.26169	0.642859	Q9D394	RUFY3_MOUSE	Protein RUFY3 (Rap2-interacting protein x) (RIPx) (Single axon-regulated protein 1) (Singar1)	Rufy3 D5Bwg0860e Ripx	469
wcYQVSHLNWLEk	N-Term(TMT6plex); C2(Carbamidomethyl); K13(TMT6plex)	N	0.697266	0.642859	Q3UJU9	RMD3_MOUSE	Regulator of microtubule dynamics protein 3 (RMD-3) (mRMD-3) (Protein FAM82A2) (Protein FAM82C)	Rmdn3 Fam82a2 Fam82c	470
lSQNNFALGYk	N-Term(TMT6plex); K11(TMT6plex)	N	1.09576	0.642859	Q60931	VDAC3_MOUSE	Voltage-dependent anion-selective channel protein 3 (VDAC-3) (mVDAC3) (Outer mitochondrial membrane protein porin 3)	Vdac3	283
vNQAIWLLcTGAR	N-Term(TMT6plex); C9(Carbamidomethyl)	N	0.821717	0.642859	P97461	RS5_MOUSE	40S ribosomal protein S5 [Cleaved into: 40S ribosomal protein S5, N-terminally processed]	Rps5	204
fNDGTDEk	N-Term(TMT6plex); K8(TMT6plex)	N	1.11361	0.642859	Q03265	ATPA_MOUSE	ATP synthase subunit alpha, mitochondrial (ATP synthase F1 subunit alpha)	Atp5f1a Atp5a1	553
eQASHLGGAVFSGAGNIAAATGLVk	N-Term(TMT6plex); K25(TMT6plex)	N	0.652057	0.642859	Q91ZZ3	SYUB_MOUSE	Beta-synuclein	Sncb	133
gNNTTSLLSQSVAk	N-Term(TMT6plex); K14(TMT6plex)	N	1.14934	0.642859	Q9DB77	QCR2_MOUSE	Cytochrome b-c1 complex subunit 2, mitochondrial (Complex III subunit 2) (Core protein II) (Ubiquinol-cytochrome-c reductase complex core protein 2)	Uqcrc2	453
tSASIGSLcADAR	N-Term(TMT6plex); C9(Carbamidomethyl)	N	1.40634	0.642859	P60202	MYPR_MOUSE	Myelin proteolipid protein (PLP) (Lipophilin)	Plp1 Plp	277
yDQLmHLLWk	N-Term(TMT6plex); M5(Oxidation); K10(TMT6plex)	N	0.772254	0.651873	P03888	HBB1_MOUSE	Hemoglobin subunit beta-1 (Beta-1-globin) (Hemoglobin beta-1 chain) (Hemoglobin beta-major chain)	Hbb-b1	147
sTLVNSLFLTDLYR	N-Term(TMT6plex)	N	0.811263	0.656424	P28661	SEPT4_MOUSE	Septin-4 (Brain protein H5) (Peanut-like protein 2)	Septin4 Pnutl2 Sept4	478
fSMVIDNGIVk	N-Term(TMT6plex); K11(TMT6plex)	N	0.91521	0.657032	P99029	PRDX5_MOUSE	Peroxiredoxin-5, mitochondrial (EC 1.11.1.15) (Antioxidant enzyme B166) (AOEB166) (Liver tissue 2D-page spot 2D-0014IV) (PLP) (Peroxiredoxin V) (Prx-V) (Peroxisomal antioxidant enzyme) (Thioredoxin peroxidase PMP20)	Prdx5 Prdx6	210
vALTGLTVAEYFR	N-Term(TMT6plex)	N	0.846177	0.658056	P56480	ATPB_MOUSE	ATP synthase subunit beta, mitochondrial (EC 7.1.2.2) (ATP synthase F1 subunit beta)	Atp5f1b Atp5b	529
aDFSEAYk	N-Term(TMT6plex); K8(TMT6plex)	N	1.22108	0.658056	P16330	CN37_MOUSE	2',3'-cyclic-nucleotide 3'-phosphodiesterase (CNP) (CNPase) (EC 3.1.4.37)	Cnp Cnp1	420
sYEAYVLNIIR	N-Term(TMT6plex)	N	0.84078	0.659651	P14094	NCAM1_MOUSE	Neural cell adhesion molecule 1 (N-CAM-1) (NCAM-1) (CD antigen CD56)	Ncam1 Ncam	1115
lIETYFSk	N-Term(TMT6plex); K8(TMT6plex)	N	1.1305	0.659892	P60202	MYPR_MOUSE	Myelin proteolipid protein (PLP) (Lipophilin)	Plp1 Plp	277
aQQALVQk	N-Term(TMT6plex); K8(TMT6plex)	N	1.29011	0.660914	Q9CQQ7	AT5F1_MOUSE	ATP synthase F(0) complex subunit B1, mitochondrial (ATP synthase peripheral stalk-membrane subunit b) (ATP synthase subunit b) (ATPase subunit b)	Atp5pb Atp5f1	256
lASSLTTk	N-Term(TMT6plex); K8(TMT6plex)	N	1.21866	0.660914	Q9DB77	QCR2_MOUSE	Cytochrome b-c1 complex subunit 2, mitochondrial (Complex III subunit 2) (Core protein II) (Ubiquinol-cytochrome-c reductase complex core protein 2)	Uqcrc2	453
fLNVPMFR	N-Term(TMT6plex)	N	0.684088	0.660914	Q6P5F9	XPO1_MOUSE	Exportin-1 (Exp1) (Chromosome region maintenance 1 protein homolog)	Xpo1 Crm1	1071
ySTDVSVDEVk	N-Term(TMT6plex); K11(TMT6plex)	N	1.02673	0.660914	P26443	DHE3_MOUSE	Glutamate dehydrogenase 1, mitochondrial (GDH 1) (EC 1.4.1.3)	Glud1 Glud	558
nPWFPEFWQHR	N-Term(TMT6plex)	N	0.855492	0.660914	P97772	GRM1_MOUSE	Metabotropic glutamate receptor 1 (mGluR1)	Grm1 Gprc1a Mglur1	1199
tTNDLEDSYGQEWTYEQR	N-Term(TMT6plex)	N	1.25231	0.660914	Q6PIE5	AT1A2_MOUSE	Sodium/potassium-transporting ATPase subunit alpha-2 (Na(+)/K(+) ATPase alpha-2 subunit) (EC 7.2.2.13) (Na(+)/K(+) ATPase alpha(+) subunit) (Sodium pump subunit alpha-2)	Atp1a2	1020
dALSDLALHFLNk	N-Term(TMT6plex); K13(TMT6plex)	N	0.852047	0.660914	P80315	TCPD_MOUSE	T-complex protein 1 subunit delta (TCP-1-delta) (A45) (CCT-delta)	Cct4 Cctd	539
iLTSLYALGTSk	N-Term(TMT6plex); K12(TMT6plex)	N	0.866925	0.666108	E9Q401	RYR2_MOUSE	Ryanodine receptor 2 (RYR-2) (RyR2) (Cardiac muscle ryanodine receptor) (Cardiac muscle ryanodine receptor-calcium release channel) (Type 2 ryanodine receptor)	Ryr2	4966
nLYGTQSLELPFQGAHR	N-Term(TMT6plex)	N	1.23919	0.66763	P20917	MAG_MOUSE	Myelin-associated glycoprotein (Siglec-4a)	Mag	627
lcFVGLMSMIDPPR	N-Term(TMT6plex); C2(Carbamidomethyl)	N	0.797624	0.668513	Q6PIE5	AT1A2_MOUSE	Sodium/potassium-transporting ATPase subunit alpha-2 (Na(+)/K(+) ATPase alpha-2 subunit) (EC 7.2.2.13) (Na(+)/K(+) ATPase alpha(+) subunit) (Sodium pump subunit alpha-2)	Atp1a2	1020
lAIFTDDIk	N-Term(TMT6plex); K9(TMT6plex)	N	0.868965	0.672795	P61264	STX1B_MOUSE	Syntaxin-1B	Stx1b Stx1b1 Stx1b2	288
eTLLSFLLPGHTR	N-Term(TMT6plex)	N	0.759815	0.673544	Q8BTG3	T11L1_MOUSE	T-complex protein 11-like protein 1	Tcp11l1	509
tVTNAVVTVPAYFNDSQR	N-Term(TMT6plex)	N	1.14077	0.674061	P63017	HSP7C_MOUSE	Heat shock cognate 71 kDa protein (Heat shock 70 kDa protein 8)	Hspa8 Hsc70 Hsc73	646
tIHGLIYNALk	N-Term(TMT6plex); K11(TMT6plex)	N	0.814718	0.674796	Q60996	2A5G_MOUSE	Serine/threonine-protein phosphatase 2A 56 kDa regulatory subunit gamma isoform (PP2A B subunit isoform B'-alpha-3) (PP2A B subunit isoform B'-gamma) (PP2A B subunit isoform B56-gamma) (PP2A B subunit isoform PR61-gamma) (PP2A B subunit isoform R5-gamma)	Ppp2r5c	524
aAYFGVYDTAk	N-Term(TMT6plex); K11(TMT6plex)	N	1.08311	0.680105	P48962	ADT1_MOUSE	ADP/ATP translocase 1 (ADP,ATP carrier protein 1) (ADP,ATP carrier protein, heart/skeletal muscle isoform T1) (Adenine nucleotide translocator 1) (ANT 1) (Solute carrier family 25 member 4) (mANC1)	Slc25a4 Anc1 Ant1	298
gVLFGVPGAFTPGcSk	N-Term(TMT6plex); C14(Carbamidomethyl); K16(TMT6plex)	N	0.720053	0.684782	P99029	PRDX5_MOUSE	Peroxiredoxin-5, mitochondrial (EC 1.11.1.15) (Antioxidant enzyme B166) (AOEB166) (Liver tissue 2D-page spot 2D-0014IV) (PLP) (Peroxiredoxin V) (Prx-V) (Peroxisomal antioxidant enzyme) (Thioredoxin peroxidase PMP20)	Prdx5 Prdx6	210
iVYLYTk	N-Term(TMT6plex); K7(TMT6plex)	N	1.309	0.689254	Q9D1R9	RL34_MOUSE	60S ribosomal protein L34	Rpl34	117
sWSLVTFR	N-Term(TMT6plex)	N	0.847868	0.689254	Q9QXS1	PLEC_MOUSE	Plectin (PCN) (PLTN) (Plectin-1) (Plectin-6)	Plec Plec1	4691
gSPLVVISQGk	N-Term(TMT6plex); K11(TMT6plex)	N	1.17168	0.689516	O08553	DPYL2_MOUSE	Dihydropyrimidinase-related protein 2 (DRP-2) (Unc-33-like phosphoprotein 2) (ULIP-2)	Dpysl2 Crmp2 Ulip2	572
lYPVTSFFTHk	N-Term(TMT6plex); K11(TMT6plex)	N	0.745638	0.690858	Q7TSQ8	PDPR_MOUSE	Pyruvate dehydrogenase phosphatase regulatory subunit, mitochondrial (PDPr)	Pdpr Kiaa1990	878
aDIGVAMGIAGSDVSk	N-Term(TMT6plex); K16(TMT6plex)	N	1.14283	0.6913	Q6PIC6	AT1A3_MOUSE	Sodium/potassium-transporting ATPase subunit alpha-3 (Na(+)/K(+) ATPase alpha-3 subunit) (EC 7.2.2.13) (Na(+)/K(+) ATPase alpha(III) subunit) (Sodium pump subunit alpha-3)	Atp1a3	1013
lSGFSFk	N-Term(TMT6plex); K7(TMT6plex)	N	0.808369	0.691764	P26645	MARCS_MOUSE	Myristoylated alanine-rich C-kinase substrate (MARCKS)	Marcks Macs	309
tTDVMFGGk	N-Term(TMT6plex); K9(TMT6plex)	N	1.24928	0.691764	Q80SW1	SAHH2_MOUSE	S-adenosylhomocysteine hydrolase-like protein 1 (IP3R-binding protein released with inositol 1,4,5-trisphosphate) (Putative adenosylhomocysteinase 2) (S-adenosyl-L-homocysteine hydrolase 2) (AdoHcyase 2)	Ahcyl1 Irbit	530
qLIVELVVNk	N-Term(TMT6plex); K10(TMT6plex)	N	0.853662	0.691764	O88935	SYN1_MOUSE	Synapsin-1 (Synapsin I)	Syn1 Syn-1	706
hINFPLYTTTSIk	N-Term(TMT6plex); K13(TMT6plex)	N	0.612377	0.693067	P03921	NU2M_MOUSE	NADH-ubiquinone oxidoreductase chain 2 (EC 7.1.1.2) (NADH dehydrogenase subunit 2)	Mtnd2 mt-Nd2 Nd2	345
iVQVTAADAFLDLIR	N-Term(TMT6plex)	N	0.774866	0.693113	P56564	EAA1_MOUSE	Excitatory amino acid transporter 1 (Glial high affinity glutamate transporter) (High-affinity neuronal glutamate transporter) (GluT-1) (Sodium-dependent glutamate/aspartate transporter 1) (GLAST-1) (Solute carrier family 1 member 3)	Slc1a3 Eaat1 Gmt1	543
vFANAYLSDLGGcIk	N-Term(TMT6plex); C13(Carbamidomethyl); K15(TMT6plex)	N	0.675192	0.693671	P24549	AL1A1_MOUSE	Retinal dehydrogenase 1 (RALDH 1) (RalDH1) (EC 1.2.1.-) (EC 1.2.1.36) (ALDH-E1) (ALHDII) (Aldehyde dehydrogenase family 1 member A1) (Aldehyde dehydrogenase, cytosolic)	Aldh1a1 Ahd-2 Ahd2 Aldh1	501
sTVAQLVk	N-Term(TMT6plex); K8(TMT6plex)	N	1.1415	0.694049	Q03265	ATPA_MOUSE	ATP synthase subunit alpha, mitochondrial (ATP synthase F1 subunit alpha)	Atp5f1a Atp5a1	553
tFVSGAcDASIk	N-Term(TMT6plex); C7(Carbamidomethyl); K12(TMT6plex)	N	1.18972	0.694049	P62880	GBB2_MOUSE	Guanine nucleotide-binding protein G(I)/G(S)/G(T) subunit beta-2 (G protein subunit beta-2) (Transducin beta chain 2)	Gnb2	340
vITAFNDGLNHLDSLk	N-Term(TMT6plex); K16(TMT6plex)	N	1.14644	0.694049	P02088	HBA_MOUSE	Hemoglobin subunit alpha (Alpha-globin) (Hemoglobin alpha chain)	Hba Hba-a1	142
wWGLQNk	N-Term(TMT6plex); K7(TMT6plex)	N	0.895461	0.694049	P53810	PIPNA_MOUSE	Phosphatidylinositol transfer protein alpha isoform (PI-TP-alpha) (PtdIns transfer protein alpha) (PtdInsTP alpha)	Pitpna Pitpn	271
vVPGYGHAVLR	N-Term(TMT6plex)	N	0.766084	0.694049	Q9CZU6	CISY_MOUSE	Citrate synthase, mitochondrial (EC 2.3.3.1) (Citrate (Si)-synthase)	Cs	464
cTVSFLLSEDGSGk	N-Term(TMT6plex); C1(Carbamidomethyl); K14(TMT6plex)	N	1.23758	0.694049	P17710	HXK1_MOUSE	Hexokinase-1 (EC 2.7.1.1) (Hexokinase type I) (HK I) (Hexokinase, tumor isozyme)	Hk1	974
qIFGDYk	N-Term(TMT6plex)	N	1.17522	0.694049	P60202	MYPR_MOUSE	Myelin proteolipid protein (PLP) (Lipophilin)	Plp1 Plp	277
tLVMAIYDFDR	N-Term(TMT6plex)	N	0.839842	0.694049	P46097	SYT2_MOUSE	Synaptotagmin-2 (Inositol polyphosphate-binding protein) (IP4-binding protein) (IP4BP) (Synaptotagmin II) (SytII)	Syt2	422
iTHTGQVYDEk	N-Term(TMT6plex); K11(TMT6plex)	N	0.72864	0.694119	P52503	NDUS6_MOUSE	NADH dehydrogenase [ubiquinone] iron-sulfur protein 6, mitochondrial (Complex I-13kD-A) (CI-13kD-A) (NADH-ubiquinone oxidoreductase 13 kDa-A subunit)	Ndufs6 Ip13	116
yATALYSAASk	N-Term(TMT6plex); K11(TMT6plex)	N	0.940574	0.694119	Q9DB20	ATPO_MOUSE	ATP synthase subunit O, mitochondrial (ATP synthase peripheral stalk subunit OSCP) (Oligomycin sensitivity conferral protein) (OSCP)	Atp5po Atp5o D12Wsu28e	213
lFAcYNDGVINLLEk	N-Term(TMT6plex); C4(Carbamidomethyl); K15(TMT6plex)	N	1.4	0.695058	Q61548	AP180_MOUSE	Clathrin coat assembly protein AP180 (91 kDa synaptosomal-associated protein) (Clathrin coat-associated protein AP180) (Phosphoprotein F1-20)	Snap91	901
vLSSLGYHVVTFDYR	N-Term(TMT6plex)	N	0.681816	0.695058	Q99LR1	ABD12_MOUSE	Lysophosphatidylserine lipase ABHD12 (EC 3.1.1.-) (2-arachidonoylglycerol hydrolase ABHD12) (Abhydrolase domain-containing protein 12) (Monoacylglycerol lipase ABHD12) (EC 3.1.1.23) (Oxidized phosphatidylserine lipase ABHD12) (EC 3.1.-.-)	Abhd12	398
tIFMWYR	N-Term(TMT6plex)	N	0.762038	0.695058	P61922	GABT_MOUSE	4-aminobutyrate aminotransferase, mitochondrial (EC 2.6.1.19) ((S)-3-amino-2-methylpropionate transaminase) (EC 2.6.1.22) (GABA aminotransferase) (GABA-AT) (Gamma-amino-N-butyrate transaminase) (GABA transaminase) (GABA-T) (L-AIBAT)	Abat Gabat	500
nNRPSEGPLQTR	N-Term(TMT6plex)	N	0.7097	0.699489	Q68FD5	CLH1_MOUSE	Clathrin heavy chain 1	Cltc	1675
vGQIFAAWk	N-Term(TMT6plex); K9(TMT6plex)	N	0.852276	0.699489	Q9QUP5	HPLN1_MOUSE	Hyaluronan and proteoglycan link protein 1 (Cartilage-linking protein 1) (Cartilage-link protein) (Proteoglycan link protein)	Hapln1 Crtl1	356
mALVGLGVSHSVLk	N-Term(TMT6plex); K14(TMT6plex)	N	0.877555	0.699519	Q9DB77	QCR2_MOUSE	Cytochrome b-c1 complex subunit 2, mitochondrial (Complex III subunit 2) (Core protein II) (Ubiquinol-cytochrome-c reductase complex core protein 2)	Uqcrc2	453
sNVTAVHk	N-Term(TMT6plex); K8(TMT6plex)	N	0.860651	0.699519	Q9D6R2	IDH3A_MOUSE	Isocitrate dehydrogenase [NAD] subunit alpha, mitochondrial (EC 1.1.1.41) (Isocitric dehydrogenase subunit alpha) (NAD(+)-specific ICDH subunit alpha)	Idh3a	366
sLLAWQSLSR	N-Term(TMT6plex)	N	0.937911	0.702429	Q9QXS1	PLEC_MOUSE	Plectin (PCN) (PLTN) (Plectin-1) (Plectin-6)	Plec Plec1	4691
iAAYLFk	N-Term(TMT6plex); K7(TMT6plex)	N	0.862827	0.703914	Q68FD5	CLH1_MOUSE	Clathrin heavy chain 1	Cltc	1675
iLAFPcNQFGR	N-Term(TMT6plex); C6(Carbamidomethyl)	N	0.92805	0.703914	O70325	GPX4_MOUSE	Phospholipid hydroperoxide glutathione peroxidase (PHGPx) (EC 1.11.1.12) (Glutathione peroxidase 4) (GPx-4) (GSHPx-4)	Gpx4	197
lSISALFVTPk	N-Term(TMT6plex); K11(TMT6plex)	N	0.885705	0.70566	P16330	CN37_MOUSE	2',3'-cyclic-nucleotide 3'-phosphodiesterase (CNP) (CNPase) (EC 3.1.4.37)	Cnp Cnp1	420
vTQSNFAVGYk	N-Term(TMT6plex); K11(TMT6plex)	N	1.10813	0.70566	Q60932	VDAC1_MOUSE	Voltage-dependent anion-selective channel protein 1 (VDAC-1) (mVDAC1) (Outer mitochondrial membrane protein porin 1) (Plasmalemmal porin) (Voltage-dependent anion-selective channel protein 5) (VDAC-5) (mVDAC5)	Vdac1 Vdac5	296
lLSVLNQMPQR	N-Term(TMT6plex)	N	0.881654	0.706439	Q9EPN1	NBEA_MOUSE	Neurobeachin (Lysosomal-trafficking regulator 2)	Nbea Lyst2	2936
iTFHWGk	N-Term(TMT6plex); K7(TMT6plex)	N	0.790762	0.706439	B9EKR1	PTPRZ_MOUSE	Receptor-type tyrosine-protein phosphatase zeta (R-PTP-zeta) (EC 3.1.3.48)	Ptprz1	2312
qAQIEVVPSASALIIk	N-Term(TMT6plex); K16(TMT6plex)	N	0.881067	0.707734	P35979	RL12_MOUSE	60S ribosomal protein L12	Rpl12	165
fVIATSTk	N-Term(TMT6plex); K8(TMT6plex)	N	0.929868	0.707734	P47911	RL6_MOUSE	60S ribosomal protein L6 (TAX-responsive enhancer element-binding protein 107) (TAXREB107)	Rpl6	296
wLITLNk	N-Term(TMT6plex); K7(TMT6plex)	N	0.863238	0.707734	P63073	IF4E_MOUSE	Eukaryotic translation initiation factor 4E (eIF-4E) (eIF4E) (mRNA cap-binding protein) (eIF-4F 25 kDa subunit)	Eif4e	217
iSSVQSIVPALEIANAHR	N-Term(TMT6plex)	N	0.870076	0.707831	P63038	CH60_MOUSE	60 kDa heat shock protein, mitochondrial (EC 5.6.1.7) (60 kDa chaperonin) (Chaperonin 60) (CPN60) (HSP-65) (Heat shock protein 60) (HSP-60) (Hsp60) (Mitochondrial matrix protein P1)	Hspd1 Hsp60	573
iAPALISSGISVVEQEk	N-Term(TMT6plex); K17(TMT6plex)	N	1.20501	0.707831	P17183	ENOA_MOUSE	Alpha-enolase (EC 4.2.1.11) (2-phospho-D-glycerate hydro-lyase) (Enolase 1) (Non-neural enolase) (NNE)	Eno1 Eno-1	434
gWPLYLSTk	N-Term(TMT6plex); K9(TMT6plex)	N	0.78704	0.707831	O88844	CSN4_MOUSE	COP9 signalosome complex subunit 4 (SGN4) (Signalosome subunit 4) (JAB1-containing signalosome subunit 4)	Cops4 Csn4	406
tFLVWINEEDHLR	N-Term(TMT6plex)	N	0.921067	0.707831	Q04447	KCRB_MOUSE	Creatine kinase B-type (EC 2.7.3.2) (B-CK) (Creatine kinase B chain) (Creatine phosphokinase B-type) (CPK-B)	Ckb Ckbb	381
dLYGDFk	N-Term(TMT6plex)	N	1.14549	0.707831	P35802	GPM6A_MOUSE	Neuronal membrane glycoprotein M6-a (M6a)	Gpm6a M6a	278
aLTVPELTQQVFDAk	N-Term(TMT6plex); K15(TMT6plex)	N	0.693453	0.707831	P99024	TBB5_MOUSE	Tubulin beta-5 chain	Tubb5	444
yFENWSASmI	N-Term(TMT6plex)	N	1.14352	0.707831	P00405	COX1_MOUSE	Cytochrome c oxidase subunit 1 (EC 1.9.3.1) (Cytochrome c oxidase polypeptide I)	Mtco1 COI mt-Co1	514
rPLVLQLVTSk	N-Term(TMT6plex); K11(TMT6plex)	N	0.816079	0.707831	Q8BZ98	DYN3_MOUSE	Dynamin-3 (EC 3.6.5.5)	Dnm3 Kiaa0820	863
fLSHWDHITR	N-Term(TMT6plex)	N	1.15483	0.707831	Q8BH95	ECHM_MOUSE	Enoyl-CoA hydratase, mitochondrial (EC 4.2.1.17) (Enoyl-CoA hydratase 1) (Short-chain enoyl-CoA hydratase) (SCEH)	Echs1	290
cLLAGLFQHQk	N-Term(TMT6plex); C1(Carbamidomethyl); K11(TMT6plex)	N	0.860523	0.707831	Q8BP40	PPA6_MOUSE	Lysophosphatidic acid phosphatase type 6 (EC 3.1.3.2) (Acid phosphatase 6, lysophosphatidic) (Acid phosphatase-like protein 1) (PACPL1)	Acp6 Acpl1 Lpap	418
vVFGLFGk	N-Term(TMT6plex); K8(TMT6plex)	N	0.850839	0.707831	P24369	PPIB_MOUSE	Peptidyl-prolyl cis-trans isomerase B (PPIase B) (EC 5.2.1.8) (CYP-S1) (Cyclophilin B) (Rotamase B) (S-cyclophilin) (SCYLP)	Ppib	216
qVLEAVAYLHSLk	N-Term(TMT6plex); K13(TMT6plex)	N	1.13055	0.708529	Q3UHL1	CAMKV_MOUSE	CaM kinase-like vesicle-associated protein	Camkv	512
mWEVLESTTQTk	N-Term(TMT6plex); K12(TMT6plex)	N	0.809568	0.708712	Q62261	SPTB2_MOUSE	Spectrin beta chain, non-erythrocytic 1 (Beta-II spectrin) (Embryonic liver fodrin) (Fodrin beta chain)	Sptbn1 Elf Spnb-2 Spnb2 Sptb2	2363
gIWHNNEk	N-Term(TMT6plex); K8(TMT6plex)	N	0.787196	0.709542	P30275	KCRU_MOUSE	Creatine kinase U-type, mitochondrial (EC 2.7.3.2) (Acidic-type mitochondrial creatine kinase) (Mia-CK) (Ubiquitous mitochondrial creatine kinase) (U-MtCK)	Ckmt1	418
iLFRPVASQLPR	N-Term(TMT6plex)	N	0.575959	0.710148	P67778	PHB_MOUSE	Prohibitin (B-cell receptor-associated protein 32) (BAP 32)	Phb	272
lFGYQPTIYYPk	N-Term(TMT6plex); K12(TMT6plex)	N	0.693012	0.711108	Q8K4Z3	NNRE_MOUSE	NAD(P)H-hydrate epimerase (EC 5.1.99.6) (Apolipoprotein A-I-binding protein) (AI-BP) (NAD(P)HX epimerase)	Naxe Aibp Apoa1bp	282
mDWGTLHTVIGGVNk	N-Term(TMT6plex); K15(TMT6plex)	N	0.843455	0.715082	P70689	CXB6_MOUSE	Gap junction beta-6 protein (Connexin-30) (Cx30)	Gjb6 Cxn-30	261
lYIDSYEk	N-Term(TMT6plex); K8(TMT6plex)	N	1.06316	0.718212	Q9D0F9	PGM1_MOUSE	Phosphoglucomutase-1 (PGM 1) (EC 5.4.2.2) (Glucose phosphomutase 1) (Phosphoglucomutase-2)	Pgm1 Pgm2	562
mLFLLGADGGcITR	N-Term(TMT6plex); C11(Carbamidomethyl)	N	0.784017	0.718212	Q91VD9	NDUS1_MOUSE	NADH-ubiquinone oxidoreductase 75 kDa subunit, mitochondrial (EC 1.6.99.3) (EC 7.1.1.2) (Complex I-75kD) (CI-75kD)	Ndufs1	727
lLYNNVSNFGR	N-Term(TMT6plex)	N	0.886338	0.718412	Q68FD5	CLH1_MOUSE	Clathrin heavy chain 1	Cltc	1675
lISLFQAMk	N-Term(TMT6plex); K9(TMT6plex)	N	0.800731	0.718412	Q9QXS1	PLEC_MOUSE	Plectin (PCN) (PLTN) (Plectin-1) (Plectin-6)	Plec Plec1	4691
lTLSALIDGk	N-Term(TMT6plex); K10(TMT6plex)	N	1.10059	0.718412	Q60931	VDAC3_MOUSE	Voltage-dependent anion-selective channel protein 3 (VDAC-3) (mVDAC3) (Outer mitochondrial membrane protein porin 3)	Vdac3	283
iPIFSAAGLPHNEIAAQIcR	N-Term(TMT6plex); C19(Carbamidomethyl)	N	0.706944	0.718412	P62814	VATB2_MOUSE	V-type proton ATPase subunit B, brain isoform (V-ATPase subunit B 2) (Endomembrane proton pump 58 kDa subunit) (Vacuolar proton pump subunit B 2)	Atp6v1b2 Atp6b2 Vat2	511
lGGSAVISLEGkPL	N-Term(TMT6plex); K12(TMT6plex)	N	0.863844	0.71905	P18760	COF1_MOUSE	Cofilin-1 (Cofilin, non-muscle isoform)	Cfl1	166
vSGSPSSGFR	N-Term(TMT6plex)	N	0.892848	0.720901	P08553	NFL_MOUSE	Neurofilament light polypeptide (NF-L) (68 kDa neurofilament protein) (Neurofilament triplet L protein)	Nefl Nf68 Nfl	543
aIFTGYYGk	N-Term(TMT6plex); K9(TMT6plex)	N	0.845157	0.722637	P16330	CN37_MOUSE	2',3'-cyclic-nucleotide 3'-phosphodiesterase (CNP) (CNPase) (EC 3.1.4.37)	Cnp Cnp1	420
vVGVLLGSWQk	N-Term(TMT6plex); K11(TMT6plex)	N	0.881854	0.722637	P26516	PSMD7_MOUSE	26S proteasome non-ATPase regulatory subunit 7 (26S proteasome regulatory subunit RPN8) (26S proteasome regulatory subunit S12) (Mov34 protein) (Proteasome subunit p40)	Psmd7 Mov-34 Mov34	321
vYGTGSLALYEk	N-Term(TMT6plex); K12(TMT6plex)	N	1.10178	0.722637	Q91VR2	ATPG_MOUSE	ATP synthase subunit gamma, mitochondrial (ATP synthase F1 subunit gamma) (F-ATPase gamma subunit)	Atp5f1c Atp5c1	298
lFIALTGLQHAGR	N-Term(TMT6plex)	N	1.21682	0.722637	Q8JZN5	ACAD9_MOUSE	Complex I assembly factor ACAD9, mitochondrial (Acyl-CoA dehydrogenase family member 9) (ACAD-9) (EC 1.3.8.-)	Acad9	625
fFPLEAWQIGk	N-Term(TMT6plex); K11(TMT6plex)	N	0.701138	0.722637	O35215	DOPD_MOUSE	D-dopachrome decarboxylase (EC 4.1.1.84) (D-dopachrome tautomerase)	Ddt	118
gLLTYTSWEDALSR	N-Term(TMT6plex)	N	0.764053	0.722637	Q91VD9	NDUS1_MOUSE	NADH-ubiquinone oxidoreductase 75 kDa subunit, mitochondrial (EC 1.6.99.3) (EC 7.1.1.2) (Complex I-75kD) (CI-75kD)	Ndufs1	727
mASTFIGNSTAIQELFk	N-Term(TMT6plex); K17(TMT6plex)	N	0.770505	0.722637	Q922F4	TBB6_MOUSE	Tubulin beta-6 chain	Tubb6	447
qIFLGGVDR	N-Term(TMT6plex)	N	1.11576	0.722637	P48962	ADT1_MOUSE	ADP/ATP translocase 1 (ADP,ATP carrier protein 1) (ADP,ATP carrier protein, heart/skeletal muscle isoform T1) (Adenine nucleotide translocator 1) (ANT 1) (Solute carrier family 25 member 4) (mANC1)	Slc25a4 Anc1 Ant1	298
nVHLAPGWLMQLEk	N-Term(TMT6plex); K14(TMT6plex)	N	1.12993	0.722637	Q9JHU4	DYHC1_MOUSE	Cytoplasmic dynein 1 heavy chain 1 (Cytoplasmic dynein heavy chain 1) (Dynein heavy chain, cytosolic)	Dync1h1 Dhc1 Dnch1 Dnchc1 Dyhc	4644
aSSLISLLk	N-Term(TMT6plex); K9(TMT6plex)	N	0.878495	0.722637	Q62448	IF4G2_MOUSE	Eukaryotic translation initiation factor 4 gamma 2 (eIF-4-gamma 2) (eIF-4G 2) (eIF4G 2) (Novel APOBEC-1 target 1) (Translation repressor NAT1) (p97)	Eif4g2 Nat1	906
tGHSLLHTLYGR	N-Term(TMT6plex)	N	1.35597	0.722637	Q8K2B3	SDHA_MOUSE	Succinate dehydrogenase [ubiquinone] flavoprotein subunit, mitochondrial (EC 1.3.5.1) (Flavoprotein subunit of complex II) (Fp)	Sdha	664
sSVVGGFVSHYLLEk	N-Term(TMT6plex); K15(TMT6plex)	N	0.927516	0.723954	Q64331	MYO6_MOUSE	Unconventional myosin-VI (Unconventional myosin-6)	Myo6 Sv	1265
lLLMPLk	N-Term(TMT6plex); K7(TMT6plex)	N	0.887456	0.725496	O88343	S4A4_MOUSE	Electrogenic sodium bicarbonate cotransporter 1 (Sodium bicarbonate cotransporter) (Na(+)/HCO3(-) cotransporter) (Solute carrier family 4 member 4)	Slc4a4 Nbc1 Nbce1	1079
aESLQVTR	N-Term(TMT6plex)	N	1.16345	0.729618	P46460	NSF_MOUSE	Vesicle-fusing ATPase (EC 3.6.4.6) (N-ethylmaleimide-sensitive fusion protein) (NEM-sensitive fusion protein) (Suppressor of K(+) transport growth defect 2) (Protein SKD2) (Vesicular-fusion protein NSF)	Nsf Skd2	744
yATDTFAGLcHQLTNALVER	N-Term(TMT6plex); C10(Carbamidomethyl)	N	0.789205	0.731984	O88543	CSN3_MOUSE	COP9 signalosome complex subunit 3 (SGN3) (Signalosome subunit 3) (JAB1-containing signalosome subunit 3)	Cops3 Csn3	423
sNFAVGYR	N-Term(TMT6plex)	N	1.08915	0.731984	Q60930	VDAC2_MOUSE	Voltage-dependent anion-selective channel protein 2 (VDAC-2) (mVDAC2) (Outer mitochondrial membrane protein porin 2) (Voltage-dependent anion-selective channel protein 6) (VDAC-6) (mVDAC6)	Vdac2 Vdac6	295
lYHLFLk	N-Term(TMT6plex); K7(TMT6plex)	N	0.784835	0.732644	Q9Z2I8	SUCB2_MOUSE	Succinate--CoA ligase [GDP-forming] subunit beta, mitochondrial (EC 6.2.1.4) (GTP-specific succinyl-CoA synthetase subunit beta) (G-SCS) (GTPSCS) (Succinyl-CoA synthetase beta-G chain) (SCS-betaG)	Suclg2	433
tLTIVDTGIGMTk	N-Term(TMT6plex); K13(TMT6plex)	N	0.908105	0.734072	P07901	HS90A_MOUSE	Heat shock protein HSP 90-alpha (Heat shock 86 kDa) (HSP 86) (HSP86) (Tumor-specific transplantation 86 kDa antigen) (TSTA)	Hsp90aa1 Hsp86 Hsp86-1 Hspca	733
kVESLEEEIQFLR	N-Term(TMT6plex); K1(TMT6plex)	N	1.21505	0.734711	P03995	ATP8_MOUSE	ATP synthase protein 8 (A6L) (F-ATPase subunit 8)	Mtatp8 Atp8 mt-Atp8	67
fPLFGGWk	N-Term(TMT6plex); K8(TMT6plex)	N	0.777273	0.734711	Q91YQ5	RPN1_MOUSE	Dolichyl-diphosphooligosaccharide--protein glycosyltransferase subunit 1 (Dolichyl-diphosphooligosaccharide--protein glycosyltransferase 67 kDa subunit) (Ribophorin I) (RPN-I) (Ribophorin-1)	Rpn1	608
qLYHLGVIEAYSGLTk	N-Term(TMT6plex); K16(TMT6plex)	N	0.756815	0.737275	O70133	DHX9_MOUSE	ATP-dependent RNA helicase A (EC 3.6.4.13) (DEAH box protein 9) (mHEL-5) (Nuclear DNA helicase II) (NDH II) (RNA helicase A) (RHA)	Dhx9 Ddx9	1380
qVFLATWk	N-Term(TMT6plex); K8(TMT6plex)	N	0.860844	0.737275	Q9DBG3	AP2B1_MOUSE	AP-2 complex subunit beta (AP105B) (Adaptor protein complex AP-2 subunit beta) (Adaptor-related protein complex 2 subunit beta) (Beta-2-adaptin) (Beta-adaptin) (Clathrin assembly protein complex 2 beta large chain) (Plasma membrane adaptor HA2/AP2 adaptin beta subunit)	Ap2b1 Clapb1	937
sPDcTHDNPLETR	N-Term(TMT6plex); C4(Carbamidomethyl)	N	1.2416	0.737447	Q6PIC6	AT1A3_MOUSE	Sodium/potassium-transporting ATPase subunit alpha-3 (Na(+)/K(+) ATPase alpha-3 subunit) (EC 7.2.2.13) (Na(+)/K(+) ATPase alpha(III) subunit) (Sodium pump subunit alpha-3)	Atp1a3	1013
vYNVTQHAVGIIVNk	N-Term(TMT6plex); K15(TMT6plex)	N	0.825069	0.738563	O09167	RL21_MOUSE	60S ribosomal protein L21	Rpl21	160
tIAPALVSk	N-Term(TMT6plex); K9(TMT6plex)	N	1.1387	0.741195	P17182	ENOA_MOUSE	Alpha-enolase (EC 4.2.1.11) (2-phospho-D-glycerate hydro-lyase) (Enolase 1) (Non-neural enolase) (NNE)	Eno1 Eno-1	434
vLGALLFVk	N-Term(TMT6plex); K9(TMT6plex)	N	0.848713	0.741764	Q9CQA1	TPPC5_MOUSE	Trafficking protein particle complex subunit 5	Trappc5	188
sAEFLLHMLk	N-Term(TMT6plex); K10(TMT6plex)	N	1.17533	0.7425	Q9CPR4	RL17_MOUSE	60S ribosomal protein L17	Rpl17	184
sLEEIYLFSLPIk	N-Term(TMT6plex); K13(TMT6plex)	N	1.37521	0.742695	P25444	RS2_MOUSE	40S ribosomal protein S2 (40S ribosomal protein S4) (Protein LLRep3)	Rps2 Llrep3 Rps4	293
yEISSVPTFLFFk	N-Term(TMT6plex); K13(TMT6plex)	N	0.857203	0.742695	Q9CQM9	GLRX3_MOUSE	Glutaredoxin-3 (PKC-interacting cousin of thioredoxin) (PICOT) (PKC-theta-interacting protein) (PKCq-interacting protein) (Thioredoxin-like protein 2)	Glrx3 Picot Txnl2	337
iAWAFLk	N-Term(TMT6plex); K7(TMT6plex)	N	0.832364	0.742695	Q8K3E5	AHI1_MOUSE	Jouberin (Abelson helper integration site 1 protein) (AHI-1)	Ahi1	1047
nFLFASSFk	N-Term(TMT6plex); K9(TMT6plex)	N	0.871457	0.742695	Q9JIA1	LGI1_MOUSE	Leucine-rich glioma-inactivated protein 1	Lgi1	557
tLQLALDLVSSR	N-Term(TMT6plex)	N	0.737731	0.745043	Q9JIF7	COPB_MOUSE	Coatomer subunit beta (Beta-coat protein) (Beta-COP)	Copb1 Copb	953
cIELScGSVR	N-Term(TMT6plex); C1(Carbamidomethyl); C6(Carbamidomethyl)	N	1.14556	0.745043	Q6PIE5	AT1A2_MOUSE	Sodium/potassium-transporting ATPase subunit alpha-2 (Na(+)/K(+) ATPase alpha-2 subunit) (EC 7.2.2.13) (Na(+)/K(+) ATPase alpha(+) subunit) (Sodium pump subunit alpha-2)	Atp1a2	1020
vSHLLGINVTDFTR	N-Term(TMT6plex)	N	0.770324	0.745453	Q8VDD5	MYH9_MOUSE	Myosin-9 (Cellular myosin heavy chain, type A) (Myosin heavy chain 9) (Myosin heavy chain, non-muscle IIa) (Non-muscle myosin heavy chain A) (NMMHC-A) (Non-muscle myosin heavy chain IIa) (NMMHC II-a) (NMMHC-IIA)	Myh9	1960
lNVLANVIR	N-Term(TMT6plex)	N	0.816481	0.745453	Q60597	ODO1_MOUSE	2-oxoglutarate dehydrogenase, mitochondrial (EC 1.2.4.2) (2-oxoglutarate dehydrogenase complex component E1) (OGDC-E1) (Alpha-ketoglutarate dehydrogenase)	Ogdh Kiaa4192	1023
aVDSLVPIGR	N-Term(TMT6plex)	N	1.15093	0.745453	Q03265	ATPA_MOUSE	ATP synthase subunit alpha, mitochondrial (ATP synthase F1 subunit alpha)	Atp5f1a Atp5a1	553
fVTILEGVLAk	N-Term(TMT6plex); K11(TMT6plex)	N	0.94658	0.745453	Q80TJ1	CAPS1_MOUSE	Calcium-dependent secretion activator 1 (Calcium-dependent activator protein for secretion 1) (CAPS-1)	Cadps Caps Caps1 Kiaa1121	1355
vLEQLTGQTPVFSk	N-Term(TMT6plex); K14(TMT6plex)	N	1.21995	0.74649	Q9CXW4	RL11_MOUSE	60S ribosomal protein L11	Rpl11	178
tSIAIDTIINQk	N-Term(TMT6plex); K12(TMT6plex)	N	0.958508	0.74649	Q03265	ATPA_MOUSE	ATP synthase subunit alpha, mitochondrial (ATP synthase F1 subunit alpha)	Atp5f1a Atp5a1	553
fIPPWLk	N-Term(TMT6plex); K7(TMT6plex)	N	0.874173	0.74649	O70318	E41L2_MOUSE	Band 4.1-like protein 2 (Generally expressed protein 4.1) (4.1G)	Epb41l2 Epb4.1l2	988
wLLLTGISAQQNR	N-Term(TMT6plex)	N	0.836847	0.74649	Q68FD5	CLH1_MOUSE	Clathrin heavy chain 1	Cltc	1675
scAEFVSGSQLR	N-Term(TMT6plex); C2(Carbamidomethyl)	N	1.23891	0.74649	Q9DCX2	ATP5H_MOUSE	ATP synthase subunit d, mitochondrial (ATPase subunit d) (ATP synthase peripheral stalk subunit d)	Atp5pd Atp5h	161
tYSYLTPDLWk	N-Term(TMT6plex); K11(TMT6plex)	N	0.847788	0.74657	P25444	RS2_MOUSE	40S ribosomal protein S2 (40S ribosomal protein S4) (Protein LLRep3)	Rps2 Llrep3 Rps4	293
lLQALGLSPGSGk	N-Term(TMT6plex); K13(TMT6plex)	N	1.43996	0.74657	Q8VDL4	ADPGK_MOUSE	ADP-dependent glucokinase (ADP-GK) (ADPGK) (EC 2.7.1.147)	Adpgk	496
nYLSLAPLFFk	N-Term(TMT6plex); K11(TMT6plex)	N	0.823334	0.74657	O54774	AP3D1_MOUSE	AP-3 complex subunit delta-1 (AP-3 complex subunit delta) (Adaptor-related protein complex 3 subunit delta-1) (Delta-adaptin) (mBLVR1)	Ap3d1 Ap3d	1199
aLEHFTDLYDIk	N-Term(TMT6plex); K12(TMT6plex)	N	1.12364	0.74657	Q68FD5	CLH1_MOUSE	Clathrin heavy chain 1	Cltc	1675
lLYDLADQLHAAVGASR	N-Term(TMT6plex)	N	1.15948	0.74657	Q99LC5	ETFA_MOUSE	Electron transfer flavoprotein subunit alpha, mitochondrial (Alpha-ETF)	Etfa	333
mIVTGAAPASPTVLGFLR	N-Term(TMT6plex)	N	1.26053	0.74657	Q91WC3	ACSL6_MOUSE	Long-chain-fatty-acid--CoA ligase 6 (EC 6.2.1.3) (Arachidonate--CoA ligase) (EC 6.2.1.15) (Long-chain acyl-CoA synthetase 6) (LACS 6)	Acsl6 Facl6	697
sVTDSIRDEYAFLQk	N-Term(TMT6plex); K15(TMT6plex)	N	1.11055	0.74657	Q8K1M6	DNM1L_MOUSE	Dynamin-1-like protein (EC 3.6.5.5) (Dynamin family member proline-rich carboxyl-terminal domain less) (Dymple) (Dynamin-related protein 1)	Dnm1l Drp1	742
iFGVTTLDIVR	N-Term(TMT6plex)	N	0.862759	0.74657	P08249	ENPL_MOUSE	Endoplasmin (94 kDa glucose-regulated protein) (GRP-94) (Endoplasmic reticulum resident protein 99) (ERp99) (Heat shock protein 90 kDa beta member 1) (Polymorphic tumor rejection antigen 1) (Tumor rejection antigen gp96)	Hsp90b1 Grp94 Tra-1 Tra1	802
tLVMAVYDFDR	N-Term(TMT6plex)	N	0.823321	0.74657	P46096	SYT1_MOUSE	Synaptotagmin-1 (Synaptotagmin I) (SytI) (p65)	Syt1	421
fLQFVTGTSk	N-Term(TMT6plex); K10(TMT6plex)	N	0.882135	0.748324	Q7TMY8	HUWE1_MOUSE	E3 ubiquitin-protein ligase HUWE1 (EC 2.3.2.26) (E3Histone) (HECT, UBA and WWE domain-containing protein 1) (HECT-type E3 ubiquitin transferase HUWE1) (Upstream regulatory element-binding protein 1) (URE-B1) (URE-binding protein 1)	Huwe1 Kiaa0312 Ureb1	4377
lGIHEDSTNR	N-Term(TMT6plex)	N	1.2713	0.748324	P11499	HS90B_MOUSE	Heat shock protein HSP 90-beta (Heat shock 84 kDa) (HSP 84) (HSP84) (Tumor-specific transplantation 84 kDa antigen) (TSTA)	Hsp90ab1 Hsp84 Hsp84-1 Hspcb	724
lGFHLPLEVAYQR	N-Term(TMT6plex)	N	0.772413	0.748324	Q9QXS1	PLEC_MOUSE	Plectin (PCN) (PLTN) (Plectin-1) (Plectin-6)	Plec Plec1	4691
fLPFSFEHIR	N-Term(TMT6plex)	N	0.741199	0.748324	Q9Z1G4	VPP1_MOUSE	V-type proton ATPase 116 kDa subunit a isoform 1 (V-ATPase 116 kDa isoform a1) (Clathrin-coated vesicle/synaptic vesicle proton pump 116 kDa subunit) (Vacuolar adenosine triphosphatase subunit Ac116) (Vacuolar proton pump subunit 1) (Vacuolar proton translocating ATPase 116 kDa subunit a isoform 1)	Atp6v0a1 Atp6n1	839
yLTFFHk	N-Term(TMT6plex); K7(TMT6plex)	N	0.895967	0.748324	Q99J21	MCLN1_MOUSE	Mucolipin-1 (Mucolipidin) (Transient receptor potential-mucolipin 1) (TRPML1)	Mcoln1	580
wYYNAAGFNk	N-Term(TMT6plex); K10(TMT6plex)	N	0.957222	0.751411	Q9D855	QCR7_MOUSE	Cytochrome b-c1 complex subunit 7 (Complex III subunit 7) (Complex III subunit VII) (Ubiquinol-cytochrome c reductase complex 14 kDa protein)	Uqcrb	111
lIEYYQQLAQk	N-Term(TMT6plex); K11(TMT6plex)	N	1.15723	0.755557	Q8CBY8	DCTN4_MOUSE	Dynactin subunit 4 (Dynactin subunit p62)	Dctn4	467
lGVWYNSFR	N-Term(TMT6plex)	N	0.833243	0.755557	Q9CYH2	PXL2A_MOUSE	Peroxiredoxin-like 2A (Peroxiredoxin-like 2 activated in M-CSF stimulated monocytes) (Protein PAMM) (Redox-regulatory protein FAM213A)	Prxl2a Fam213a Pamm	218
iLYSFATAFR	N-Term(TMT6plex)	N	0.738612	0.757542	A2AWA9	RBGP1_MOUSE	Rab GTPase-activating protein 1 (GAP and centrosome-associated protein) (Rab6 GTPase-activating protein GAPCenA)	Rabgap1 Kiaa4104	1064
wEWLVNQHR	N-Term(TMT6plex)	N	0.855584	0.759165	Q923D4	SF3B5_MOUSE	Splicing factor 3B subunit 5 (SF3b5) (Pre-mRNA-splicing factor SF3b 10 kDa subunit)	Sf3b5 Sf3b10	86
lAATNALLNSLEFTk	N-Term(TMT6plex); K15(TMT6plex)	N	1.19992	0.759607	P70168	IMB1_MOUSE	Importin subunit beta-1 (Karyopherin subunit beta-1) (Nuclear factor p97) (Pore targeting complex 97 kDa subunit) (PTAC97) (SCG)	Kpnb1 Impnb	876
lLEVDNR	N-Term(TMT6plex)	N	1.12539	0.763847	P00405	COX1_MOUSE	Cytochrome c oxidase subunit 1 (EC 1.9.3.1) (Cytochrome c oxidase polypeptide I)	Mtco1 COI mt-Co1	514
fLVALISR	N-Term(TMT6plex)	N	0.826782	0.763847	Q8CDA1	SAC2_MOUSE	Phosphatidylinositide phosphatase SAC2 (EC 3.1.3.25) (Inositol polyphosphate 5-phosphatase F) (Sac domain-containing inositol phosphatase 2) (Sac domain-containing phosphoinositide 4-phosphatase 2) (hSAC2)	Inpp5f Kiaa0966 Sac2	1132
cPNcGTHYk	N-Term(TMT6plex); C1(Carbamidomethyl); C4(Carbamidomethyl); K9(TMT6plex)	N	0.767433	0.763847	P19536	COX5B_MOUSE	Cytochrome c oxidase subunit 5B, mitochondrial (Cytochrome c oxidase polypeptide Vb)	Cox5b	128
vANVSLLALYk	N-Term(TMT6plex); K11(TMT6plex)	N	0.793137	0.764519	P62267	RS23_MOUSE	40S ribosomal protein S23	Rps23	143
gcTFLVGLIQk	N-Term(TMT6plex); C2(Carbamidomethyl); K11(TMT6plex)	N	0.732281	0.764519	O08529	CAN2_MOUSE	Calpain-2 catalytic subunit (EC 3.4.22.53) (80 kDa M-calpain subunit) (CALP80) (Calcium-activated neutral proteinase 2) (CANP 2) (Calpain M-type) (Calpain-2 large subunit) (Millimolar-calpain) (M-calpain)	Capn2	700
nSLISYLEQIHR	N-Term(TMT6plex)	N	1.35321	0.764519	Q00493	CBPE_MOUSE	Carboxypeptidase E (CPE) (EC 3.4.17.10) (Carboxypeptidase H) (CPH) (Enkephalin convertase) (Prohormone-processing carboxypeptidase)	Cpe	476
lDNLVAIFDINR	N-Term(TMT6plex)	N	1.1726	0.764519	P40142	TKT_MOUSE	Transketolase (TK) (EC 2.2.1.1) (P68)	Tkt	623
yFNSYTLTGR	N-Term(TMT6plex)	N	1.05535	0.764519	Q78IK2	ATPMD_MOUSE	ATP synthase membrane subunit DAPIT, mitochondrial (Diabetes-associated protein in insulin-sensitive tissues) (Up-regulated during skeletal muscle growth protein 5)	Atp5md Dapit Usmg5	58
eLTITWAPLSR	N-Term(TMT6plex)	N	0.860468	0.764519	P12960	CNTN1_MOUSE	Contactin-1 (Neural cell surface protein F3)	Cntn1	1020
vHYLEQQNk	N-Term(TMT6plex); K9(TMT6plex)	N	0.888472	0.764519	P08553	NFL_MOUSE	Neurofilament light polypeptide (NF-L) (68 kDa neurofilament protein) (Neurofilament triplet L protein)	Nefl Nf68 Nfl	543
icTASENFLR	N-Term(TMT6plex); C2(Carbamidomethyl)	N	1.10016	0.764519	P35802	GPM6A_MOUSE	Neuronal membrane glycoprotein M6-a (M6a)	Gpm6a M6a	278
lASFYER	N-Term(TMT6plex)	N	1.17545	0.764519	P50516	VATA_MOUSE	V-type proton ATPase catalytic subunit A (V-ATPase subunit A) (EC 7.1.2.2) (V-ATPase 69 kDa subunit) (Vacuolar proton pump subunit alpha)	Atp6v1a Atp6a1 Atp6a2 Atp6v1a1	617
nLTNPNTVIILIGNk	N-Term(TMT6plex); K15(TMT6plex)	N	0.759339	0.765458	Q91V41	RAB14_MOUSE	Ras-related protein Rab-14	Rab14	215
iIPGFMcQGGDFTR	N-Term(TMT6plex); C7(Carbamidomethyl)	N	0.847146	0.771596	P17742	PPIA_MOUSE	Peptidyl-prolyl cis-trans isomerase A (PPIase A) (EC 5.2.1.8) (Cyclophilin A) (Cyclosporin A-binding protein) (Rotamase A) (SP18) [Cleaved into: Peptidyl-prolyl cis-trans isomerase A, N-terminally processed]	Ppia	164
aQLEGHAVQSTLQSEEWFR	N-Term(TMT6plex)	N	1.13984	0.771596	P19246	NFH_MOUSE	Neurofilament heavy polypeptide (NF-H) (200 kDa neurofilament protein) (Neurofilament triplet H protein)	Nefh Kiaa0845 Nfh	1090
vLAISDGIEHIGNLR	N-Term(TMT6plex)	N	1.15908	0.772226	P31650	S6A11_MOUSE	Sodium- and chloride-dependent GABA transporter 3 (GAT-3) (Sodium- and chloride-dependent GABA transporter 4) (GAT-4) (Solute carrier family 6 member 11)	Slc6a11 Gabt3 Gabt4 Gat-4 Gat3 Gat4	627
mLATLFk	N-Term(TMT6plex); K7(TMT6plex)	N	0.825133	0.774939	O88544	CSN4_MOUSE	COP9 signalosome complex subunit 4 (SGN4) (Signalosome subunit 4) (JAB1-containing signalosome subunit 4)	Cops4 Csn4	406
eGSSIGAIDSR	N-Term(TMT6plex)	N	1.27741	0.779311	Q9CZU6	CISY_MOUSE	Citrate synthase, mitochondrial (EC 2.3.3.1) (Citrate (Si)-synthase)	Cs	464
kVEDLFLTFAk	N-Term(TMT6plex); K1(TMT6plex); K11(TMT6plex)	N	0.904723	0.780136	P16546	CN37_MOUSE	2',3'-cyclic-nucleotide 3'-phosphodiesterase (CNP) (CNPase) (EC 3.1.4.37)	Cnp Cnp1	420
fQQTSFYGR	N-Term(TMT6plex)	N	1.09625	0.781936	Q925N0	SFXN5_MOUSE	Sideroflexin-5	Sfxn5	342
tTHYGSLPQk	N-Term(TMT6plex); K10(TMT6plex)	N	1.26277	0.782416	P04370	GFAP_MOUSE	Glial fibrillary acidic protein (GFAP)	Gfap	430
nSGVLFENQLLQIGVk	N-Term(TMT6plex); K16(TMT6plex)	N	0.822223	0.782416	P17426	AP2A1_MOUSE	AP-2 complex subunit alpha-1 (100 kDa coated vesicle protein A) (Adaptor protein complex AP-2 subunit alpha-1) (Adaptor-related protein complex 2 subunit alpha-1) (Alpha-adaptin A) (Alpha1-adaptin) (Clathrin assembly protein complex 2 alpha-A large chain) (Plasma membrane adaptor HA2/AP2 adaptin alpha A subunit)	Ap2a1 Adtaa Clapa1	977
iIPAIWFR	N-Term(TMT6plex)	N	0.746173	0.782416	Q9DC16	ERGI1_MOUSE	Endoplasmic reticulum-Golgi intermediate compartment protein 1 (ER-Golgi intermediate compartment 32 kDa protein) (ERGIC-32)	Ergic1 Ergic32	290
eLNDFISYLQR	N-Term(TMT6plex)	N	0.744215	0.782416	P27773	PDIA3_MOUSE	Protein disulfide-isomerase A3 (EC 5.3.4.1) (58 kDa glucose-regulated protein) (58 kDa microsomal protein) (p58) (Disulfide isomerase ER-60) (Endoplasmic reticulum resident protein 57) (ER protein 57) (ERp57) (Endoplasmic reticulum resident protein 60) (ER protein 60) (ERp60)	Pdia3 Erp Erp60 Grp58	505
aNNTTYGLAAGLFTk	N-Term(TMT6plex); K15(TMT6plex)	N	0.689978	0.782416	P24549	AL1A1_MOUSE	Retinal dehydrogenase 1 (RALDH 1) (RalDH1) (EC 1.2.1.-) (EC 1.2.1.36) (ALDH-E1) (ALHDII) (Aldehyde dehydrogenase family 1 member A1) (Aldehyde dehydrogenase, cytosolic)	Aldh1a1 Ahd-2 Ahd2 Aldh1	501
lHSFQHWLVk	N-Term(TMT6plex); K10(TMT6plex)	N	0.754702	0.782431	P00848	ATP6_MOUSE	ATP synthase subunit a (F-ATPase protein 6)	Mtatp6 Atp6 Atpase6 mt-Atp6	226
fHILFk	N-Term(TMT6plex); K6(TMT6plex)	N	0.898132	0.782737	P11627	L1CAM_MOUSE	Neural cell adhesion molecule L1 (N-CAM-L1) (NCAM-L1) (CD antigen CD171)	L1cam Caml1	1260
iETSINLAWTAGSNNTR	N-Term(TMT6plex)	N	0.84417	0.786058	Q60931	VDAC3_MOUSE	Voltage-dependent anion-selective channel protein 3 (VDAC-3) (mVDAC3) (Outer mitochondrial membrane protein porin 3)	Vdac3	283
lLIIGDSGVGk	N-Term(TMT6plex); K11(TMT6plex)	N	0.920849	0.786236	Q6PHN9	RAB35_MOUSE	Ras-related protein Rab-35	Rab35	201
sSHTWVALSHIAGLcNR	N-Term(TMT6plex); C15(Carbamidomethyl)	N	0.642663	0.786875	Q6PIC6	AT1A3_MOUSE	Sodium/potassium-transporting ATPase subunit alpha-3 (Na(+)/K(+) ATPase alpha-3 subunit) (EC 7.2.2.13) (Na(+)/K(+) ATPase alpha(III) subunit) (Sodium pump subunit alpha-3)	Atp1a3	1013
wSSLAcNIALDAVk	N-Term(TMT6plex); C6(Carbamidomethyl); K14(TMT6plex)	N	0.829597	0.786875	P80318	TCPG_MOUSE	T-complex protein 1 subunit gamma (TCP-1-gamma) (CCT-gamma) (Matricin) (mTRiC-P5)	Cct3 Cctg	545
eFNGLGDcLTk	N-Term(TMT6plex); C8(Carbamidomethyl); K11(TMT6plex)	N	1.08838	0.788166	P48962	ADT1_MOUSE	ADP/ATP translocase 1 (ADP,ATP carrier protein 1) (ADP,ATP carrier protein, heart/skeletal muscle isoform T1) (Adenine nucleotide translocator 1) (ANT 1) (Solute carrier family 25 member 4) (mANC1)	Slc25a4 Anc1 Ant1	298
lGLGLEFQA	N-Term(TMT6plex)	N	0.843549	0.788166	Q60932	VDAC1_MOUSE	Voltage-dependent anion-selective channel protein 1 (VDAC-1) (mVDAC1) (Outer mitochondrial membrane protein porin 1) (Plasmalemmal porin) (Voltage-dependent anion-selective channel protein 5) (VDAC-5) (mVDAC5)	Vdac1 Vdac5	296
qIYPPINVLPSLSR	N-Term(TMT6plex)	N	0.814765	0.788166	P62814	VATB2_MOUSE	V-type proton ATPase subunit B, brain isoform (V-ATPase subunit B 2) (Endomembrane proton pump 58 kDa subunit) (Vacuolar proton pump subunit B 2)	Atp6v1b2 Atp6b2 Vat2	511
dTAGDASESALLk	N-Term(TMT6plex); K13(TMT6plex)	N	1.06742	0.789644	Q6PIE5	AT1A2_MOUSE	Sodium/potassium-transporting ATPase subunit alpha-2 (Na(+)/K(+) ATPase alpha-2 subunit) (EC 7.2.2.13) (Na(+)/K(+) ATPase alpha(+) subunit) (Sodium pump subunit alpha-2)	Atp1a2	1020
mLQTSSVLVSGLR	N-Term(TMT6plex)	N	0.905661	0.790267	Q02053	UBA1_MOUSE	Ubiquitin-like modifier-activating enzyme 1 (EC 6.2.1.45) (Ubiquitin-activating enzyme E1) (Ubiquitin-activating enzyme E1 X) (Ubiquitin-like modifier-activating enzyme 1 X)	Uba1 Sbx Ube1 Ube1ax Ube1x	1058
gTVVYGEPITASLGTDGSHYWSk	N-Term(TMT6plex); K23(TMT6plex)	N	0.788643	0.790746	O08553	DPYL2_MOUSE	Dihydropyrimidinase-related protein 2 (DRP-2) (Unc-33-like phosphoprotein 2) (ULIP-2)	Dpysl2 Crmp2 Ulip2	572
dSDSILETLQR	N-Term(TMT6plex)	N	0.843306	0.790746	Q9D6J6	NDUV2_MOUSE	NADH dehydrogenase [ubiquinone] flavoprotein 2, mitochondrial (EC 1.6.99.3) (EC 7.1.1.2) (NADH-ubiquinone oxidoreductase 24 kDa subunit)	Ndufv2	248
lLLIWQHk	N-Term(TMT6plex); K8(TMT6plex)	N	0.801914	0.790783	A2AN08	UBR4_MOUSE	E3 ubiquitin-protein ligase UBR4 (EC 2.3.2.27) (N-recognin-4) (RING-type E3 ubiquitin transferase UBR4) (Zinc finger UBR1-type protein 1) (p600)	Ubr4 Kiaa0462 Zubr1	5180
iEYNVEHSVDYVER	N-Term(TMT6plex)	N	1.18474	0.790783	P61264	STX1B_MOUSE	Syntaxin-1B	Stx1b Stx1b1 Stx1b2	288
tGWINTSSIWk	N-Term(TMT6plex); K11(TMT6plex)	N	0.846492	0.791326	Q8BIJ6	SYIM_MOUSE	Isoleucine--tRNA ligase, mitochondrial (EC 6.1.1.5) (Isoleucyl-tRNA synthetase) (IleRS)	Iars2	1012
lLAcLQNVHk	N-Term(TMT6plex); C4(Carbamidomethyl); K10(TMT6plex)	N	1.09292	0.792384	P42859	HD_MOUSE	Huntingtin (Huntington disease protein homolog) (HD protein homolog) [Cleaved into: Huntingtin, myristoylated N-terminal fragment]	Htt Hd Hdh	3119
vHELEQQNk	N-Term(TMT6plex); K9(TMT6plex)	N	1.1241	0.797499	P08551	KCC4_MOUSE	Calcium/calmodulin-dependent protein kinase type IV (CaMK IV) (EC 2.7.11.17) (CaM kinase-GR)	Camk4	469
kYFNSYTLTGR	N-Term(TMT6plex); K1(TMT6plex)	N	0.798381	0.797499	Q78IK2	ATPMD_MOUSE	ATP synthase membrane subunit DAPIT, mitochondrial (Diabetes-associated protein in insulin-sensitive tissues) (Up-regulated during skeletal muscle growth protein 5)	Atp5md Dapit Usmg5	58
fYIVWTk	N-Term(TMT6plex); K7(TMT6plex)	N	1.22805	0.797499	Q60766	IRGM1_MOUSE	Immunity-related GTPase family M protein 1 (EC 3.6.5.-) (Interferon-inducible GTPase 3) (Interferon-inducible protein 1) (LPS-stimulated RAW 264.7 macrophage protein 47) (LRG-47)	Irgm1 Ifi1 Iigp3 Irgm	409
yEGSGDGGAAAQSLYIANHAY	N-Term(TMT6plex)	N	0.755252	0.797952	P05063	ALDOC_MOUSE	Fructose-bisphosphate aldolase C (EC 4.1.2.13) (Aldolase 3) (Brain-type aldolase) (Scrapie-responsive protein 2) (Zebrin II)	Aldoc Aldo3 Scrg2	363
yAAELHLVHWNTk	N-Term(TMT6plex); K13(TMT6plex)	N	0.8452	0.797952	P00920	ATP6_MOUSE	ATP synthase subunit a (F-ATPase protein 6)	Mtatp6 Atp6 Atpase6 mt-Atp6	226
qILSFFQQR	N-Term(TMT6plex)	N	0.863915	0.797952	Q8BR90	CE051_MOUSE	UPF0600 protein C5orf51 homolog		294
aAASTDYYk	N-Term(TMT6plex); K9(TMT6plex)	N	1.14444	0.799516	P35486	ODPA_MOUSE	Pyruvate dehydrogenase E1 component subunit alpha, somatic form, mitochondrial (EC 1.2.4.1) (PDHE1-A type I)	Pdha1 Pdha-1	390
eVAMTEHk	N-Term(TMT6plex); K8(TMT6plex)	N	0.885903	0.799752	Q6PIC6	AT1A3_MOUSE	Sodium/potassium-transporting ATPase subunit alpha-3 (Na(+)/K(+) ATPase alpha-3 subunit) (EC 7.2.2.13) (Na(+)/K(+) ATPase alpha(III) subunit) (Sodium pump subunit alpha-3)	Atp1a3	1013
gVNVSALSR	N-Term(TMT6plex)	N	1.08542	0.799752	P50516	VATA_MOUSE	V-type proton ATPase catalytic subunit A (V-ATPase subunit A) (EC 7.1.2.2) (V-ATPase 69 kDa subunit) (Vacuolar proton pump subunit alpha)	Atp6v1a Atp6a1 Atp6a2 Atp6v1a1	617
tIFAYFSGSk	N-Term(TMT6plex); K10(TMT6plex)	N	0.789444	0.800229	Q9CQM5	TXD17_MOUSE	Thioredoxin domain-containing protein 17 (14 kDa thioredoxin-related protein) (TRP14) (Protein 42-9-9) (Thioredoxin-like protein 5)	Txndc17 Txnl5	123
dSIFSNLIGQLDYk	N-Term(TMT6plex); K14(TMT6plex)	N	0.806195	0.800229	Q8BMS1	ECHA_MOUSE	Trifunctional enzyme subunit alpha, mitochondrial (Monolysocardiolipin acyltransferase) (EC 2.3.1.-) (TP-alpha) [Includes: Long-chain enoyl-CoA hydratase (EC 4.2.1.17); Long chain 3-hydroxyacyl-CoA dehydrogenase (EC 1.1.1.211)]	Hadha	763
iVNFLLQHSAk	N-Term(TMT6plex); K11(TMT6plex)	N	0.826506	0.802633	G5E8K5	ANK3_MOUSE	Ankyrin-3 (ANK-3) (Ankyrin-G)	Ank3	1961
sGILPILVHcLER	N-Term(TMT6plex); C10(Carbamidomethyl)	N	0.814088	0.804092	O35343	IMA3_MOUSE	Importin subunit alpha-3 (Importin alpha Q1) (Qip1) (Karyopherin subunit alpha-4)	Kpna4 Qip1	521
lMNDFSSALNNFQVVQR	N-Term(TMT6plex)	N	0.838112	0.804364	Q9ER00	STX12_MOUSE	Syntaxin-12	Stx12	274
tGQAAGFSYTDANk	N-Term(TMT6plex); K14(TMT6plex)	N	0.805526	0.805277	P62897	CYC_MOUSE	Cytochrome c, somatic	Cycs	105
tFLSSLk	N-Term(TMT6plex); K7(TMT6plex)	N	1.21701	0.805932	Q9D6G9	CKLF5_MOUSE	CKLF-like MARVEL transmembrane domain-containing protein 5 (Chemokine-like factor superfamily member 5)	Cmtm5 Cklfsf5	156
nLVDSYMSIINk	N-Term(TMT6plex); K12(TMT6plex)	N	0.892269	0.806589	Q8BZ98	DYN3_MOUSE	Dynamin-3 (EC 3.6.5.5)	Dnm3 Kiaa0820	863
aLGYFAVVTGk	N-Term(TMT6plex); K11(TMT6plex)	N	1.39097	0.806589	P58281	OPA1_MOUSE	Dynamin-like 120 kDa protein, mitochondrial (EC 3.6.5.5) (Large GTP-binding protein) (LargeG) (Optic atrophy protein 1 homolog) [Cleaved into: Dynamin-like 120 kDa protein, form S1]	Opa1	960
fFHGLLAASAk	N-Term(TMT6plex); K11(TMT6plex)	N	0.850745	0.806589	Q91VF2	HNMT_MOUSE	Histamine N-methyltransferase (HMT) (EC 2.1.1.8)	Hnmt Hmt	295
tYAEILEPFHPVR	N-Term(TMT6plex)	N	1.33874	0.806589	Q9CQ54	NDUC2_MOUSE	NADH dehydrogenase [ubiquinone] 1 subunit C2 (Complex I-B14.5b) (CI-B14.5b) (NADH-ubiquinone oxidoreductase subunit B14.5b)	Ndufc2	120
iFDAVGFTFPNR	N-Term(TMT6plex)	N	0.891317	0.806589	Q9Z0E0	NCDN_MOUSE	Neurochondrin (M-Sema F-associating protein of 75 kDa) (Norbin)	Ncdn Kiaa0607 Sfap75	729
vLGFcHYYLPEEQFPk	N-Term(TMT6plex); C5(Carbamidomethyl); K16(TMT6plex)	N	0.897434	0.806589	Q6PIC6	AT1A3_MOUSE	Sodium/potassium-transporting ATPase subunit alpha-3 (Na(+)/K(+) ATPase alpha-3 subunit) (EC 7.2.2.13) (Na(+)/K(+) ATPase alpha(III) subunit) (Sodium pump subunit alpha-3)	Atp1a3	1013
fWNAAFFDAVHcER	N-Term(TMT6plex); C12(Carbamidomethyl)	N	1.26061	0.806589	Q8R0A7	K0513_MOUSE	Uncharacterized protein KIAA0513	Kiaa0513	407
wVVIGDENYGEGSSR	N-Term(TMT6plex)	N	0.897217	0.806589	Q99KI0	ACON_MOUSE	Aconitate hydratase, mitochondrial (Aconitase) (EC 4.2.1.3) (Citrate hydro-lyase)	Aco2	780
tLQIFNIEMk	N-Term(TMT6plex); K10(TMT6plex)	N	0.910452	0.806589	Q68FD5	CLH1_MOUSE	Clathrin heavy chain 1	Cltc	1675
gWLTINNIGIMk	N-Term(TMT6plex); K12(TMT6plex)	N	0.81841	0.806589	P39053	DYN1_MOUSE	Dynamin-1 (EC 3.6.5.5)	Dnm1 Dnm Kiaa4093	867
fYGPEGPYGVFAGR	N-Term(TMT6plex)	N	0.847918	0.806589	O55022	PGRC1_MOUSE	Membrane-associated progesterone receptor component 1 (mPR)	Pgrmc1 Pgrmc	195
lLANMVYQYk	N-Term(TMT6plex); K10(TMT6plex)	N	1.13694	0.806589	O55234	PSB5_MOUSE	Proteasome subunit beta type-5 (EC 3.4.25.1) (Macropain epsilon chain) (Multicatalytic endopeptidase complex epsilon chain) (Proteasome chain 6) (Proteasome epsilon chain) (Proteasome subunit X)	Psmb5	264
sTIVSIFk	N-Term(TMT6plex); K8(TMT6plex)	N	1.12322	0.806589	Q8BXZ1	TMX3_MOUSE	Protein disulfide-isomerase TMX3 (EC 5.3.4.1) (Thioredoxin domain-containing protein 10) (Thioredoxin-related transmembrane protein 3)	Tmx3 Kiaa1830 Txndc10	456
rDLDDLKk	N-Term(TMT6plex); K8(TMT6plex)	N	0.82861	0.806589	Q6PIC6	AT1A3_MOUSE	Sodium/potassium-transporting ATPase subunit alpha-3 (Na(+)/K(+) ATPase alpha-3 subunit) (EC 7.2.2.13) (Na(+)/K(+) ATPase alpha(III) subunit) (Sodium pump subunit alpha-3)	Atp1a3	1013
lLSGGSMLDIIk	N-Term(TMT6plex); K12(TMT6plex)	N	0.834059	0.806589	Q9Z1W9	STK39_MOUSE	STE20/SPS1-related proline-alanine-rich protein kinase (Ste-20-related kinase) (EC 2.7.11.1) (Serine/threonine-protein kinase 39)	Stk39 Spak	556
fYSVNVDYSk	N-Term(TMT6plex); K10(TMT6plex)	N	1.05397	0.814853	Q62425	NDUA4_MOUSE	Cytochrome c oxidase subunit NDUFA4	Ndufa4	82
sIYYITGESk	N-Term(TMT6plex); K10(TMT6plex)	N	1.10176	0.814853	P11499	HS90B_MOUSE	Heat shock protein HSP 90-beta (Heat shock 84 kDa) (HSP 84) (HSP84) (Tumor-specific transplantation 84 kDa antigen) (TSTA)	Hsp90ab1 Hsp84 Hsp84-1 Hspcb	724
tcLLISYTTNk	N-Term(TMT6plex); C2(Carbamidomethyl); K11(TMT6plex)	N	1.11853	0.814864	P60766	CDC42_MOUSE	Cell division control protein 42 homolog (EC 3.6.5.2) (G25K GTP-binding protein)	Cdc42	191
iYLDMLNVYk	N-Term(TMT6plex); K10(TMT6plex)	N	1.17577	0.815073	Q6P5F9	XPO1_MOUSE	Exportin-1 (Exp1) (Chromosome region maintenance 1 protein homolog)	Xpo1 Crm1	1071
vSDILHSIFSSYk	N-Term(TMT6plex); K13(TMT6plex)	N	0.838161	0.816025	Q8BKC5	IPO5_MOUSE	Importin-5 (Imp5) (Importin subunit beta-3) (Karyopherin beta-3) (Ran-binding protein 5) (RanBP5)	Ipo5 Kpnb3 Ranbp5	1097
kDFSSVFQYLR	N-Term(TMT6plex); K1(TMT6plex)	N	0.700793	0.816025	Q99L13	3HIDH_MOUSE	3-hydroxyisobutyrate dehydrogenase, mitochondrial (HIBADH) (EC 1.1.1.31)	Hibadh	335
vVNISSMLGR	N-Term(TMT6plex)	N	0.893244	0.816025	Q80XN0	BDH_MOUSE	D-beta-hydroxybutyrate dehydrogenase, mitochondrial (EC 1.1.1.30) (3-hydroxybutyrate dehydrogenase) (BDH)	Bdh1 Bdh	343
eTEcTYFSTPLLLGk	N-Term(TMT6plex); C4(Carbamidomethyl); K15(TMT6plex)	N	1.15581	0.816025	P08249	ENPL_MOUSE	Endoplasmin (94 kDa glucose-regulated protein) (GRP-94) (Endoplasmic reticulum resident protein 99) (ERp99) (Heat shock protein 90 kDa beta member 1) (Polymorphic tumor rejection antigen 1) (Tumor rejection antigen gp96)	Hsp90b1 Grp94 Tra-1 Tra1	802
iVSNAScTTNcLAPLAk	N-Term(TMT6plex); C7(Carbamidomethyl); C11(Carbamidomethyl); K17(TMT6plex)	N	0.830988	0.81631	P16858	G3P_MOUSE	Glyceraldehyde-3-phosphate dehydrogenase (GAPDH) (EC 1.2.1.12) (Peptidyl-cysteine S-nitrosylase GAPDH) (EC 2.6.99.-)	Gapdh Gapd	333
sIcTTVLELLDk	N-Term(TMT6plex); C3(Carbamidomethyl); K12(TMT6plex)	N	0.816459	0.816919	P68254	1433T_MOUSE	14-3-3 protein theta (14-3-3 protein tau)	Ywhaq	245
eAVGIYISTLk	N-Term(TMT6plex); K11(TMT6plex)	N	0.797134	0.816919	Q8BK64	AHSA1_MOUSE	Activator of 90 kDa heat shock protein ATPase homolog 1 (AHA1)	Ahsa1	338
tVTAMDVVYALk	N-Term(TMT6plex); K12(TMT6plex)	N	1.15008	0.816919	P62806	H4_MOUSE	Histone H4	H4c1 Hist1h4a; H4c2 H4-53 Hist1h4b; H4c3 H4-12 Hist1h4c; H4c4 Hist1h4d; H4c6 Hist1h4f; H4c8 Hist1h4h; H4c9 Hist1h4i; H4c11 Hist1h4j; H4c12 Hist1h4k; Hist1h4m; H4c14 Hist2h4 Hist2h4a; H4f16 Hist4h4	103
hVLSGTLGIPEHTYR	N-Term(TMT6plex)	N	1.31992	0.816919	P01831	KV2A7_MOUSE	Ig kappa chain V-II region 26-10		113
tSMESLIHHFk	N-Term(TMT6plex); K11(TMT6plex)	N	0.878054	0.816919	Q91WD5	NDUS2_MOUSE	NADH dehydrogenase [ubiquinone] iron-sulfur protein 2, mitochondrial (EC 1.6.99.3) (EC 7.1.1.2) (Complex I-49kD) (CI-49kD) (NADH-ubiquinone oxidoreductase 49 kDa subunit)	Ndufs2	463
fAGQMGIQLFETSAk	N-Term(TMT6plex); K15(TMT6plex)	N	1.15228	0.816919	Q6PHN9	RAB35_MOUSE	Ras-related protein Rab-35	Rab35	201
tGDFQLHTNVNNGTEFGGSIYQk	N-Term(TMT6plex); K23(TMT6plex)	N	0.737741	0.816919	Q60930	VDAC2_MOUSE	Voltage-dependent anion-selective channel protein 2 (VDAC-2) (mVDAC2) (Outer mitochondrial membrane protein porin 2) (Voltage-dependent anion-selective channel protein 6) (VDAC-6) (mVDAC6)	Vdac2 Vdac6	295
aDLIAYLk	N-Term(TMT6plex); K8(TMT6plex)	N	0.912229	0.816919	P62897	CYC_MOUSE	Cytochrome c, somatic	Cycs	105
lISTLIYk	N-Term(TMT6plex); K8(TMT6plex)	N	0.902945	0.816919	Q6P5F9	XPO1_MOUSE	Exportin-1 (Exp1) (Chromosome region maintenance 1 protein homolog)	Xpo1 Crm1	1071
lQLLSLVTk	N-Term(TMT6plex); K9(TMT6plex)	N	0.877243	0.816919	Q9Z2D3	GSDME_MOUSE	Gasdermin-E (Non-syndromic hearing impairment protein 5 homolog) [Cleaved into: Gasdermin-E, N-terminal (GSDME-NT); Gasdermin-E, C-terminal (GSDME-CT)]	Gsdme Dfna5 Dfna5h	512
eMQYFMQQWTGTNk	N-Term(TMT6plex); K14(TMT6plex)	N	0.876219	0.816919	P14873	MAP1B_MOUSE	Microtubule-associated protein 1B (MAP-1B) (MAP1(X)) (MAP1.2) [Cleaved into: MAP1B heavy chain; MAP1 light chain LC1]	Map1b Mtap1b Mtap5	2464
sLHDALcVLAQTVk	N-Term(TMT6plex); C7(Carbamidomethyl); K14(TMT6plex)	N	0.875162	0.816919	P80314	TCPB_MOUSE	T-complex protein 1 subunit beta (TCP-1-beta) (CCT-beta)	Cct2 Cctb	535
vYSILASTLk	N-Term(TMT6plex); K10(TMT6plex)	N	0.872595	0.816919	O88342	WDR1_MOUSE	WD repeat-containing protein 1 (Actin-interacting protein 1) (AIP1)	Wdr1	606
vVSSIEQk	N-Term(TMT6plex); K8(TMT6plex)	N	1.13995	0.822928	P63101	1433Z_MOUSE	14-3-3 protein zeta/delta (Protein kinase C inhibitor protein 1) (KCIP-1) (SEZ-2)	Ywhaz	245
vTSLTAcLVNQNLR	N-Term(TMT6plex); C7(Carbamidomethyl)	N	1.43109	0.823101	P01831	KV2A7_MOUSE	Ig kappa chain V-II region 26-10		113
tQDENPVVHFFk	N-Term(TMT6plex); K12(TMT6plex)	N	1.14247	0.823614	P04370	GFAP_MOUSE	Glial fibrillary acidic protein (GFAP)	Gfap	430
lQNVQIALDYLR	N-Term(TMT6plex)	N	0.893741	0.823614	Q9QXS1	PLEC_MOUSE	Plectin (PCN) (PLTN) (Plectin-1) (Plectin-6)	Plec Plec1	4691
lSNIFVIGk	N-Term(TMT6plex); K9(TMT6plex)	N	0.896168	0.823614	P62702	RS4X_MOUSE	40S ribosomal protein S4, X isoform	Rps4x Rps4	263
iAAAQYSVTGSAVAR	N-Term(TMT6plex)	N	0.858191	0.823614	Q61548	AP180_MOUSE	Clathrin coat assembly protein AP180 (91 kDa synaptosomal-associated protein) (Clathrin coat-associated protein AP180) (Phosphoprotein F1-20)	Snap91	901
gADIMYTGTLDcWR	N-Term(TMT6plex); C12(Carbamidomethyl)	N	1.07904	0.830302	P48962	ADT1_MOUSE	ADP/ATP translocase 1 (ADP,ATP carrier protein 1) (ADP,ATP carrier protein, heart/skeletal muscle isoform T1) (Adenine nucleotide translocator 1) (ANT 1) (Solute carrier family 25 member 4) (mANC1)	Slc25a4 Anc1 Ant1	298
lQDETNLR	N-Term(TMT6plex)	N	1.18596	0.830302	P03995	ATP8_MOUSE	ATP synthase protein 8 (A6L) (F-ATPase subunit 8)	Mtatp8 Atp8 mt-Atp8	67
lSDYFPkPYPNPEAAR	N-Term(TMT6plex); K7(TMT6plex)	N	1.14486	0.830302	Q9D0M3	CY1_MOUSE	Cytochrome c1, heme protein, mitochondrial (EC 7.1.1.8) (Complex III subunit 4) (Complex III subunit IV) (Cytochrome b-c1 complex subunit 4) (Ubiquinol-cytochrome-c reductase complex cytochrome c1 subunit) (Cytochrome c-1)	Cyc1	325
aGQENISVSk	N-Term(TMT6plex); K10(TMT6plex)	N	0.912886	0.830302	Q6PIE5	AT1A2_MOUSE	Sodium/potassium-transporting ATPase subunit alpha-2 (Na(+)/K(+) ATPase alpha-2 subunit) (EC 7.2.2.13) (Na(+)/K(+) ATPase alpha(+) subunit) (Sodium pump subunit alpha-2)	Atp1a2	1020
tGAIVDVPVGEELLGR	N-Term(TMT6plex)	N	0.897368	0.830302	Q03265	ATPA_MOUSE	ATP synthase subunit alpha, mitochondrial (ATP synthase F1 subunit alpha)	Atp5f1a Atp5a1	553
nTISLLVAGLk	N-Term(TMT6plex); K11(TMT6plex)	N	0.783032	0.830302	Q9JHU4	DYHC1_MOUSE	Cytoplasmic dynein 1 heavy chain 1 (Cytoplasmic dynein heavy chain 1) (Dynein heavy chain, cytosolic)	Dync1h1 Dhc1 Dnch1 Dnchc1 Dyhc	4644
gFDVASVMSVTLScDHR	N-Term(TMT6plex); C14(Carbamidomethyl)	N	1.23632	0.830302	Q8BMF4	ODP2_MOUSE	Dihydrolipoyllysine-residue acetyltransferase component of pyruvate dehydrogenase complex, mitochondrial (EC 2.3.1.12) (Dihydrolipoamide acetyltransferase component of pyruvate dehydrogenase complex) (Pyruvate dehydrogenase complex component E2) (PDC-E2) (PDCE2)	Dlat	642
yYITIIDAPGHR	N-Term(TMT6plex)	N	1.15434	0.830302	P62631	EF1A2_MOUSE	Elongation factor 1-alpha 2 (EF-1-alpha-2) (Eukaryotic elongation factor 1 A-2) (eEF1A-2) (Statin-S1)	Eef1a2 Eef1al Stn	463
wFLTcINQPQFR	N-Term(TMT6plex); C5(Carbamidomethyl)	N	0.871202	0.830302	Q9D8N0	EF1G_MOUSE	Elongation factor 1-gamma (EF-1-gamma) (eEF-1B gamma)	Eef1g	437
dYFFALAHTVR	N-Term(TMT6plex)	N	0.864546	0.830302	Q8CI94	PYGB_MOUSE	Glycogen phosphorylase, brain form (EC 2.4.1.1)	Pygb	843
qVcQLPGLFcYAQHIASIDGR	N-Term(TMT6plex); C3(Carbamidomethyl); C10(Carbamidomethyl)	N	0.839463	0.834914	Q791V5	MTCH2_MOUSE	Mitochondrial carrier homolog 2	Mtch2	303
lYKMMcKQGNLIk	N-Term(TMT6plex); C6(Carbamidomethyl); K13(TMT6plex)	N	0.815861	0.838013	Q3LAC4	PREX2_MOUSE	Phosphatidylinositol 3,4,5-trisphosphate-dependent Rac exchanger 2 protein (P-Rex2) (PtdIns(3,4,5)-dependent Rac exchanger 2) (DEP domain-containing protein 2)	Prex2 Depdc2	1598
wDQSTFIGR	N-Term(TMT6plex)	N	0.934646	0.838013	Q99JR1	SFXN1_MOUSE	Sideroflexin-1	Sfxn1	322
sNVASTAAcSSASSLGLGLAYR	N-Term(TMT6plex); C9(Carbamidomethyl)	N	0.940504	0.842	P46660	AINX_MOUSE	Alpha-internexin (Alpha-Inx) (66 kDa neurofilament protein) (NF-66) (Neurofilament-66)	Ina	501
sITIANQTNcPLYVTk	N-Term(TMT6plex); C10(Carbamidomethyl); K16(TMT6plex)	N	0.878297	0.842	O08553	DPYL2_MOUSE	Dihydropyrimidinase-related protein 2 (DRP-2) (Unc-33-like phosphoprotein 2) (ULIP-2)	Dpysl2 Crmp2 Ulip2	572
yLAAVLGk	N-Term(TMT6plex); K8(TMT6plex)	N	0.919791	0.842	O70176	PACA_MOUSE	Pituitary adenylate cyclase-activating polypeptide (PACAP) [Cleaved into: PACAP-related peptide (PRP-48); Pituitary adenylate cyclase-activating polypeptide 27 (PACAP-27) (PACAP27); Pituitary adenylate cyclase-activating polypeptide 38 (PACAP-38) (PACAP38)]	Adcyap1 Pacap	175
iTSEELHYFVQNHFTSAR	N-Term(TMT6plex)	N	0.867744	0.843433	Q9DB77	QCR2_MOUSE	Cytochrome b-c1 complex subunit 2, mitochondrial (Complex III subunit 2) (Core protein II) (Ubiquinol-cytochrome-c reductase complex core protein 2)	Uqcrc2	453
kTVTAMDVVYALk	N-Term(TMT6plex); K1(TMT6plex); K13(TMT6plex)	N	0.850377	0.844303	P62806	H4_MOUSE	Histone H4	H4c1 Hist1h4a; H4c2 H4-53 Hist1h4b; H4c3 H4-12 Hist1h4c; H4c4 Hist1h4d; H4c6 Hist1h4f; H4c8 Hist1h4h; H4c9 Hist1h4i; H4c11 Hist1h4j; H4c12 Hist1h4k; Hist1h4m; H4c14 Hist2h4 Hist2h4a; H4f16 Hist4h4	103
fVWNGHLLR	N-Term(TMT6plex)	N	0.874073	0.845098	Q9EP69	SAC1_MOUSE	Phosphatidylinositide phosphatase SAC1 (EC 3.1.3.-) (Suppressor of actin mutations 1-like protein)	Sacm1l Kiaa0851 Sac1	587
aIAELGIYPAVDPLDSTSR	N-Term(TMT6plex)	N	0.890754	0.846091	P56480	ATPB_MOUSE	ATP synthase subunit beta, mitochondrial (EC 7.1.2.2) (ATP synthase F1 subunit beta)	Atp5f1b Atp5b	529
mAVTFIGNSTAIQELFk	N-Term(TMT6plex); M1(Oxidation); K17(TMT6plex)	N	0.947844	0.846091	P99024	TBB5_MOUSE	Tubulin beta-5 chain	Tubb5	444
iAFAITAIk	N-Term(TMT6plex); K9(TMT6plex)	N	0.943935	0.846092	P62270	RS18_MOUSE	40S ribosomal protein S18 (Ke-3) (Ke3)	Rps18	152
sNIWLAAVTk	N-Term(TMT6plex); K10(TMT6plex)	N	0.897132	0.846511	P84091	AP2M1_MOUSE	AP-2 complex subunit mu (AP-2 mu chain) (Adaptor protein complex AP-2 subunit mu) (Adaptor-related protein complex 2 subunit mu) (Clathrin assembly protein complex 2 mu medium chain) (Clathrin coat assembly protein AP50) (Clathrin coat-associated protein AP50) (Mu2-adaptin) (Plasma membrane adaptor AP-2 50 kDa protein)	Ap2m1 Clapm1	435
aDQELMTYSHDNIIcGITSVSFSk	N-Term(TMT6plex); C15(Carbamidomethyl); K24(TMT6plex)	N	0.905869	0.846511	P62874	GBB1_MOUSE	Guanine nucleotide-binding protein G(I)/G(S)/G(T) subunit beta-1 (Transducin beta chain 1)	Gnb1	340
dYGVLLESAGIALR	N-Term(TMT6plex)	N	0.777199	0.847479	P20108	PRDX3_MOUSE	Thioredoxin-dependent peroxide reductase, mitochondrial (EC 1.11.1.15) (Antioxidant protein 1) (AOP-1) (PRX III) (Perioredoxin-3) (Protein MER5)	Prdx3 Aop1 Mer5	257
eTVLSSWMAk	N-Term(TMT6plex); K10(TMT6plex)	N	0.838232	0.847479	Q80TJ1	CAPS1_MOUSE	Calcium-dependent secretion activator 1 (Calcium-dependent activator protein for secretion 1) (CAPS-1)	Cadps Caps Caps1 Kiaa1121	1355
dFLAGGIAAAVSk	N-Term(TMT6plex); K13(TMT6plex)	N	1.07914	0.848378	P48962	ADT1_MOUSE	ADP/ATP translocase 1 (ADP,ATP carrier protein 1) (ADP,ATP carrier protein, heart/skeletal muscle isoform T1) (Adenine nucleotide translocator 1) (ANT 1) (Solute carrier family 25 member 4) (mANC1)	Slc25a4 Anc1 Ant1	298
iWEVIGDHFNk	N-Term(TMT6plex); K11(TMT6plex)	N	1.08113	0.848378	G3X9K3	BIG1_MOUSE	Brefeldin A-inhibited guanine nucleotide-exchange protein 1 (BIG1) (Brefeldin A-inhibited GEP 1) (ADP-ribosylation factor guanine nucleotide-exchange factor 1)	Arfgef1	1846
vVSSVLQFGNISFk	N-Term(TMT6plex); K14(TMT6plex)	N	0.784179	0.848378	Q61879	MYH10_MOUSE	Myosin-10 (Cellular myosin heavy chain, type B) (Myosin heavy chain 10) (Myosin heavy chain, non-muscle IIb) (Non-muscle myosin heavy chain B) (NMMHC-B) (Non-muscle myosin heavy chain IIb) (NMMHC II-b) (NMMHC-IIB)	Myh10	1976
aYGENIGYSEk	N-Term(TMT6plex); K11(TMT6plex)	N	1.0723	0.848378	P14094	NCAM1_MOUSE	Neural cell adhesion molecule 1 (N-CAM-1) (NCAM-1) (CD antigen CD56)	Ncam1 Ncam	1115
mLQLILGcAVNcEQk	N-Term(TMT6plex); C8(Carbamidomethyl); C12(Carbamidomethyl); K15(TMT6plex)	N	1.07289	0.848378	Q8BUK6	HOOK3_MOUSE	Protein Hook homolog 3 (mHK3)	Hook3	718
yVALTSLLk	N-Term(TMT6plex); K9(TMT6plex)	N	0.915024	0.848378	P22892	AP1G1_MOUSE	AP-1 complex subunit gamma-1 (Adaptor protein complex AP-1 subunit gamma-1) (Adaptor-related protein complex 1 subunit gamma-1) (Clathrin assembly protein complex 1 gamma-1 large chain) (Gamma-adaptin) (Gamma1-adaptin) (Golgi adaptor HA1/AP1 adaptin subunit gamma-1)	Ap1g1 Adtg Clapg1	822
wLAQLVk	N-Term(TMT6plex); K7(TMT6plex)	N	0.875323	0.848378	Q9JKY0	CNOT9_MOUSE	CCR4-NOT transcription complex subunit 9 (Cell differentiation protein RQCD1 homolog) (Rcd-1) (EPO-induced protein FL10)	Cnot9 Rcd1 Rqcd1	299
tGVLQSLLGR	N-Term(TMT6plex)	N	0.884807	0.848378	Q8BG51	MIRO1_MOUSE	Mitochondrial Rho GTPase 1 (MIRO-1) (EC 3.6.5.-) (Ras homolog gene family member T1)	Rhot1 Arht1	631
sTLVHSLFLTDLYk	N-Term(TMT6plex); K14(TMT6plex)	N	1.13899	0.848378	Q9Z2Q6	SEPT5_MOUSE	Septin-5 (Cell division control-related protein 1) (CDCrel-1) (Peanut-like protein 1)	Septin5 Pnutl1 Sept5	369
aFVAIGDYNGHVGLGVk	N-Term(TMT6plex); K17(TMT6plex)	N	1.06507	0.849657	P25444	RS2_MOUSE	40S ribosomal protein S2 (40S ribosomal protein S4) (Protein LLRep3)	Rps2 Llrep3 Rps4	293
hFMFLSAEQPYk	N-Term(TMT6plex); K12(TMT6plex)	N	0.799396	0.849657	Q99LY9	NDUS5_MOUSE	NADH dehydrogenase [ubiquinone] iron-sulfur protein 5 (Complex I-15 kDa) (CI-15 kDa) (NADH-ubiquinone oxidoreductase 15 kDa subunit)	Ndufs5	106
tFINLMTHISk	N-Term(TMT6plex); K11(TMT6plex)	N	0.782276	0.849657	Q8BVE3	VATH_MOUSE	V-type proton ATPase subunit H (V-ATPase subunit H) (Vacuolar proton pump subunit H)	Atp6v1h	483
lDENSAFLQFNWk	N-Term(TMT6plex); K13(TMT6plex)	N	0.890906	0.849657	P16546	CN37_MOUSE	2',3'-cyclic-nucleotide 3'-phosphodiesterase (CNP) (CNPase) (EC 3.1.4.37)	Cnp Cnp1	420
eIQSITDESR	N-Term(TMT6plex)	N	1.13633	0.849657	Q91V14	S12A5_MOUSE	Solute carrier family 12 member 5 (Electroneutral potassium-chloride cotransporter 2) (K-Cl cotransporter 2) (mKCC2) (Neuronal K-Cl cotransporter)	Slc12a5 Kcc2 Kiaa1176	1138
dLGATWVVLGHSER	N-Term(TMT6plex)	N	0.861809	0.849657	P17751	TPIS_MOUSE	Triosephosphate isomerase (TIM) (EC 5.3.1.1) (Methylglyoxal synthase) (EC 4.2.3.3) (Triose-phosphate isomerase)	Tpi1 Tpi	299
aVTLHDQGTTQWADLSSQFYLR	N-Term(TMT6plex)	N	0.856942	0.849657	Q02053	UBA1_MOUSE	Ubiquitin-like modifier-activating enzyme 1 (EC 6.2.1.45) (Ubiquitin-activating enzyme E1) (Ubiquitin-activating enzyme E1 X) (Ubiquitin-like modifier-activating enzyme 1 X)	Uba1 Sbx Ube1 Ube1ax Ube1x	1058
ncWQNYLDFHR	N-Term(TMT6plex); C2(Carbamidomethyl)	N	1.04897	0.850798	P56391	CX6B1_MOUSE	Cytochrome c oxidase subunit 6B1 (Cytochrome c oxidase subunit VIb isoform 1) (COX VIb-1)	Cox6b1 Cox6b	86
lcSGVLGTVVHGk	N-Term(TMT6plex); C2(Carbamidomethyl); K13(TMT6plex)	N	1.09688	0.852549	Q791V5	MTCH2_MOUSE	Mitochondrial carrier homolog 2	Mtch2	303
iVLDNSVFSEHR	N-Term(TMT6plex)	N	0.836621	0.853345	Q68FD5	CLH1_MOUSE	Clathrin heavy chain 1	Cltc	1675
yFENWSASMI	N-Term(TMT6plex); M9(Oxidation)	N	0.868202	0.853345	P00405	COX1_MOUSE	Cytochrome c oxidase subunit 1 (EC 1.9.3.1) (Cytochrome c oxidase polypeptide I)	Mtco1 COI mt-Co1	514
fLDLSLFTHR	N-Term(TMT6plex)	N	0.915918	0.853345	P53986	MOT1_MOUSE	Monocarboxylate transporter 1 (MCT 1) (Solute carrier family 16 member 1)	Slc16a1 Mct1	493
gPTITLTQIV	N-Term(TMT6plex)	N	0.876048	0.853345	Q9R1Q9	VAS1_MOUSE	V-type proton ATPase subunit S1 (V-ATPase subunit S1) (Protein C7-1) (V-ATPase Ac45 subunit) (V-ATPase S1 accessory protein) (Vacuolar proton pump subunit S1)	Atp6ap1 Atp6ip1 Atp6s1	463
lAQAWFNSHR	N-Term(TMT6plex)	N	1.1306	0.853345	Q9D024	CCD47_MOUSE	Coiled-coil domain-containing protein 47 (Adipocyte-specific protein 4) (Calumin)	Ccdc47 Asp4	483
fTHGFQNIVDAYGIGTYR	N-Term(TMT6plex)	N	0.779899	0.853345	Q9Z1G4	VPP1_MOUSE	V-type proton ATPase 116 kDa subunit a isoform 1 (V-ATPase 116 kDa isoform a1) (Clathrin-coated vesicle/synaptic vesicle proton pump 116 kDa subunit) (Vacuolar adenosine triphosphatase subunit Ac116) (Vacuolar proton pump subunit 1) (Vacuolar proton translocating ATPase 116 kDa subunit a isoform 1)	Atp6v0a1 Atp6n1	839
tVYSHLFDHVVNR	N-Term(TMT6plex)	N	0.89999	0.854002	Q64331	MYO6_MOUSE	Unconventional myosin-VI (Unconventional myosin-6)	Myo6 Sv	1265
iNVYYNEAAGNk	N-Term(TMT6plex); K12(TMT6plex)	N	1.08624	0.857995	Q7TMM9	TBB2A_MOUSE	Tubulin beta-2A chain	Tubb2a Tubb2	445
lHSLLGDYYQAIk	N-Term(TMT6plex); K13(TMT6plex)	N	0.898346	0.858201	Q8QZY1	EIF3L_MOUSE	Eukaryotic translation initiation factor 3 subunit L (eIF3l) (66 kDa tyrosine-rich heat shock protein) (67 kDa polymerase-associated factor) (Eukaryotic translation initiation factor 3 subunit 6-interacting protein) (Eukaryotic translation initiation factor 3 subunit E-interacting protein) (HSP-66Y) (PAF67)	Eif3l Eif3eip Eif3s6ip Paf67	564
lVLEVAQHLGESTVR	N-Term(TMT6plex)	N	1.08429	0.860112	P56480	ATPB_MOUSE	ATP synthase subunit beta, mitochondrial (EC 7.1.2.2) (ATP synthase F1 subunit beta)	Atp5f1b Atp5b	529
fYTLFGR	N-Term(TMT6plex)	N	0.894396	0.860112	Q8CGC7	SYEP_MOUSE	Bifunctional glutamate/proline--tRNA ligase (Bifunctional aminoacyl-tRNA synthetase) [Includes: Glutamate--tRNA ligase (EC 6.1.1.17) (Glutamyl-tRNA synthetase) (GluRS); Proline--tRNA ligase (EC 6.1.1.15) (Prolyl-tRNA synthetase) (ProRS)]	Eprs1 Eprs Qprs	1512
iREEFPDR	N-Term(TMT6plex)	N	1.15064	0.860112	Q9D6F9	TBB4A_MOUSE	Tubulin beta-4A chain (Tubulin beta-4 chain)	Tubb4a Tubb4	444
aLIDQEVk	N-Term(TMT6plex); K8(TMT6plex)	N	0.936129	0.860862	P97823	LYPA1_MOUSE	Acyl-protein thioesterase 1 (APT-1) (EC 3.1.2.-) (Lysophospholipase 1) (Lysophospholipase I) (LPL-I) (LysoPLA I)	Lypla1 Apt1 Pla1a	230
fAISELFAk	N-Term(TMT6plex); K9(TMT6plex)	N	1.15495	0.861091	P09405	NUCL_MOUSE	Nucleolin (Protein C23)	Ncl Nuc	707
gVVVATGDR	N-Term(TMT6plex)	N	1.06254	0.861103	Q6PIC6	AT1A3_MOUSE	Sodium/potassium-transporting ATPase subunit alpha-3 (Na(+)/K(+) ATPase alpha-3 subunit) (EC 7.2.2.13) (Na(+)/K(+) ATPase alpha(III) subunit) (Sodium pump subunit alpha-3)	Atp1a3	1013
vkEESSYLLESNR	N-Term(TMT6plex); K2(TMT6plex)	N	0.895273	0.863629	Q9D394	RUFY3_MOUSE	Protein RUFY3 (Rap2-interacting protein x) (RIPx) (Single axon-regulated protein 1) (Singar1)	Rufy3 D5Bwg0860e Ripx	469
hLQEYQDLLNVk	N-Term(TMT6plex); K12(TMT6plex)	N	1.1812	0.863675	P03995	ATP8_MOUSE	ATP synthase protein 8 (A6L) (F-ATPase subunit 8)	Mtatp8 Atp8 mt-Atp8	67
lSSLLENQISHFR	N-Term(TMT6plex)	N	0.933517	0.863675	Q8BYR5	CAPS2_MOUSE	Calcium-dependent secretion activator 2 (Calcium-dependent activator protein for secretion 2) (CAPS-2)	Cadps2 Caps2	1297
nSLcPSGGNILTPLLQQDcHQk	N-Term(TMT6plex); C4(Carbamidomethyl); C19(Carbamidomethyl); K22(TMT6plex)	N	0.798401	0.863675	P35762	CD81_MOUSE	CD81 antigen (26 kDa cell surface protein TAPA-1) (Target of the antiproliferative antibody 1) (CD antigen CD81)	Cd81 Tapa1	236
tYSWDNAQVILAGNk	N-Term(TMT6plex); K15(TMT6plex)	N	1.0895	0.863675	P62823	RAB3C_MOUSE	Ras-related protein Rab-3C	Rab3c	227
tAmNVNEIFMAIAk	N-Term(TMT6plex); M3(Oxidation); K14(TMT6plex)	N	0.900431	0.863675	P35278	RAB5C_MOUSE	Ras-related protein Rab-5C	Rab5c	216
eAFQNAYLELGGLGER	N-Term(TMT6plex)	N	0.87488	0.863675	Q6PIC6	AT1A3_MOUSE	Sodium/potassium-transporting ATPase subunit alpha-3 (Na(+)/K(+) ATPase alpha-3 subunit) (EC 7.2.2.13) (Na(+)/K(+) ATPase alpha(III) subunit) (Sodium pump subunit alpha-3)	Atp1a3	1013
yLETLLHSQQQLAk	N-Term(TMT6plex); K14(TMT6plex)	N	1.17521	0.863675	Q9WV80	SNX1_MOUSE	Sorting nexin-1	Snx1	522
mVNFLLk	N-Term(TMT6plex); K7(TMT6plex)	N	0.88696	0.866459	Q8C8R3	ANK2_MOUSE	Ankyrin-2 (ANK-2) (Ankyrin-B) (Brain ankyrin)	Ank2 AnkB	3898
yEDSNNLGTSHLLR	N-Term(TMT6plex)	N	1.05468	0.866459	Q9DB77	QCR2_MOUSE	Cytochrome b-c1 complex subunit 2, mitochondrial (Complex III subunit 2) (Core protein II) (Ubiquinol-cytochrome-c reductase complex core protein 2)	Uqcrc2	453
tPYTDVNIVTIR	N-Term(TMT6plex)	N	1.13359	0.866459	Q9D6R2	IDH3A_MOUSE	Isocitrate dehydrogenase [NAD] subunit alpha, mitochondrial (EC 1.1.1.41) (Isocitric dehydrogenase subunit alpha) (NAD(+)-specific ICDH subunit alpha)	Idh3a	366
lFNAIIHR	N-Term(TMT6plex)	N	0.884385	0.866459	Q9QXS1	PLEC_MOUSE	Plectin (PCN) (PLTN) (Plectin-1) (Plectin-6)	Plec Plec1	4691
lWNTLGVck	N-Term(TMT6plex); C8(Carbamidomethyl); K9(TMT6plex)	N	1.13053	0.866999	P68040	RACK1_MOUSE	Receptor of activated protein C kinase 1 (12-3) (Guanine nucleotide-binding protein subunit beta-2-like 1) (Receptor for activated C kinase) (Receptor of activated protein kinase C 1) (p205) [Cleaved into: Receptor of activated protein C kinase 1, N-terminally processed (Guanine nucleotide-binding protein subunit beta-2-like 1, N-terminally processed)]	Rack1 Gnb2-rs1 Gnb2l1	317
vLSIGDGIAR	N-Term(TMT6plex)	N	1.08954	0.869034	Q03265	ATPA_MOUSE	ATP synthase subunit alpha, mitochondrial (ATP synthase F1 subunit alpha)	Atp5f1a Atp5a1	553
lDWDDR	N-Term(TMT6plex)	N	1.06723	0.869842	Q6PIE5	AT1A2_MOUSE	Sodium/potassium-transporting ATPase subunit alpha-2 (Na(+)/K(+) ATPase alpha-2 subunit) (EC 7.2.2.13) (Na(+)/K(+) ATPase alpha(+) subunit) (Sodium pump subunit alpha-2)	Atp1a2	1020
sVVNLVDSIYk	N-Term(TMT6plex); K11(TMT6plex)	N	0.859887	0.870326	Q9R1V7	ADA23_MOUSE	Disintegrin and metalloproteinase domain-containing protein 23 (ADAM 23) (Metalloproteinase-like, disintegrin-like, and cysteine-rich protein 3) (MDC-3)	Adam23 Mdc3	829
hYPYISTR	N-Term(TMT6plex)	N	0.906883	0.870326	O08599	STXB1_MOUSE	Syntaxin-binding protein 1 (Protein unc-18 homolog 1) (Unc18-1) (Protein unc-18 homolog A) (Unc-18A)	Stxbp1	594
sTTTIGLVQALGAHLR	N-Term(TMT6plex)	N	0.835859	0.87352	Q922D8	C1TC_MOUSE	C-1-tetrahydrofolate synthase, cytoplasmic (C1-THF synthase) [Cleaved into: C-1-tetrahydrofolate synthase, cytoplasmic, N-terminally processed] [Includes: Methylenetetrahydrofolate dehydrogenase (EC 1.5.1.5); Methenyltetrahydrofolate cyclohydrolase (EC 3.5.4.9); Formyltetrahydrofolate synthetase (EC 6.3.4.3)]	Mthfd1	935
iPFLLSGTSYk	N-Term(TMT6plex); K11(TMT6plex)	N	0.906504	0.877942	Q99JY0	ECHB_MOUSE	Trifunctional enzyme subunit beta, mitochondrial (TP-beta) [Includes: 3-ketoacyl-CoA thiolase (EC 2.3.1.155) (EC 2.3.1.16) (Acetyl-CoA acyltransferase) (Beta-ketothiolase)]	Hadhb	475
lISWYDNEYGYSNR	N-Term(TMT6plex)	N	1.08775	0.878559	P16858	G3P_MOUSE	Glyceraldehyde-3-phosphate dehydrogenase (GAPDH) (EC 1.2.1.12) (Peptidyl-cysteine S-nitrosylase GAPDH) (EC 2.6.99.-)	Gapdh Gapd	333
lEEGPPVTTVLTR	N-Term(TMT6plex)	N	0.903901	0.878559	P35486	ODPA_MOUSE	Pyruvate dehydrogenase E1 component subunit alpha, somatic form, mitochondrial (EC 1.2.4.1) (PDHE1-A type I)	Pdha1 Pdha-1	390
mNEVISLWk	N-Term(TMT6plex); K9(TMT6plex)	N	0.928951	0.879571	P16546	CN37_MOUSE	2',3'-cyclic-nucleotide 3'-phosphodiesterase (CNP) (CNPase) (EC 3.1.4.37)	Cnp Cnp1	420
aTVVESSEk	N-Term(TMT6plex); K9(TMT6plex)	N	0.892889	0.884251	P61982	1433G_MOUSE	14-3-3 protein gamma [Cleaved into: 14-3-3 protein gamma, N-terminally processed]	Ywhag	247
vYYDLTR	N-Term(TMT6plex)	N	1.05249	0.88586	Q60597	ODO1_MOUSE	2-oxoglutarate dehydrogenase, mitochondrial (EC 1.2.4.2) (2-oxoglutarate dehydrogenase complex component E1) (OGDC-E1) (Alpha-ketoglutarate dehydrogenase)	Ogdh Kiaa4192	1023
rYPGGWVEk	N-Term(TMT6plex); K9(TMT6plex)	N	0.915954	0.88586	Q6PIE5	AT1A2_MOUSE	Sodium/potassium-transporting ATPase subunit alpha-2 (Na(+)/K(+) ATPase alpha-2 subunit) (EC 7.2.2.13) (Na(+)/K(+) ATPase alpha(+) subunit) (Sodium pump subunit alpha-2)	Atp1a2	1020
qITADk	N-Term(TMT6plex); K6(TMT6plex)	N	1.06727	0.885887	P51881	ADT2_MOUSE	ADP/ATP translocase 2 (ADP,ATP carrier protein 2) (Adenine nucleotide translocator 2) (ANT 2) (Solute carrier family 25 member 5) [Cleaved into: ADP/ATP translocase 2, N-terminally processed]	Slc25a5 Ant2	298
fGFQAPNVTFLHGR	N-Term(TMT6plex)	N	1.11486	0.885887	Q91WU5	AS3MT_MOUSE	Arsenite methyltransferase (EC 2.1.1.137) (Methylarsonite methyltransferase) (S-adenosyl-L-methionine:arsenic(III) methyltransferase)	As3mt Cyt19	376
nLPFSVENk	N-Term(TMT6plex); K9(TMT6plex)	N	0.975454	0.885887	P17665	COX7C_MOUSE	Cytochrome c oxidase subunit 7C, mitochondrial (Cytochrome c oxidase polypeptide VIIc)	Cox7c Cox7c1	63
tHIETVINALk	N-Term(TMT6plex); K11(TMT6plex)	N	1.10497	0.886283	P17427	AP2A1_MOUSE	AP-2 complex subunit alpha-1 (100 kDa coated vesicle protein A) (Adaptor protein complex AP-2 subunit alpha-1) (Adaptor-related protein complex 2 subunit alpha-1) (Alpha-adaptin A) (Alpha1-adaptin) (Clathrin assembly protein complex 2 alpha-A large chain) (Plasma membrane adaptor HA2/AP2 adaptin alpha A subunit)	Ap2a1 Adtaa Clapa1	977
vAVFFGGLSIk	N-Term(TMT6plex); K11(TMT6plex)	N	0.861722	0.886283	Q9Z1N5	DX39B_MOUSE	Spliceosome RNA helicase Ddx39b (EC 3.6.4.13) (56 kDa U2AF65-associated protein) (DEAD box protein UAP56) (HLA-B-associated transcript 1 protein)	Ddx39b Bat1 Bat1a Uap56	428
lLETLFVHR	N-Term(TMT6plex)	N	1.0952	0.886283	Q9CY27	TECR_MOUSE	Very-long-chain enoyl-CoA reductase (EC 1.3.1.93) (Synaptic glycoprotein SC2) (Trans-2,3-enoyl-CoA reductase) (TER)	Tecr Gpsn2	308
iLDIAcWVHHk	N-Term(TMT6plex); C6(Carbamidomethyl); K11(TMT6plex)	N	0.920019	0.886283	P18242	CATD_MOUSE	Cathepsin D (EC 3.4.23.5)	Ctsd	410
wLSPTQLSALck	N-Term(TMT6plex); C11(Carbamidomethyl); K12(TMT6plex)	N	0.883865	0.886283	Q9JI90	RNF14_MOUSE	E3 ubiquitin-protein ligase RNF14 (EC 2.3.2.31) (Androgen receptor-associated protein 54) (Protein Triad2) (RING finger protein 14)	Rnf14 Ara54 Triad2	485
vYMYQLFR	N-Term(TMT6plex)	N	0.886748	0.886283	Q2NL51	GSK3A_MOUSE	Glycogen synthase kinase-3 alpha (GSK-3 alpha) (EC 2.7.11.26) (Serine/threonine-protein kinase GSK3A) (EC 2.7.11.1)	Gsk3a	490
gFcFITFk	N-Term(TMT6plex); C3(Carbamidomethyl); K8(TMT6plex)	N	1.0983	0.886283	Q60668	HNRPD_MOUSE	Heterogeneous nuclear ribonucleoprotein D0 (hnRNP D0) (AU-rich element RNA-binding protein 1)	Hnrnpd Auf1 Hnrpd	355
wLLEFAAk	N-Term(TMT6plex); K8(TMT6plex)	N	0.943927	0.886283	Q91WC3	ACSL6_MOUSE	Long-chain-fatty-acid--CoA ligase 6 (EC 6.2.1.3) (Arachidonate--CoA ligase) (EC 6.2.1.15) (Long-chain acyl-CoA synthetase 6) (LACS 6)	Acsl6 Facl6	697
sWIHcWk	N-Term(TMT6plex); C5(Carbamidomethyl); K7(TMT6plex)	N	1.13364	0.886283	Q791T5	MTCH1_MOUSE	Mitochondrial carrier homolog 1 (Mitochondrial carrier-like protein 1)	Mtch1	389
yIAFDFHk	N-Term(TMT6plex); K8(TMT6plex)	N	1.08959	0.886283	Q9EP69	SAC1_MOUSE	Phosphatidylinositide phosphatase SAC1 (EC 3.1.3.-) (Suppressor of actin mutations 1-like protein)	Sacm1l Kiaa0851 Sac1	587
nLVDSYmAIVNk	N-Term(TMT6plex); M7(Oxidation); K12(TMT6plex)	N	1.3781	0.88687	P39053	DYN1_MOUSE	Dynamin-1 (EC 3.6.5.5)	Dnm1 Dnm Kiaa4093	867
nFGIWLR	N-Term(TMT6plex)	N	0.88052	0.887033	P62717	RL18A_MOUSE	60S ribosomal protein L18a	Rpl18a	176
eFSVYMTk	N-Term(TMT6plex); K8(TMT6plex)	N	1.07873	0.887033	P05202	AATC_MOUSE	Aspartate aminotransferase, cytoplasmic (cAspAT) (EC 2.6.1.1) (EC 2.6.1.3) (Cysteine aminotransferase, cytoplasmic) (Cysteine transaminase, cytoplasmic) (cCAT) (Glutamate oxaloacetate transaminase 1) (Transaminase A)	Got1	413
hFIEQGINVcLcQSYAk	N-Term(TMT6plex); C10(Carbamidomethyl); C12(Carbamidomethyl); K17(TMT6plex)	N	0.766988	0.887033	P05202	AATC_MOUSE	Aspartate aminotransferase, cytoplasmic (cAspAT) (EC 2.6.1.1) (EC 2.6.1.3) (Cysteine aminotransferase, cytoplasmic) (Cysteine transaminase, cytoplasmic) (cCAT) (Glutamate oxaloacetate transaminase 1) (Transaminase A)	Got1	413
sFLSPNQILk	N-Term(TMT6plex); K10(TMT6plex)	N	1.12112	0.887033	Q9DB20	ATPO_MOUSE	ATP synthase subunit O, mitochondrial (ATP synthase peripheral stalk subunit OSCP) (Oligomycin sensitivity conferral protein) (OSCP)	Atp5po Atp5o D12Wsu28e	213
wQNVHFHR	N-Term(TMT6plex)	N	0.932803	0.887033	Q6PHZ2	KCC2D_MOUSE	Calcium/calmodulin-dependent protein kinase type II subunit delta (CaM kinase II subunit delta) (CaMK-II subunit delta) (EC 2.7.11.17)	Camk2d Kiaa4163	499
sAYSGLQSSSYLMSAR	N-Term(TMT6plex); M13(Oxidation)	N	1.07858	0.887033	P08551	KCC4_MOUSE	Calcium/calmodulin-dependent protein kinase type IV (CaMK IV) (EC 2.7.11.17) (CaM kinase-GR)	Camk4	469
lYGFPYk	N-Term(TMT6plex); K7(TMT6plex)	N	0.915414	0.887033	Q8R1Q8	DC1L1_MOUSE	Cytoplasmic dynein 1 light intermediate chain 1 (Dynein light chain A) (DLC-A) (Dynein light intermediate chain 1, cytosolic)	Dync1li1 Dncli1 Dnclic1	523
tIMHLMINNVk	N-Term(TMT6plex); K11(TMT6plex)	N	0.899009	0.887033	Q8BZ98	DYN3_MOUSE	Dynamin-3 (EC 3.6.5.5)	Dnm3 Kiaa0820	863
ySLVIIPk	N-Term(TMT6plex); K8(TMT6plex)	N	1.05467	0.887033	Q9D023	MPC2_MOUSE	Mitochondrial pyruvate carrier 2 (Brain protein 44)	Mpc2 Brp44	127
iVEIVDAITTTAQSHQR	N-Term(TMT6plex)	N	0.860118	0.887033	P47857	PFKAM_MOUSE	ATP-dependent 6-phosphofructokinase, muscle type (ATP-PFK) (PFK-M) (EC 2.7.1.11) (6-phosphofructokinase type A) (Phosphofructo-1-kinase isozyme A) (PFK-A) (Phosphohexokinase)	Pfkm Pfk-m Pfka	780
eIGWADVGGWTGQGGSILGTk	N-Term(TMT6plex); K21(TMT6plex)	N	1.07216	0.887033	Q9WUA3	PFKAP_MOUSE	ATP-dependent 6-phosphofructokinase, platelet type (ATP-PFK) (PFK-P) (EC 2.7.1.11) (6-phosphofructokinase type C) (Phosphofructo-1-kinase isozyme C) (PFK-C) (Phosphohexokinase)	Pfkp Pfkc	784
wLFSTNHk	N-Term(TMT6plex); K8(TMT6plex)	N	1.12805	0.887033	P00397	COX1_MOUSE	Cytochrome c oxidase subunit 1 (EC 1.9.3.1) (Cytochrome c oxidase polypeptide I)	Mtco1 COI mt-Co1	514
iDSILEVVQTGR	N-Term(TMT6plex)	N	1.09874	0.887033	Q9JLB0	MPP6_MOUSE	MAGUK p55 subfamily member 6 (Dlgh4 protein) (P55T protein) (Protein associated with Lin-7 2)	Mpp6 Dlgh4 Pals2	553
eVVSDGEkPIPTSK	N-Term(TMT6plex); K8(TMT6plex)	N	0.878825	0.887033	Q5DU28	PCX2_MOUSE	Pecanex-like protein 2 (Pecanex homolog protein 2)	Pcnx2 Kiaa0435 Pcnxl2	2122
sFLFQLLk	N-Term(TMT6plex); K8(TMT6plex)	N	0.905152	0.889455	P49615	CDK5_MOUSE	Cyclin-dependent-like kinase 5 (EC 2.7.11.1) (CR6 protein kinase) (CRK6) (Cell division protein kinase 5) (Serine/threonine-protein kinase PSSALRE) (Tau protein kinase II catalytic subunit) (TPKII catalytic subunit)	Cdk5 Cdkn5 Crk6	292
lGGIGQFLAk	N-Term(TMT6plex); K10(TMT6plex)	N	0.938016	0.890384	O70133	DHX9_MOUSE	ATP-dependent RNA helicase A (EC 3.6.4.13) (DEAH box protein 9) (mHEL-5) (Nuclear DNA helicase II) (NDH II) (RNA helicase A) (RHA)	Dhx9 Ddx9	1380
vANVELYYk	N-Term(TMT6plex); K9(TMT6plex)	N	0.914183	0.891245	Q68FD5	CLH1_MOUSE	Clathrin heavy chain 1	Cltc	1675
lFTAFIk	N-Term(TMT6plex); K7(TMT6plex)	N	0.881654	0.891245	Q91ZS8	RED1_MOUSE	Double-stranded RNA-specific editase 1 (EC 3.5.4.37) (RNA-editing deaminase 1) (RNA-editing enzyme 1) (dsRNA adenosine deaminase)	Adarb1 Adar2 Red1	711
vQAMYIWVDGTGEGLR	N-Term(TMT6plex)	N	1.112	0.891245	P15105	GLNA_MOUSE	Glutamine synthetase (GS) (EC 6.3.1.2) (Glutamate--ammonia ligase) (Palmitoyltransferase GLUL) (EC 2.3.1.225)	Glul Glns	373
qLITDLVISk	N-Term(TMT6plex); K10(TMT6plex)	N	0.960571	0.891245	Q64332	SYN2_MOUSE	Synapsin-2 (Synapsin II)	Syn2	586
iDSLMDEIAFLk	N-Term(TMT6plex); K12(TMT6plex)	N	1.13168	0.891245	P08551	KCC4_MOUSE	Calcium/calmodulin-dependent protein kinase type IV (CaMK IV) (EC 2.7.11.17) (CaM kinase-GR)	Camk4	469
lGKRLEEVLAIR	N-Term(TMT6plex)	N	0.911757	0.891245	Q45VK7	DYHC2_MOUSE	Cytoplasmic dynein 2 heavy chain 1 (Cytoplasmic dynein 2 heavy chain) (Dynein cytoplasmic heavy chain 2) (Dynein heavy chain 11) (mDHC11) (Dynein heavy chain isotype 1B)	Dync2h1 Dhc1b Dnchc2 Kiaa1997	4306
hYLFDVQR	N-Term(TMT6plex)	N	1.12039	0.892308	Q9CQQ7	AT5F1_MOUSE	ATP synthase F(0) complex subunit B1, mitochondrial (ATP synthase peripheral stalk-membrane subunit b) (ATP synthase subunit b) (ATPase subunit b)	Atp5pb Atp5f1	256
fLMSLVNQVPk	N-Term(TMT6plex); K11(TMT6plex)	N	0.910772	0.892308	Q9DCH4	EIF3F_MOUSE	Eukaryotic translation initiation factor 3 subunit F (eIF3f) (Deubiquitinating enzyme eIF3f) (EC 3.4.19.12) (Eukaryotic translation initiation factor 3 subunit 5) (eIF-3-epsilon) (eIF3 p47)	Eif3f Eif3s5	361
yNTDcVQGLTHSk	N-Term(TMT6plex); C5(Carbamidomethyl); K13(TMT6plex)	N	0.934297	0.892662	Q6PIC6	AT1A3_MOUSE	Sodium/potassium-transporting ATPase subunit alpha-3 (Na(+)/K(+) ATPase alpha-3 subunit) (EC 7.2.2.13) (Na(+)/K(+) ATPase alpha(III) subunit) (Sodium pump subunit alpha-3)	Atp1a3	1013
sAAETVTk	N-Term(TMT6plex); K8(TMT6plex)	N	1.03812	0.893168	Q64433	CH10_MOUSE	10 kDa heat shock protein, mitochondrial (Hsp10) (10 kDa chaperonin) (Chaperonin 10) (CPN10)	Hspe1	102
dINQEVYNFLATAGAk	N-Term(TMT6plex); K16(TMT6plex)	N	1.07637	0.893168	Q99KI0	ACON_MOUSE	Aconitate hydratase, mitochondrial (Aconitase) (EC 4.2.1.3) (Citrate hydro-lyase)	Aco2	780
nNIALALEVTYR	N-Term(TMT6plex)	N	1.08733	0.893168	Q9CQQ7	AT5F1_MOUSE	ATP synthase F(0) complex subunit B1, mitochondrial (ATP synthase peripheral stalk-membrane subunit b) (ATP synthase subunit b) (ATPase subunit b)	Atp5pb Atp5f1	256
fHFLSLk	N-Term(TMT6plex); K7(TMT6plex)	N	1.1061	0.893168	Q8K448	ABCA5_MOUSE	ATP-binding cassette sub-family A member 5	Abca5 Kiaa1888	1642
sFEWLSQMR	N-Term(TMT6plex)	N	0.898065	0.893168	Q9JHU4	DYHC1_MOUSE	Cytoplasmic dynein 1 heavy chain 1 (Cytoplasmic dynein heavy chain 1) (Dynein heavy chain, cytosolic)	Dync1h1 Dhc1 Dnch1 Dnchc1 Dyhc	4644
aFVDFFSQcLHEEYk	N-Term(TMT6plex); C9(Carbamidomethyl); K15(TMT6plex)	N	1.07831	0.893168	O70503	DHB12_MOUSE	Very-long-chain 3-oxoacyl-CoA reductase (EC 1.1.1.330) (17-beta-hydroxysteroid dehydrogenase 12) (17-beta-HSD 12) (3-ketoacyl-CoA reductase) (KAR) (Estradiol 17-beta-dehydrogenase 12) (EC 1.1.1.62) (KIK-I)	Hsd17b12 Kik1	312
iFNTWLGDPSk	N-Term(TMT6plex); K11(TMT6plex)	N	1.05003	0.893824	P61922	GABT_MOUSE	4-aminobutyrate aminotransferase, mitochondrial (EC 2.6.1.19) ((S)-3-amino-2-methylpropionate transaminase) (EC 2.6.1.22) (GABA aminotransferase) (GABA-AT) (Gamma-amino-N-butyrate transaminase) (GABA transaminase) (GABA-T) (L-AIBAT)	Abat Gabat	500
cWYIHDFLk	N-Term(TMT6plex); C1(Carbamidomethyl); K9(TMT6plex)	N	1.08167	0.894057	Q9CR09	UFC1_MOUSE	Ubiquitin-fold modifier-conjugating enzyme 1 (Ufm1-conjugating enzyme 1)	Ufc1	167
eEFRPSAPYR	N-Term(TMT6plex)	N	1.15302	0.894234	P61922	GABT_MOUSE	4-aminobutyrate aminotransferase, mitochondrial (EC 2.6.1.19) ((S)-3-amino-2-methylpropionate transaminase) (EC 2.6.1.22) (GABA aminotransferase) (GABA-AT) (Gamma-amino-N-butyrate transaminase) (GABA transaminase) (GABA-T) (L-AIBAT)	Abat Gabat	500
tSVNVVGDSFGAGIVYHLSk	N-Term(TMT6plex); K20(TMT6plex)	N	0.805316	0.894234	P43006	EAA2_MOUSE	Excitatory amino acid transporter 2 (GLT-1) (Sodium-dependent glutamate/aspartate transporter 2) (Solute carrier family 1 member 2)	Slc1a2 Eaat2 Glt1	572
sAFIGIGFTDR	N-Term(TMT6plex)	N	1.08637	0.894597	Q9CR95	NECP1_MOUSE	Adaptin ear-binding coat-associated protein 1 (NECAP endocytosis-associated protein 1) (NECAP-1)	Necap1	275
vSFELFADk	N-Term(TMT6plex); K9(TMT6plex)	N	1.09113	0.895939	P17742	PPIA_MOUSE	Peptidyl-prolyl cis-trans isomerase A (PPIase A) (EC 5.2.1.8) (Cyclophilin A) (Cyclosporin A-binding protein) (Rotamase A) (SP18) [Cleaved into: Peptidyl-prolyl cis-trans isomerase A, N-terminally processed]	Ppia	164
iSQLYGDLk	N-Term(TMT6plex); K9(TMT6plex)	N	1.03977	0.895939	Q8K2B3	SDHA_MOUSE	Succinate dehydrogenase [ubiquinone] flavoprotein subunit, mitochondrial (EC 1.3.5.1) (Flavoprotein subunit of complex II) (Fp)	Sdha	664
sLkPDFVLIR	N-Term(TMT6plex); K3(TMT6plex)	N	1.04729	0.895939	O88935	SYN1_MOUSE	Synapsin-1 (Synapsin I)	Syn1 Syn-1	706
cNEIISWLDk	N-Term(TMT6plex); C1(Carbamidomethyl); K10(TMT6plex)	N	0.94432	0.897048	P63017	HSP7C_MOUSE	Heat shock cognate 71 kDa protein (Heat shock 70 kDa protein 8)	Hspa8 Hsc70 Hsc73	646
lDYILGLk	N-Term(TMT6plex); K8(TMT6plex)	N	1.12145	0.897048	Q6ZWN5	RS9_MOUSE	40S ribosomal protein S9	Rps9	194
lGAEVYHTLk	N-Term(TMT6plex); K10(TMT6plex)	N	0.990588	0.897048	P17183	ENOA_MOUSE	Alpha-enolase (EC 4.2.1.11) (2-phospho-D-glycerate hydro-lyase) (Enolase 1) (Non-neural enolase) (NNE)	Eno1 Eno-1	434
mSDGLFLQk	N-Term(TMT6plex); K9(TMT6plex)	N	0.925891	0.897048	Q9D6R2	IDH3A_MOUSE	Isocitrate dehydrogenase [NAD] subunit alpha, mitochondrial (EC 1.1.1.41) (Isocitric dehydrogenase subunit alpha) (NAD(+)-specific ICDH subunit alpha)	Idh3a	366
fAVFIEk	N-Term(TMT6plex); K7(TMT6plex)	N	0.941083	0.899101	P46660	AINX_MOUSE	Alpha-internexin (Alpha-Inx) (66 kDa neurofilament protein) (NF-66) (Neurofilament-66)	Ina	501
sAATLITHPFHVITLR	N-Term(TMT6plex)	N	0.874065	0.899633	Q791V5	MTCH2_MOUSE	Mitochondrial carrier homolog 2	Mtch2	303
nFAIGYYLk	N-Term(TMT6plex); K9(TMT6plex)	N	0.934988	0.900364	D3Z7P3	GLSK_MOUSE	Glutaminase kidney isoform, mitochondrial (GLS) (EC 3.5.1.2) [Cleaved into: Glutaminase kidney isoform, mitochondrial 68 kDa chain; Glutaminase kidney isoform, mitochondrial 65 kDa chain]	Gls Gls1 Kiaa0838	674
vIVVGNPANTNcLTASk	N-Term(TMT6plex); C12(Carbamidomethyl); K17(TMT6plex)	N	1.20457	0.902646	P14152	RL7_MOUSE	60S ribosomal protein L7	Rpl7	270
rFEEALQSIFNR	N-Term(TMT6plex)	N	1.06841	0.902646	Q5SYD0	MYO1D_MOUSE	Unconventional myosin-Id	Myo1d	1006
lYTLVTYVPVTTFk	N-Term(TMT6plex); K14(TMT6plex)	N	1.12497	0.904612	P62900	RL31_MOUSE	60S ribosomal protein L31	Rpl31	125
qLQALTcDLESLR	N-Term(TMT6plex); C7(Carbamidomethyl)	N	1.1027	0.906496	P03995	ATP8_MOUSE	ATP synthase protein 8 (A6L) (F-ATPase subunit 8)	Mtatp8 Atp8 mt-Atp8	67
eFVWNPR	N-Term(TMT6plex)	N	1.03451	0.906496	P14231	MDHC_MOUSE	Malate dehydrogenase, cytoplasmic (EC 1.1.1.37) (Cytosolic malate dehydrogenase)	Mdh1 Mor2	334
qPSVTISSk	N-Term(TMT6plex); K9(TMT6plex)	N	1.02127	0.906496	P08553	NFL_MOUSE	Neurofilament light polypeptide (NF-L) (68 kDa neurofilament protein) (Neurofilament triplet L protein)	Nefl Nf68 Nfl	543
gYGFGLIk	N-Term(TMT6plex); K8(TMT6plex)	N	0.966408	0.906496	Q60932	VDAC1_MOUSE	Voltage-dependent anion-selective channel protein 1 (VDAC-1) (mVDAC1) (Outer mitochondrial membrane protein porin 1) (Plasmalemmal porin) (Voltage-dependent anion-selective channel protein 5) (VDAC-5) (mVDAC5)	Vdac1 Vdac5	296
lAQFVEHWk	N-Term(TMT6plex); K9(TMT6plex)	N	0.958072	0.906497	P16546	CN37_MOUSE	2',3'-cyclic-nucleotide 3'-phosphodiesterase (CNP) (CNPase) (EC 3.1.4.37)	Cnp Cnp1	420
vHQLETQNR	N-Term(TMT6plex)	N	1.26318	0.906497	P46660	AINX_MOUSE	Alpha-internexin (Alpha-Inx) (66 kDa neurofilament protein) (NF-66) (Neurofilament-66)	Ina	501
lGEYGFQNAILVR	N-Term(TMT6plex)	N	0.939823	0.906497	P07724	ANXA2_MOUSE	Annexin A2 (Annexin II) (Annexin-2) (Calpactin I heavy chain) (Calpactin-1 heavy chain) (Chromobindin-8) (Lipocortin II) (Placental anticoagulant protein IV) (PAP-IV) (Protein I) (p36)	Anxa2 Anx2 Cal1h	339
tYFTPYR	N-Term(TMT6plex)	N	1.06965	0.906497	P0DP60	LYNX1_MOUSE	Ly-6/neurotoxin-like protein 1 (GC26)	Lynx1	116
vIcLVGAGISTSAGIPDFR	N-Term(TMT6plex); C3(Carbamidomethyl)	N	0.917835	0.906497	Q8VDQ8	SIR2_MOUSE	NAD-dependent protein deacetylase sirtuin-2 (EC 2.3.1.286) (Regulatory protein SIR2 homolog 2) (SIR2-like protein 2) (mSIR2L2)	Sirt2 Sir2l2	389
nTVIATGGYGR	N-Term(TMT6plex)	N	1.08522	0.907776	Q8K2B3	SDHA_MOUSE	Succinate dehydrogenase [ubiquinone] flavoprotein subunit, mitochondrial (EC 1.3.5.1) (Flavoprotein subunit of complex II) (Fp)	Sdha	664
vGSHITGGDIYGIVNENSLIk	N-Term(TMT6plex); K21(TMT6plex)	N	1.07566	0.907776	P50516	VATA_MOUSE	V-type proton ATPase catalytic subunit A (V-ATPase subunit A) (EC 7.1.2.2) (V-ATPase 69 kDa subunit) (Vacuolar proton pump subunit alpha)	Atp6v1a Atp6a1 Atp6a2 Atp6v1a1	617
yLAQYYFk	N-Term(TMT6plex); K8(TMT6plex)	N	0.966603	0.907776	Q8BGZ4	CDC23_MOUSE	Cell division cycle protein 23 homolog (Anaphase-promoting complex subunit 8) (APC8) (Cyclosome subunit 8)	Cdc23 Anapc8	597
dIVHSGLAYTMER	N-Term(TMT6plex)	N	1.05312	0.907776	P26443	DHE3_MOUSE	Glutamate dehydrogenase 1, mitochondrial (GDH 1) (EC 1.4.1.3)	Glud1 Glud	558
nFLINYYNR	N-Term(TMT6plex)	N	0.933215	0.907776	Q9D8U8	SNX5_MOUSE	Sorting nexin-5	Snx5	404
iQFNESFAEmNR	N-Term(TMT6plex); M10(Oxidation)	N	1.07537	0.908003	P19783	COX41_MOUSE	Cytochrome c oxidase subunit 4 isoform 1, mitochondrial (Cytochrome c oxidase polypeptide IV) (Cytochrome c oxidase subunit IV isoform 1) (COX IV-1)	Cox4i1 Cox4 Cox4a	169
eTVDSFLDLLR	N-Term(TMT6plex)	N	1.19365	0.908003	O35874	SATT_MOUSE	Neutral amino acid transporter A (Alanine/serine/cysteine/threonine transporter 1) (ASCT-1) (SATT) (Solute carrier family 1 member 4)	Slc1a4 Asct1	532
mFQTLIQk	N-Term(TMT6plex); K8(TMT6plex)	N	0.95064	0.908003	P56379	ATP68_MOUSE	ATP synthase subunit ATP5MPL, mitochondrial (6.8 kDa mitochondrial proteolipid protein) (MLQ)	Atp5mpl Mp68	58
yYTSASGDEMVSLk	N-Term(TMT6plex); K14(TMT6plex)	N	1.10307	0.908003	P07901	HS90A_MOUSE	Heat shock protein HSP 90-alpha (Heat shock 86 kDa) (HSP 86) (HSP86) (Tumor-specific transplantation 86 kDa antigen) (TSTA)	Hsp90aa1 Hsp86 Hsp86-1 Hspca	733
nQSYLQLLcSLQNk	N-Term(TMT6plex); C9(Carbamidomethyl); K14(TMT6plex)	N	0.92479	0.908376	Q9CQU5	ZWINT_MOUSE	ZW10 interactor (ZW10-interacting protein 1) (Zwint-1)	Zwint D10Ertd749e	252
lAQILSAcILSk	N-Term(TMT6plex); C8(Carbamidomethyl); K12(TMT6plex)	N	0.8666	0.908638	Q9JJJ7	PORCN_MOUSE	Protein-serine O-palmitoleoyltransferase porcupine (mPORC) (EC 2.3.1.250)	Porcn Porc Ppn	461
lSILYPATTGR	N-Term(TMT6plex)	N	0.965405	0.908653	O08709	PRDX6_MOUSE	Peroxiredoxin-6 (EC 1.11.1.15) (1-Cys peroxiredoxin) (1-Cys PRX) (Acidic calcium-independent phospholipase A2) (aiPLA2) (EC 3.1.1.4) (Antioxidant protein 2) (Non-selenium glutathione peroxidase) (NSGPx)	Prdx6 Aop2 Ltw4 Prdx5	224
aAFGLSEAGFNTAcLTk	N-Term(TMT6plex); C14(Carbamidomethyl); K17(TMT6plex)	N	1.07525	0.908653	Q8K2B3	SDHA_MOUSE	Succinate dehydrogenase [ubiquinone] flavoprotein subunit, mitochondrial (EC 1.3.5.1) (Flavoprotein subunit of complex II) (Fp)	Sdha	664
dLVPDLSNFYAQYk	N-Term(TMT6plex); K14(TMT6plex)	N	0.957854	0.908653	Q9CQA3	SDHB_MOUSE	Succinate dehydrogenase [ubiquinone] iron-sulfur subunit, mitochondrial (EC 1.3.5.1) (Iron-sulfur subunit of complex II) (Ip)	Sdhb	282
iALTDNSLIAR	N-Term(TMT6plex)	N	1.04969	0.909439	P14148	RL7_MOUSE	60S ribosomal protein L7	Rpl7	270
acLYAGVk	N-Term(TMT6plex); C2(Carbamidomethyl); K8(TMT6plex)	N	1.10091	0.909439	P15105	GLNA_MOUSE	Glutamine synthetase (GS) (EC 6.3.1.2) (Glutamate--ammonia ligase) (Palmitoyltransferase GLUL) (EC 2.3.1.225)	Glul Glns	373
aENSSLNLIGk	N-Term(TMT6plex); K11(TMT6plex)	N	1.0682	0.909439	P46460	NSF_MOUSE	Vesicle-fusing ATPase (EC 3.6.4.6) (N-ethylmaleimide-sensitive fusion protein) (NEM-sensitive fusion protein) (Suppressor of K(+) transport growth defect 2) (Protein SKD2) (Vesicular-fusion protein NSF)	Nsf Skd2	744
lTSAINELNHcLSLR	N-Term(TMT6plex); C11(Carbamidomethyl)	N	1.11156	0.909439	Q8CGC7	SYEP_MOUSE	Bifunctional glutamate/proline--tRNA ligase (Bifunctional aminoacyl-tRNA synthetase) [Includes: Glutamate--tRNA ligase (EC 6.1.1.17) (Glutamyl-tRNA synthetase) (GluRS); Proline--tRNA ligase (EC 6.1.1.15) (Prolyl-tRNA synthetase) (ProRS)]	Eprs1 Eprs Qprs	1512
lALFNPDVSWDR	N-Term(TMT6plex)	N	1.06072	0.911149	Q62425	NDUA4_MOUSE	Cytochrome c oxidase subunit NDUFA4	Ndufa4	82
aLIQYFSPYVSADMHk	N-Term(TMT6plex); K16(TMT6plex)	N	0.933279	0.911551	Q99LD4	CSN1_MOUSE	COP9 signalosome complex subunit 1 (SGN1) (Signalosome subunit 1) (G protein pathway suppressor 1) (GPS-1) (JAB1-containing signalosome subunit 1)	Gps1 Cops1 Csn1	471
lAGALAGLIAk	N-Term(TMT6plex); K11(TMT6plex)	N	1.02109	0.911551	Q91ZU6	DYST_MOUSE	Dystonin (Bullous pemphigoid antigen 1) (BPA) (Dystonia musculorum protein) (Hemidesmosomal plaque protein) (Microtubule actin cross-linking factor 2)	Dst Bpag1 Macf2	7393
gGGAISHMLLPFR	N-Term(TMT6plex)	N	0.912666	0.911551	Q5M8N4	D39U1_MOUSE	Epimerase family protein SDR39U1 (EC 1.1.1.-) (Short-chain dehydrogenase/reductase family 39U member 1)	Sdr39u1	293
qIIEQLSSGFFSPk	N-Term(TMT6plex); K14(TMT6plex)	N	0.913445	0.911551	Q9WUB3	PYGM_MOUSE	Glycogen phosphorylase, muscle form (EC 2.4.1.1) (Myophosphorylase)	Pygm	842
fRPTLVFR	N-Term(TMT6plex)	N	0.887231	0.911551	P61922	GABT_MOUSE	4-aminobutyrate aminotransferase, mitochondrial (EC 2.6.1.19) ((S)-3-amino-2-methylpropionate transaminase) (EC 2.6.1.22) (GABA aminotransferase) (GABA-AT) (Gamma-amino-N-butyrate transaminase) (GABA transaminase) (GABA-T) (L-AIBAT)	Abat Gabat	500
hLIIGVSSDR	N-Term(TMT6plex)	N	1.06106	0.911551	Q91VR2	ATPG_MOUSE	ATP synthase subunit gamma, mitochondrial (ATP synthase F1 subunit gamma) (F-ATPase gamma subunit)	Atp5f1c Atp5c1	298
iITQMLQYHNk	N-Term(TMT6plex); K11(TMT6plex)	N	0.96117	0.911551	Q08460	KCMA1_MOUSE	Calcium-activated potassium channel subunit alpha-1 (BK channel) (BKCA alpha) (Calcium-activated potassium channel, subfamily M subunit alpha-1) (K(VCA)alpha) (KCa1.1) (Maxi K channel) (MaxiK) (Slo-alpha) (Slo1) (mSlo1) (Slowpoke homolog) (Slo homolog) (mSlo)	Kcnma1 Kcnma	1209
yMHLFSTIk	N-Term(TMT6plex); K9(TMT6plex)	N	0.933741	0.911551	O88507	CNTFR_MOUSE	Ciliary neurotrophic factor receptor subunit alpha (CNTF receptor subunit alpha) (CNTFR-alpha)	Cntfr	372
lYQEMFAWk	N-Term(TMT6plex); K9(TMT6plex)	N	1.04886	0.911551	Q9JHU4	DYHC1_MOUSE	Cytoplasmic dynein 1 heavy chain 1 (Cytoplasmic dynein heavy chain 1) (Dynein heavy chain, cytosolic)	Dync1h1 Dhc1 Dnch1 Dnchc1 Dyhc	4644
lLSVFMSR	N-Term(TMT6plex)	N	1.08657	0.911551	A2AN08	UBR4_MOUSE	E3 ubiquitin-protein ligase UBR4 (EC 2.3.2.27) (N-recognin-4) (RING-type E3 ubiquitin transferase UBR4) (Zinc finger UBR1-type protein 1) (p600)	Ubr4 Kiaa0462 Zubr1	5180
iISLFck	N-Term(TMT6plex); C6(Carbamidomethyl); K7(TMT6plex)	N	1.15976	0.911551	Q810Y8	PRAL7_MOUSE	Preferentially expressed antigen in melanoma-like protein 7 (Prame-like 7)	Pramel7	479
lGQIYQSWLDk	N-Term(TMT6plex); K11(TMT6plex)	N	1.05842	0.911551	Q9CQU3	RER1_MOUSE	Protein RER1	Rer1	196
tVISQSLSk	N-Term(TMT6plex); K9(TMT6plex)	N	1.04971	0.911551	P50516	VATA_MOUSE	V-type proton ATPase catalytic subunit A (V-ATPase subunit A) (EC 7.1.2.2) (V-ATPase 69 kDa subunit) (Vacuolar proton pump subunit alpha)	Atp6v1a Atp6a1 Atp6a2 Atp6v1a1	617
cNTQQPGcENVcYDk	N-Term(TMT6plex); C1(Carbamidomethyl); C8(Carbamidomethyl); C12(Carbamidomethyl); K15(TMT6plex)	N	0.909846	0.911827	P23242	CXA1_MOUSE	Gap junction alpha-1 protein (Connexin-43) (Cx43) (Gap junction 43 kDa heart protein)	Gja1 Cxn-43	382
nLDYVATSIHEAVTk	N-Term(TMT6plex); K15(TMT6plex)	N	1.21322	0.912021	P05201	AATC_MOUSE	Aspartate aminotransferase, cytoplasmic (cAspAT) (EC 2.6.1.1) (EC 2.6.1.3) (Cysteine aminotransferase, cytoplasmic) (Cysteine transaminase, cytoplasmic) (cCAT) (Glutamate oxaloacetate transaminase 1) (Transaminase A)	Got1	413
yLGPAVLMQAYR	N-Term(TMT6plex)	N	0.869302	0.912694	Q9CQA3	SDHB_MOUSE	Succinate dehydrogenase [ubiquinone] iron-sulfur subunit, mitochondrial (EC 1.3.5.1) (Iron-sulfur subunit of complex II) (Ip)	Sdhb	282
cLIEILASR	N-Term(TMT6plex); C1(Carbamidomethyl)	N	1.07869	0.916071	P14824	ANXA6_MOUSE	Annexin A6 (67 kDa calelectrin) (Annexin VI) (Annexin-6) (Calphobindin-II) (CPB-II) (Chromobindin-20) (Lipocortin VI) (Protein III) (p68) (p70)	Anxa6 Anx6	673
iTIPVQTFSNLQIR	N-Term(TMT6plex)	N	1.09356	0.916663	P03995	ATP8_MOUSE	ATP synthase protein 8 (A6L) (F-ATPase subunit 8)	Mtatp8 Atp8 mt-Atp8	67
fLSQPFQVAEVFTGHmGk	N-Term(TMT6plex); M16(Oxidation); K18(TMT6plex)	N	0.860757	0.916663	P56480	ATPB_MOUSE	ATP synthase subunit beta, mitochondrial (EC 7.1.2.2) (ATP synthase F1 subunit beta)	Atp5f1b Atp5b	529
iSGETIFVTAPHEATAGIIGVNR	N-Term(TMT6plex)	N	1.0352	0.916663	Q68FD5	CLH1_MOUSE	Clathrin heavy chain 1	Cltc	1675
hIAEVSQEVTR	N-Term(TMT6plex)	N	0.914356	0.916663	O08599	STXB1_MOUSE	Syntaxin-binding protein 1 (Protein unc-18 homolog 1) (Unc18-1) (Protein unc-18 homolog A) (Unc-18A)	Stxbp1	594
iLVPEGTR	N-Term(TMT6plex)	N	0.965434	0.916663	Q8BMF4	ODP2_MOUSE	Dihydrolipoyllysine-residue acetyltransferase component of pyruvate dehydrogenase complex, mitochondrial (EC 2.3.1.12) (Dihydrolipoamide acetyltransferase component of pyruvate dehydrogenase complex) (Pyruvate dehydrogenase complex component E2) (PDC-E2) (PDCE2)	Dlat	642
vFNLYPR	N-Term(TMT6plex)	N	0.934893	0.916663	O08553	DPYL2_MOUSE	Dihydropyrimidinase-related protein 2 (DRP-2) (Unc-33-like phosphoprotein 2) (ULIP-2)	Dpysl2 Crmp2 Ulip2	572
lLASALQIHR	N-Term(TMT6plex)	N	1.0325	0.916663	O55026	ENTP2_MOUSE	Ectonucleoside triphosphate diphosphohydrolase 2 (NTPDase 2) (EC 3.6.1.-) (CD39 antigen-like 1) (Ecto-ATP diphosphohydrolase 2) (Ecto-ATPDase 2) (Ecto-ATPase 2)	Entpd2 Cd39l1	495
lLEFIGFSGNR	N-Term(TMT6plex)	N	0.867669	0.916663	Q8BYY4	TT39B_MOUSE	Tetratricopeptide repeat protein 39B (TPR repeat protein 39B)	Ttc39b T39	617
fFFDVGSNk	N-Term(TMT6plex); K9(TMT6plex)	N	1.09094	0.916663	P42669	PURA_MOUSE	Transcriptional activator protein Pur-alpha (Purine-rich single-stranded DNA-binding protein alpha)	Pura	321
fYMVSYYER	N-Term(TMT6plex)	N	0.956714	0.916663	Q920I9	WDR7_MOUSE	WD repeat-containing protein 7 (TGF-beta resistance-associated protein TRAG)	Wdr7 Kiaa0541 Trag	1489
lQQAVMLGALTEVPVPTR	N-Term(TMT6plex)	N	0.898297	0.917062	O88343	S4A4_MOUSE	Electrogenic sodium bicarbonate cotransporter 1 (Sodium bicarbonate cotransporter) (Na(+)/HCO3(-) cotransporter) (Solute carrier family 4 member 4)	Slc4a4 Nbc1 Nbce1	1079
lELVSYFGk	N-Term(TMT6plex); K9(TMT6plex)	N	1.09191	0.917062	P16330	CN37_MOUSE	2',3'-cyclic-nucleotide 3'-phosphodiesterase (CNP) (CNPase) (EC 3.1.4.37)	Cnp Cnp1	420
fTVLTESAAk	N-Term(TMT6plex); K10(TMT6plex)	N	1.03904	0.917249	P08551	KCC4_MOUSE	Calcium/calmodulin-dependent protein kinase type IV (CaMK IV) (EC 2.7.11.17) (CaM kinase-GR)	Camk4	469
lLLTPWVk	N-Term(TMT6plex); K8(TMT6plex)	N	1.12073	0.917249	P23116	EIF3A_MOUSE	Eukaryotic translation initiation factor 3 subunit A (eIF3a) (Centrosomin) (Eukaryotic translation initiation factor 3 subunit 10) (eIF-3-theta) (eIF3 p167) (eIF3 p180) (eIF3 p185) (p162)	Eif3a Csma Eif3 Eif3s10	1344
dVAGDASESALLk	N-Term(TMT6plex); K13(TMT6plex)	N	1.04365	0.917249	Q6PIC6	AT1A3_MOUSE	Sodium/potassium-transporting ATPase subunit alpha-3 (Na(+)/K(+) ATPase alpha-3 subunit) (EC 7.2.2.13) (Na(+)/K(+) ATPase alpha(III) subunit) (Sodium pump subunit alpha-3)	Atp1a3	1013
aTLEMVNHEk	N-Term(TMT6plex); K10(TMT6plex)	N	0.960483	0.917249	P08553	NFL_MOUSE	Neurofilament light polypeptide (NF-L) (68 kDa neurofilament protein) (Neurofilament triplet L protein)	Nefl Nf68 Nfl	543
tVEALYk	N-Term(TMT6plex); K7(TMT6plex)	N	1.04534	0.917249	Q8VEM8	MPCP_MOUSE	Phosphate carrier protein, mitochondrial (Phosphate transport protein) (PTP) (Solute carrier family 25 member 3)	Slc25a3	357
vIcILSHPIk	N-Term(TMT6plex); C3(Carbamidomethyl); K10(TMT6plex)	N	1.07482	0.917249	Q61598	GDIB_MOUSE	Rab GDP dissociation inhibitor beta (Rab GDI beta) (GDI-3) (Guanosine diphosphate dissociation inhibitor 2) (GDI-2)	Gdi2 Gdi3	445
tEISFRPNDPk	N-Term(TMT6plex); K11(TMT6plex)	N	0.931811	0.919511	P14094	NCAM1_MOUSE	Neural cell adhesion molecule 1 (N-CAM-1) (NCAM-1) (CD antigen CD56)	Ncam1 Ncam	1115
sAYSGLQSSSYLmSAR	N-Term(TMT6plex)	N	0.9551	0.919511	P08551	KCC4_MOUSE	Calcium/calmodulin-dependent protein kinase type IV (CaMK IV) (EC 2.7.11.17) (CaM kinase-GR)	Camk4	469
nAGVEGSLIVEk	N-Term(TMT6plex); K12(TMT6plex)	N	1.03343	0.920136	P63038	CH60_MOUSE	60 kDa heat shock protein, mitochondrial (EC 5.6.1.7) (60 kDa chaperonin) (Chaperonin 60) (CPN60) (HSP-65) (Heat shock protein 60) (HSP-60) (Hsp60) (Mitochondrial matrix protein P1)	Hspd1 Hsp60	573
fQLYNWLEk	N-Term(TMT6plex); K9(TMT6plex)	N	0.945782	0.920136	Q8BPN8	DMXL2_MOUSE	DmX-like protein 2 (Rabconnectin-3)	Dmxl2 Kiaa0856	3032
cIGGVIFFHETLYQk	N-Term(TMT6plex); C1(Carbamidomethyl); K15(TMT6plex)	N	0.823759	0.920136	P05063	ALDOC_MOUSE	Fructose-bisphosphate aldolase C (EC 4.1.2.13) (Aldolase 3) (Brain-type aldolase) (Scrapie-responsive protein 2) (Zebrin II)	Aldoc Aldo3 Scrg2	363
nFPNAIEHTLQWAR	N-Term(TMT6plex)	N	0.929686	0.920136	Q02053	UBA1_MOUSE	Ubiquitin-like modifier-activating enzyme 1 (EC 6.2.1.45) (Ubiquitin-activating enzyme E1) (Ubiquitin-activating enzyme E1 X) (Ubiquitin-like modifier-activating enzyme 1 X)	Uba1 Sbx Ube1 Ube1ax Ube1x	1058
sSVLESLVGR	N-Term(TMT6plex)	N	0.945583	0.920145	Q8K1M6	DNM1L_MOUSE	Dynamin-1-like protein (EC 3.6.5.5) (Dynamin family member proline-rich carboxyl-terminal domain less) (Dymple) (Dynamin-related protein 1)	Dnm1l Drp1	742
iLAcAPLYHWR	N-Term(TMT6plex); C4(Carbamidomethyl)	N	1.18156	0.920782	P43406	ITAV_MOUSE	Integrin alpha-V (Vitronectin receptor subunit alpha) (CD antigen CD51) [Cleaved into: Integrin alpha-V heavy chain; Integrin alpha-V light chain]	Itgav	1044
nHGIAGLYk	N-Term(TMT6plex); K9(TMT6plex)	N	1.03303	0.920782	Q9D6M3	GHC1_MOUSE	Mitochondrial glutamate carrier 1 (GC-1) (Glutamate/H(+) symporter 1) (Solute carrier family 25 member 22)	Slc25a22 Gc1	323
lSEIVTLAk	N-Term(TMT6plex); K9(TMT6plex)	N	0.955887	0.920782	Q9Z2I9	SUCB1_MOUSE	Succinate--CoA ligase [ADP-forming] subunit beta, mitochondrial (EC 6.2.1.5) (ATP-specific succinyl-CoA synthetase subunit beta) (A-SCS) (Succinyl-CoA synthetase beta-A chain) (SCS-betaA)	Sucla2	463
ySNVIQLLHIk	N-Term(TMT6plex); K11(TMT6plex)	N	0.881555	0.920827	Q9Z329	ITPR2_MOUSE	Inositol 1,4,5-trisphosphate receptor type 2 (IP3 receptor isoform 2) (IP3R 2) (InsP3R2) (Inositol 1,4,5-trisphosphate type V receptor) (Type 2 inositol 1,4,5-trisphosphate receptor) (Type 2 InsP3 receptor)	Itpr2 Itpr5	2701
hSQFIGYPITLFVEk	N-Term(TMT6plex); K15(TMT6plex)	N	1.04624	0.920858	P07901	HS90A_MOUSE	Heat shock protein HSP 90-alpha (Heat shock 86 kDa) (HSP 86) (HSP86) (Tumor-specific transplantation 86 kDa antigen) (TSTA)	Hsp90aa1 Hsp86 Hsp86-1 Hspca	733
nVNAGGHk	N-Term(TMT6plex); K8(TMT6plex)	N	1.11431	0.920858	Q60932	VDAC1_MOUSE	Voltage-dependent anion-selective channel protein 1 (VDAC-1) (mVDAC1) (Outer mitochondrial membrane protein porin 1) (Plasmalemmal porin) (Voltage-dependent anion-selective channel protein 5) (VDAC-5) (mVDAC5)	Vdac1 Vdac5	296
vLGYFLk	N-Term(TMT6plex); K7(TMT6plex)	N	0.936559	0.920858	Q9EPN1	NBEA_MOUSE	Neurobeachin (Lysosomal-trafficking regulator 2)	Nbea Lyst2	2936
gWAPTLIGYSmQGLck	N-Term(TMT6plex); M11(Oxidation); C15(Carbamidomethyl); K16(TMT6plex)	N	0.879295	0.920885	Q8VEM8	MPCP_MOUSE	Phosphate carrier protein, mitochondrial (Phosphate transport protein) (PTP) (Solute carrier family 25 member 3)	Slc25a3	357
yITPDQLADLYk	N-Term(TMT6plex); K12(TMT6plex)	N	0.950419	0.920885	P17182	ENOA_MOUSE	Alpha-enolase (EC 4.2.1.11) (2-phospho-D-glycerate hydro-lyase) (Enolase 1) (Non-neural enolase) (NNE)	Eno1 Eno-1	434
iQEAGTEVVk	N-Term(TMT6plex); K10(TMT6plex)	N	0.943976	0.924037	P08249	ENPL_MOUSE	Endoplasmin (94 kDa glucose-regulated protein) (GRP-94) (Endoplasmic reticulum resident protein 99) (ERp99) (Heat shock protein 90 kDa beta member 1) (Polymorphic tumor rejection antigen 1) (Tumor rejection antigen gp96)	Hsp90b1 Grp94 Tra-1 Tra1	802
fFQMVGLk	N-Term(TMT6plex); K8(TMT6plex)	N	0.931023	0.924037	P32848	PRVA_MOUSE	Parvalbumin alpha	Pvalb Pva	110
lTGFHETSNINDFSAGVANR	N-Term(TMT6plex)	N	1.13084	0.925531	P15105	GLNA_MOUSE	Glutamine synthetase (GS) (EC 6.3.1.2) (Glutamate--ammonia ligase) (Palmitoyltransferase GLUL) (EC 2.3.1.225)	Glul Glns	373
yGAATANYMEVVSLLk	N-Term(TMT6plex); K16(TMT6plex)	N	0.966377	0.925886	Q64521	GPDM_MOUSE	Glycerol-3-phosphate dehydrogenase, mitochondrial (GPD-M) (GPDH-M) (EC 1.1.5.3) (Protein TISP38)	Gpd2 Gdm1	727
vDAILcVAGGWAGGNAk	N-Term(TMT6plex); C6(Carbamidomethyl); K17(TMT6plex)	N	0.894069	0.926846	Q8BVI4	DHPR_MOUSE	Dihydropteridine reductase (EC 1.5.1.34) (HDHPR) (Quinoid dihydropteridine reductase)	Qdpr Dhpr	241
aGQVFLEELGNHk	N-Term(TMT6plex); K13(TMT6plex)	N	1.06035	0.926846	P16330	CN37_MOUSE	2',3'-cyclic-nucleotide 3'-phosphodiesterase (CNP) (CNPase) (EC 3.1.4.37)	Cnp Cnp1	420
nLQSAEEWYk	N-Term(TMT6plex); K10(TMT6plex)	N	1.0432	0.926846	P46660	AINX_MOUSE	Alpha-internexin (Alpha-Inx) (66 kDa neurofilament protein) (NF-66) (Neurofilament-66)	Ina	501
wVVTLYNSk	N-Term(TMT6plex); K9(TMT6plex)	N	1.07082	0.926846	Q99L04	DHRS1_MOUSE	Dehydrogenase/reductase SDR family member 1 (EC 1.1.-.-)	Dhrs1 D14ertd484e	313
vTSTEFISLR	N-Term(TMT6plex)	N	0.953715	0.926846	Q8CHC4	SYNJ1_MOUSE	Synaptojanin-1 (EC 3.1.3.36) (Synaptic inositol 1,4,5-trisphosphate 5-phosphatase 1)	Synj1 Kiaa0910	1574
lLDYVPIGPR	N-Term(TMT6plex)	N	1.04555	0.926846	P46460	NSF_MOUSE	Vesicle-fusing ATPase (EC 3.6.4.6) (N-ethylmaleimide-sensitive fusion protein) (NEM-sensitive fusion protein) (Suppressor of K(+) transport growth defect 2) (Protein SKD2) (Vesicular-fusion protein NSF)	Nsf Skd2	744
vSIFFDYAk	N-Term(TMT6plex); K9(TMT6plex)	N	0.927563	0.926846	Q8BVE3	VATH_MOUSE	V-type proton ATPase subunit H (V-ATPase subunit H) (Vacuolar proton pump subunit H)	Atp6v1h	483
nYLLSLPHk	N-Term(TMT6plex); K9(TMT6plex)	N	1.06023	0.927472	P63085	MK01_MOUSE	Mitogen-activated protein kinase 1 (MAP kinase 1) (MAPK 1) (EC 2.7.11.24) (ERT1) (Extracellular signal-regulated kinase 2) (ERK-2) (MAP kinase isoform p42) (p42-MAPK) (Mitogen-activated protein kinase 2) (MAP kinase 2) (MAPK 2)	Mapk1 Erk2 Mapk Prkm1	358
fHLLVANR	N-Term(TMT6plex)	N	0.947845	0.927472	Q5SRX1	TM1L2_MOUSE	TOM1-like protein 2 (Target of Myb-like protein 2)	Tom1l2	507
sYFLIVR	N-Term(TMT6plex)	N	0.958123	0.927472	Q8K1M6	DNM1L_MOUSE	Dynamin-1-like protein (EC 3.6.5.5) (Dynamin family member proline-rich carboxyl-terminal domain less) (Dymple) (Dynamin-related protein 1)	Dnm1l Drp1	742
lMDFLLQR	N-Term(TMT6plex)	N	1.08254	0.927472	Q8VC42	RMC1_MOUSE	Regulator of MON1-CCZ1 complex (Colon cancer-associated protein Mic1) (Mic-1)	Rmc1 Mic1 Wdr98	657
sQLScVVVDDIER	N-Term(TMT6plex); C5(Carbamidomethyl)	N	0.985828	0.927867	P46460	NSF_MOUSE	Vesicle-fusing ATPase (EC 3.6.4.6) (N-ethylmaleimide-sensitive fusion protein) (NEM-sensitive fusion protein) (Suppressor of K(+) transport growth defect 2) (Protein SKD2) (Vesicular-fusion protein NSF)	Nsf Skd2	744
gYLISGSSYAR	N-Term(TMT6plex)	N	1.05462	0.927996	Q6ZQ38	CAND1_MOUSE	Cullin-associated NEDD8-dissociated protein 1 (Cullin-associated and neddylation-dissociated protein 1) (p120 CAND1)	Cand1 D10Ertd516e Kiaa0829	1230
dIAAYIk	N-Term(TMT6plex); K7(TMT6plex)	N	1.06382	0.927996	Q9D0M5	DYL2_MOUSE	Dynein light chain 2, cytoplasmic (8 kDa dynein light chain b) (DLC8) (DLC8b) (Dynein light chain LC8-type 2)	Dynll2 Dlc2	89
yQLSIHER	N-Term(TMT6plex)	N	1.04997	0.928045	Q6PIE5	AT1A2_MOUSE	Sodium/potassium-transporting ATPase subunit alpha-2 (Na(+)/K(+) ATPase alpha-2 subunit) (EC 7.2.2.13) (Na(+)/K(+) ATPase alpha(+) subunit) (Sodium pump subunit alpha-2)	Atp1a2	1020
iGLFGGAGVGk	N-Term(TMT6plex); K11(TMT6plex)	N	1.04497	0.928045	P56480	ATPB_MOUSE	ATP synthase subunit beta, mitochondrial (EC 7.1.2.2) (ATP synthase F1 subunit beta)	Atp5f1b Atp5b	529
qIFGDYK	N-Term(TMT6plex); K7(TMT6plex)	N	0.927073	0.928045	P60202	MYPR_MOUSE	Myelin proteolipid protein (PLP) (Lipophilin)	Plp1 Plp	277
yFHVVIAGPQDSPFEGGTFk	N-Term(TMT6plex); K20(TMT6plex)	N	0.901895	0.928515	P61089	UBE2N_MOUSE	Ubiquitin-conjugating enzyme E2 N (EC 2.3.2.23) (Bendless-like ubiquitin-conjugating enzyme) (E2 ubiquitin-conjugating enzyme N) (Ubc13) (Ubiquitin carrier protein N) (Ubiquitin-protein ligase N)	Ube2n Blu	152
wTNQLNSLNQAVVSk	N-Term(TMT6plex); K15(TMT6plex)	N	1.08172	0.932533	P61202	CSN2_MOUSE	COP9 signalosome complex subunit 2 (SGN2) (Signalosome subunit 2) (Alien homolog) (JAB1-containing signalosome subunit 2) (Thyroid receptor-interacting protein 15) (TR-interacting protein 15) (TRIP-15)	Cops2 Csn2 Trip15	443
vVDLMAYMASk	N-Term(TMT6plex); K11(TMT6plex)	N	0.934452	0.932533	P16858	G3P_MOUSE	Glyceraldehyde-3-phosphate dehydrogenase (GAPDH) (EC 1.2.1.12) (Peptidyl-cysteine S-nitrosylase GAPDH) (EC 2.6.99.-)	Gapdh Gapd	333
lLQHLYk	N-Term(TMT6plex); K7(TMT6plex)	N	1.04733	0.932533	Q8BM72	HSP13_MOUSE	Heat shock 70 kDa protein 13 (Microsomal stress-70 protein ATPase core) (Stress-70 protein chaperone microsome-associated 60 kDa protein)	Hspa13 Stch	471
dSTYSMSSTLTLTk	N-Term(TMT6plex); K14(TMT6plex)	N	0.932318	0.932533	P01837	IGKC_MOUSE	Immunoglobulin kappa constant (Ig kappa chain C region MOPC 21)	Igkc	107
iLNIFGVIk	N-Term(TMT6plex); K9(TMT6plex)	N	0.933809	0.932533	Q62351	TFR1_MOUSE	Transferrin receptor protein 1 (TR) (TfR) (TfR1) (Trfr) (CD antigen CD71)	Tfrc Trfr	763
lIINSLYk	N-Term(TMT6plex); K8(TMT6plex)	N	1.04768	0.932533	P08113	ENPL_MOUSE	Endoplasmin (94 kDa glucose-regulated protein) (GRP-94) (Endoplasmic reticulum resident protein 99) (ERp99) (Heat shock protein 90 kDa beta member 1) (Polymorphic tumor rejection antigen 1) (Tumor rejection antigen gp96)	Hsp90b1 Grp94 Tra-1 Tra1	802
fTALYSLSQYHR	N-Term(TMT6plex)	N	1.03956	0.932533	P97393	RHG05_MOUSE	Rho GTPase-activating protein 5 (Rho-type GTPase-activating protein 5) (p190-B)	Arhgap5 Rhogap5	1501
dVNAAIAAIk	N-Term(TMT6plex); K10(TMT6plex)	N	0.944636	0.932533	P68368	TBA4A_MOUSE	Tubulin alpha-4A chain (Alpha-tubulin 4) (Alpha-tubulin isotype M-alpha-4) (Tubulin alpha-4 chain)	Tuba4a Tuba4	448
fLTSVLHNGLGR	N-Term(TMT6plex)	N	1.07482	0.935432	Q99N89	RM43_MOUSE	39S ribosomal protein L43, mitochondrial (L43mt) (MRP-L43) (Mitochondrial ribosomal protein bMRP36a)	Mrpl43	183
dMLMQFVTk	N-Term(TMT6plex); K9(TMT6plex)	N	0.950376	0.937167	P39053	DYN1_MOUSE	Dynamin-1 (EC 3.6.5.5)	Dnm1 Dnm Kiaa4093	867
vLEAELLVLR	N-Term(TMT6plex)	N	1.04784	0.938869	P08551	KCC4_MOUSE	Calcium/calmodulin-dependent protein kinase type IV (CaMK IV) (EC 2.7.11.17) (CaM kinase-GR)	Camk4	469
tcGFDFSGALEDISk	N-Term(TMT6plex); C2(Carbamidomethyl); K15(TMT6plex)	N	1.04336	0.940383	P05202	AATC_MOUSE	Aspartate aminotransferase, cytoplasmic (cAspAT) (EC 2.6.1.1) (EC 2.6.1.3) (Cysteine aminotransferase, cytoplasmic) (Cysteine transaminase, cytoplasmic) (cCAT) (Glutamate oxaloacetate transaminase 1) (Transaminase A)	Got1	413
nIVWIAEcIAQR	N-Term(TMT6plex); C8(Carbamidomethyl)	N	0.949693	0.940383	P51863	VA0D1_MOUSE	V-type proton ATPase subunit d 1 (V-ATPase subunit d 1) (P39) (Physophilin) (V-ATPase 40 kDa accessory protein) (V-ATPase AC39 subunit) (Vacuolar proton pump subunit d 1)	Atp6v0d1 Atp6d	351
iAATILTSPDLR	N-Term(TMT6plex)	N	0.958235	0.940508	P05202	AATC_MOUSE	Aspartate aminotransferase, cytoplasmic (cAspAT) (EC 2.6.1.1) (EC 2.6.1.3) (Cysteine aminotransferase, cytoplasmic) (Cysteine transaminase, cytoplasmic) (cCAT) (Glutamate oxaloacetate transaminase 1) (Transaminase A)	Got1	413
vTSAYLQDIENAYk	N-Term(TMT6plex); K14(TMT6plex)	N	1.07913	0.940508	Q99LC3	NDUAA_MOUSE	NADH dehydrogenase [ubiquinone] 1 alpha subcomplex subunit 10, mitochondrial (Complex I-42kD) (CI-42kD) (NADH-ubiquinone oxidoreductase 42 kDa subunit)	Ndufa10	355
lLLPGWcHLTVEDGPR	N-Term(TMT6plex); C7(Carbamidomethyl)	N	1.07862	0.940508	Q9Z0E0	NCDN_MOUSE	Neurochondrin (M-Sema F-associating protein of 75 kDa) (Norbin)	Ncdn Kiaa0607 Sfap75	729
aMVALIDVFHQYSGR	N-Term(TMT6plex)	N	1.09363	0.940508	P50114	S100B_MOUSE	Protein S100-B (S-100 protein beta chain) (S-100 protein subunit beta) (S100 calcium-binding protein B)	S100b	92
iSVYYNEATGGk	N-Term(TMT6plex); K12(TMT6plex)	N	1.02738	0.940508	P99024	TBB5_MOUSE	Tubulin beta-5 chain	Tubb5	444
rIPLAEWESR	N-Term(TMT6plex)	N	0.927637	0.940508	Q9CZ13	QCR1_MOUSE	Cytochrome b-c1 complex subunit 1, mitochondrial (Complex III subunit 1) (Core protein I) (Ubiquinol-cytochrome-c reductase complex core protein 1)	Uqcrc1	480
nFIQYFHk	N-Term(TMT6plex); K8(TMT6plex)	N	0.954313	0.940508	Q8QZY1	EIF3L_MOUSE	Eukaryotic translation initiation factor 3 subunit L (eIF3l) (66 kDa tyrosine-rich heat shock protein) (67 kDa polymerase-associated factor) (Eukaryotic translation initiation factor 3 subunit 6-interacting protein) (Eukaryotic translation initiation factor 3 subunit E-interacting protein) (HSP-66Y) (PAF67)	Eif3l Eif3eip Eif3s6ip Paf67	564
lVGAIVYYDGQHNDAR	N-Term(TMT6plex)	N	1.10281	0.940508	Q64521	GPDM_MOUSE	Glycerol-3-phosphate dehydrogenase, mitochondrial (GPD-M) (GPDH-M) (EC 1.1.5.3) (Protein TISP38)	Gpd2 Gdm1	727
iYLYLTk	N-Term(TMT6plex); K7(TMT6plex)	N	1.03139	0.940508	Q9CZD3	GARS_MOUSE	Glycine--tRNA ligase (EC 6.1.1.14) (Diadenosine tetraphosphate synthetase) (Ap4A synthetase) (EC 2.7.7.-) (Glycyl-tRNA synthetase 1) (GlyRS)	Gars1 Gars	729
gFGFVYFQSHDAADk	N-Term(TMT6plex); K15(TMT6plex)	N	0.9409	0.940508	Q9CX86	ROA0_MOUSE	Heterogeneous nuclear ribonucleoprotein A0 (hnRNP A0)	Hnrnpa0 Hnrpa0	305
fHALGPIYYR	N-Term(TMT6plex)	N	0.958148	0.940508	P35282	RAB21_MOUSE	Ras-related protein Rab-21 (Rab-12)	Rab21	222
sQLLILDR	N-Term(TMT6plex)	N	1.05732	0.940508	O08599	STXB1_MOUSE	Syntaxin-binding protein 1 (Protein unc-18 homolog 1) (Unc18-1) (Protein unc-18 homolog A) (Unc-18A)	Stxbp1	594
tTIAQQVk	N-Term(TMT6plex); K8(TMT6plex)	N	1.06013	0.940508	P46460	NSF_MOUSE	Vesicle-fusing ATPase (EC 3.6.4.6) (N-ethylmaleimide-sensitive fusion protein) (NEM-sensitive fusion protein) (Suppressor of K(+) transport growth defect 2) (Protein SKD2) (Vesicular-fusion protein NSF)	Nsf Skd2	744
eSVFTVEGGHR	N-Term(TMT6plex)	N	1.03855	0.9431	O35129	PHB2_MOUSE	Prohibitin-2 (B-cell receptor-associated protein BAP37) (Repressor of estrogen receptor activity)	Phb2 Bap Bcap37 Rea	299
qNADISAMQDTINk	N-Term(TMT6plex); K14(TMT6plex)	N	1.14896	0.9431	P08551	KCC4_MOUSE	Calcium/calmodulin-dependent protein kinase type IV (CaMK IV) (EC 2.7.11.17) (CaM kinase-GR)	Camk4	469
yNPNVLPVQcTGk	N-Term(TMT6plex); C10(Carbamidomethyl); K13(TMT6plex)	N	1.03012	0.943474	P14094	NCAM1_MOUSE	Neural cell adhesion molecule 1 (N-CAM-1) (NCAM-1) (CD antigen CD56)	Ncam1 Ncam	1115
eGVVEcSFVQSk	N-Term(TMT6plex); C6(Carbamidomethyl); K12(TMT6plex)	N	0.969131	0.943712	P08249	ENPL_MOUSE	Endoplasmin (94 kDa glucose-regulated protein) (GRP-94) (Endoplasmic reticulum resident protein 99) (ERp99) (Heat shock protein 90 kDa beta member 1) (Polymorphic tumor rejection antigen 1) (Tumor rejection antigen gp96)	Hsp90b1 Grp94 Tra-1 Tra1	802
iLNILTNk	N-Term(TMT6plex); K8(TMT6plex)	N	1.04549	0.943712	Q9EPN1	NBEA_MOUSE	Neurobeachin (Lysosomal-trafficking regulator 2)	Nbea Lyst2	2936
iNVYYNEATGGk	N-Term(TMT6plex); K12(TMT6plex)	N	0.953711	0.943712	P68372	TBB4B_MOUSE	Tubulin beta-4B chain (Tubulin beta-2C chain)	Tubb4b Tubb2c	445
rVLQALEGLk	N-Term(TMT6plex); K10(TMT6plex)	N	0.940418	0.947289	Q9CZX8	RS19_MOUSE	40S ribosomal protein S19	Rps19	145
tIPIDGDFFSYTR	N-Term(TMT6plex)	N	1.0609	0.950618	P47738	ALDH2_MOUSE	Aldehyde dehydrogenase, mitochondrial (EC 1.2.1.3) (AHD-M1) (ALDH class 2) (ALDH-E2) (ALDHI)	Aldh2 Ahd-1 Ahd1	519
tVLIMELINNVAk	N-Term(TMT6plex); K13(TMT6plex)	N	0.967033	0.950618	P56480	ATPB_MOUSE	ATP synthase subunit beta, mitochondrial (EC 7.1.2.2) (ATP synthase F1 subunit beta)	Atp5f1b Atp5b	529
dYIDISVAVATPR	N-Term(TMT6plex)	N	1.04068	0.950618	Q9D2G2	ODO2_MOUSE	Dihydrolipoyllysine-residue succinyltransferase component of 2-oxoglutarate dehydrogenase complex, mitochondrial (EC 2.3.1.61) (2-oxoglutarate dehydrogenase complex component E2) (OGDC-E2) (Dihydrolipoamide succinyltransferase component of 2-oxoglutarate dehydrogenase complex) (E2K)	Dlst	454
hIFALFNTEQR	N-Term(TMT6plex)	N	1.05659	0.950618	P39053	DYN1_MOUSE	Dynamin-1 (EC 3.6.5.5)	Dnm1 Dnm Kiaa4093	867
mVVDSAYEVIk	N-Term(TMT6plex); K11(TMT6plex)	N	1.04843	0.950618	P16125	GLNA_MOUSE	Glutamine synthetase (GS) (EC 6.3.1.2) (Glutamate--ammonia ligase) (Palmitoyltransferase GLUL) (EC 2.3.1.225)	Glul Glns	373
gIVDQSQQAYQEAFEISk	N-Term(TMT6plex); K18(TMT6plex)	N	1.05983	0.953699	P63101	1433Z_MOUSE	14-3-3 protein zeta/delta (Protein kinase C inhibitor protein 1) (KCIP-1) (SEZ-2)	Ywhaz	245
fYAYNPLAGGLLTGk	N-Term(TMT6plex); K15(TMT6plex)	N	0.941688	0.953699	Q8CG76	ARK72_MOUSE	Aflatoxin B1 aldehyde reductase member 2 (EC 1.1.1.n11) (Succinic semialdehyde reductase) (SSA reductase)	Akr7a2 Afar Akr7a5	367
iVQLLAGVADQTk	N-Term(TMT6plex); K13(TMT6plex)	N	0.960877	0.953699	Q8BH59	CMC1_MOUSE	Calcium-binding mitochondrial carrier protein Aralar1 (Mitochondrial aspartate glutamate carrier 1) (Solute carrier family 25 member 12)	Slc25a12 Aralar1	677
aLYSNILGEENTYLWR	N-Term(TMT6plex)	N	0.923086	0.953699	Q8VEM8	MPCP_MOUSE	Phosphate carrier protein, mitochondrial (Phosphate transport protein) (PTP) (Solute carrier family 25 member 3)	Slc25a3	357
sVFIIFFQGDQLk	N-Term(TMT6plex); K13(TMT6plex)	N	0.926119	0.953699	Q9Z1G4	VPP1_MOUSE	V-type proton ATPase 116 kDa subunit a isoform 1 (V-ATPase 116 kDa isoform a1) (Clathrin-coated vesicle/synaptic vesicle proton pump 116 kDa subunit) (Vacuolar adenosine triphosphatase subunit Ac116) (Vacuolar proton pump subunit 1) (Vacuolar proton translocating ATPase 116 kDa subunit a isoform 1)	Atp6v0a1 Atp6n1	839
aDWSSLSR	N-Term(TMT6plex)	N	1.03767	0.953699	P19783	COX41_MOUSE	Cytochrome c oxidase subunit 4 isoform 1, mitochondrial (Cytochrome c oxidase polypeptide IV) (Cytochrome c oxidase subunit IV isoform 1) (COX IV-1)	Cox4i1 Cox4 Cox4a	169
yGDLANWMIPGk	N-Term(TMT6plex); K12(TMT6plex)	N	1.04883	0.953958	Q9D0K2	SCOT1_MOUSE	Succinyl-CoA:3-ketoacid coenzyme A transferase 1, mitochondrial (EC 2.8.3.5) (3-oxoacid CoA-transferase 1) (Somatic-type succinyl-CoA:3-oxoacid CoA-transferase) (SCOT-s)	Oxct1 Oxct Scot	520
eQMAISGGFIR	N-Term(TMT6plex)	N	0.952248	0.953958	P60879	SNP25_MOUSE	Synaptosomal-associated protein 25 (SNAP-25) (Super protein) (SUP) (Synaptosomal-associated 25 kDa protein)	Snap25 Snap	206
sFYPEEVSSMVLTk	N-Term(TMT6plex); K14(TMT6plex)	N	0.944238	0.956701	P63017	HSP7C_MOUSE	Heat shock cognate 71 kDa protein (Heat shock 70 kDa protein 8)	Hspa8 Hsc70 Hsc73	646
hSQFIGYPITLYLEk	N-Term(TMT6plex); K15(TMT6plex)	N	0.918215	0.958409	P11499	HS90B_MOUSE	Heat shock protein HSP 90-beta (Heat shock 84 kDa) (HSP 84) (HSP84) (Tumor-specific transplantation 84 kDa antigen) (TSTA)	Hsp90ab1 Hsp84 Hsp84-1 Hspcb	724
fSNEEIAMATVTALR	N-Term(TMT6plex)	N	0.932862	0.959842	P05064	ALDOA_MOUSE	Fructose-bisphosphate aldolase A (EC 4.1.2.13) (Aldolase 1) (Muscle-type aldolase)	Aldoa Aldo1	364
iYVISLAEPR	N-Term(TMT6plex)	N	1.05514	0.959842	Q922B2	SYDC_MOUSE	Aspartate--tRNA ligase, cytoplasmic (EC 6.1.1.12) (Aspartyl-tRNA synthetase) (AspRS)	Dars1 Dars	501
aYILNLVk	N-Term(TMT6plex); K8(TMT6plex)	N	0.970637	0.959842	P80315	TCPD_MOUSE	T-complex protein 1 subunit delta (TCP-1-delta) (A45) (CCT-delta)	Cct4 Cctd	539
mVSADAYk	N-Term(TMT6plex); K8(TMT6plex)	N	1.02352	0.964275	P16330	CN37_MOUSE	2',3'-cyclic-nucleotide 3'-phosphodiesterase (CNP) (CNPase) (EC 3.1.4.37)	Cnp Cnp1	420
dFLAGGVAAAISk	N-Term(TMT6plex); K13(TMT6plex)	N	1.01939	0.964275	P51881	ADT2_MOUSE	ADP/ATP translocase 2 (ADP,ATP carrier protein 2) (Adenine nucleotide translocator 2) (ANT 2) (Solute carrier family 25 member 5) [Cleaved into: ADP/ATP translocase 2, N-terminally processed]	Slc25a5 Ant2	298
lASLSEkPPAIDWAYYR	N-Term(TMT6plex); K7(TMT6plex)	N	0.976343	0.964275	Q9DCX2	ATP5H_MOUSE	ATP synthase subunit d, mitochondrial (ATPase subunit d) (ATP synthase peripheral stalk subunit d)	Atp5pd Atp5h	161
dIPFSAIYFPVYAHck	N-Term(TMT6plex); C15(Carbamidomethyl); K16(TMT6plex)	N	0.934623	0.964275	Q8BH59	CMC1_MOUSE	Calcium-binding mitochondrial carrier protein Aralar1 (Mitochondrial aspartate glutamate carrier 1) (Solute carrier family 25 member 12)	Slc25a12 Aralar1	677
aPVPTGEVYFADSFDR	N-Term(TMT6plex)	N	1.06303	0.964275	P35564	CALX_MOUSE	Calnexin	Canx	591
gLVYETSVLDPDEGIR	N-Term(TMT6plex)	N	0.939851	0.964275	Q9CZU6	CISY_MOUSE	Citrate synthase, mitochondrial (EC 2.3.3.1) (Citrate (Si)-synthase)	Cs	464
aTNSSWVVVFk	N-Term(TMT6plex); K11(TMT6plex)	N	1.02415	0.964275	Q61548	AP180_MOUSE	Clathrin coat assembly protein AP180 (91 kDa synaptosomal-associated protein) (Clathrin coat-associated protein AP180) (Phosphoprotein F1-20)	Snap91	901
iQFNESFAEMNR	N-Term(TMT6plex)	N	1.01675	0.964275	P19783	COX41_MOUSE	Cytochrome c oxidase subunit 4 isoform 1, mitochondrial (Cytochrome c oxidase polypeptide IV) (Cytochrome c oxidase subunit IV isoform 1) (COX IV-1)	Cox4i1 Cox4 Cox4a	169
aVDDLNLHSYSNLPIWVNk	N-Term(TMT6plex); K19(TMT6plex)	N	1.03397	0.964275	Q9JHU4	DYHC1_MOUSE	Cytoplasmic dynein 1 heavy chain 1 (Cytoplasmic dynein heavy chain 1) (Dynein heavy chain, cytosolic)	Dync1h1 Dhc1 Dnch1 Dnchc1 Dyhc	4644
eWTDGLFTHVLR	N-Term(TMT6plex)	N	1.04739	0.964275	Q9JHU4	DYHC1_MOUSE	Cytoplasmic dynein 1 heavy chain 1 (Cytoplasmic dynein heavy chain 1) (Dynein heavy chain, cytosolic)	Dync1h1 Dhc1 Dnch1 Dnchc1 Dyhc	4644
fIPcSPFSDYVYk	N-Term(TMT6plex); C4(Carbamidomethyl); K13(TMT6plex)	N	1.03219	0.964275	Q62188	DPYL3_MOUSE	Dihydropyrimidinase-related protein 3 (DRP-3) (Unc-33-like phosphoprotein 1) (ULIP-1)	Dpysl3 Drp3 Ulip	570
qFVVFEGNHYFYSPYPTk	N-Term(TMT6plex); K18(TMT6plex)	N	0.916709	0.964275	Q91YQ5	RPN1_MOUSE	Dolichyl-diphosphooligosaccharide--protein glycosyltransferase subunit 1 (Dolichyl-diphosphooligosaccharide--protein glycosyltransferase 67 kDa subunit) (Ribophorin I) (RPN-I) (Ribophorin-1)	Rpn1	608
yIETSELcGGAR	N-Term(TMT6plex); C8(Carbamidomethyl)	N	0.949236	0.964275	Q8K1M6	DNM1L_MOUSE	Dynamin-1-like protein (EC 3.6.5.5) (Dynamin family member proline-rich carboxyl-terminal domain less) (Dymple) (Dynamin-related protein 1)	Dnm1l Drp1	742
eLHINLIPSk	N-Term(TMT6plex); K10(TMT6plex)	N	1.0311	0.964275	P07901	HS90A_MOUSE	Heat shock protein HSP 90-alpha (Heat shock 86 kDa) (HSP 86) (HSP86) (Tumor-specific transplantation 86 kDa antigen) (TSTA)	Hsp90aa1 Hsp86 Hsp86-1 Hspca	733
wTSASMPWAAVk	N-Term(TMT6plex); K12(TMT6plex)	N	1.04847	0.964275	Q8C0M9	ASGL1_MOUSE	Isoaspartyl peptidase/L-asparaginase (EC 3.4.19.5) (EC 3.5.1.1) (Asparaginase-like protein 1) (Beta-aspartyl-peptidase) (Isoaspartyl dipeptidase) (L-asparagine amidohydrolase) [Cleaved into: Isoaspartyl peptidase/L-asparaginase alpha chain; Isoaspartyl peptidase/L-asparaginase beta chain]	Asrgl1	326
cPLLYQWHR	N-Term(TMT6plex); C1(Carbamidomethyl)	N	1.05436	0.964275	Q9JJK2	LANC2_MOUSE	LanC-like protein 2 (Testis-specific adriamycin sensitivity protein)	Lancl2 Tasp	450
vQSLQDEVAFLR	N-Term(TMT6plex)	N	0.978741	0.964275	P08553	NFL_MOUSE	Neurofilament light polypeptide (NF-L) (68 kDa neurofilament protein) (Neurofilament triplet L protein)	Nefl Nf68 Nfl	543
fGFYEVFk	N-Term(TMT6plex); K8(TMT6plex)	N	0.979378	0.964275	Q8VEM8	MPCP_MOUSE	Phosphate carrier protein, mitochondrial (Phosphate transport protein) (PTP) (Solute carrier family 25 member 3)	Slc25a3	357
lMSALLSGLTDR	N-Term(TMT6plex)	N	0.970884	0.964275	Q6PDI5	ECM29_MOUSE	Proteasome adapter and scaffold protein ECM29 (Proteasome-associated protein ECM29 homolog)	Ecpas Ecm29 Kiaa0368	1840
yHTEIVFAR	N-Term(TMT6plex)	N	1.06217	0.964275	Q8VDN2	AT1A1_MOUSE	Sodium/potassium-transporting ATPase subunit alpha-1 (Na(+)/K(+) ATPase alpha-1 subunit) (EC 7.2.2.13) (Sodium pump subunit alpha-1)	Atp1a1	1023
tVNDLEDSYGQQWTYEQR	N-Term(TMT6plex)	N	0.953063	0.964275	Q6PIC6	AT1A3_MOUSE	Sodium/potassium-transporting ATPase subunit alpha-3 (Na(+)/K(+) ATPase alpha-3 subunit) (EC 7.2.2.13) (Na(+)/K(+) ATPase alpha(III) subunit) (Sodium pump subunit alpha-3)	Atp1a3	1013
lTTLELLEVR	N-Term(TMT6plex)	N	1.04126	0.964275	Q62261	SPTB2_MOUSE	Spectrin beta chain, non-erythrocytic 1 (Beta-II spectrin) (Embryonic liver fodrin) (Fodrin beta chain)	Sptbn1 Elf Spnb-2 Spnb2 Sptb2	2363
wYDLMIQNk	N-Term(TMT6plex); K9(TMT6plex)	N	0.946418	0.964275	Q8BWF0	SSDH_MOUSE	Succinate-semialdehyde dehydrogenase, mitochondrial (EC 1.2.1.24) (Aldehyde dehydrogenase family 5 member A1) (NAD(+)-dependent succinic semialdehyde dehydrogenase)	Aldh5a1	523
wEVLIGSTHILTPQk	N-Term(TMT6plex); K15(TMT6plex)	N	0.967675	0.964275	O08599	STXB1_MOUSE	Syntaxin-binding protein 1 (Protein unc-18 homolog 1) (Unc18-1) (Protein unc-18 homolog A) (Unc-18A)	Stxbp1	594
iSVYYNEASSHk	N-Term(TMT6plex); K12(TMT6plex)	N	1.05089	0.964275	Q9ERD7	TBB3_MOUSE	Tubulin beta-3 chain	Tubb3	450
sDPSIVLLLQcDIQk	N-Term(TMT6plex); C11(Carbamidomethyl); K15(TMT6plex)	N	0.955499	0.964275	P62761	VISL1_MOUSE	Visinin-like protein 1 (VILIP) (Neural visinin-like protein 1) (NVL-1) (NVP-1)	Vsnl1 Visl1	191
lNLEEFQQLYVk	N-Term(TMT6plex); K12(TMT6plex)	N	1.05776	0.964275	P62761	VISL1_MOUSE	Visinin-like protein 1 (VILIP) (Neural visinin-like protein 1) (NVL-1) (NVP-1)	Vsnl1 Visl1	191
tDEFQLHTNVNDGTEFGGSIYQk	N-Term(TMT6plex); K23(TMT6plex)	N	1.08495	0.964275	Q60932	VDAC1_MOUSE	Voltage-dependent anion-selective channel protein 1 (VDAC-1) (mVDAC1) (Outer mitochondrial membrane protein porin 1) (Plasmalemmal porin) (Voltage-dependent anion-selective channel protein 5) (VDAC-5) (mVDAC5)	Vdac1 Vdac5	296
lTFDTTFSPNTGk	N-Term(TMT6plex); K13(TMT6plex)	N	1.02319	0.964275	Q60930	VDAC2_MOUSE	Voltage-dependent anion-selective channel protein 2 (VDAC-2) (mVDAC2) (Outer mitochondrial membrane protein porin 2) (Voltage-dependent anion-selective channel protein 6) (VDAC-6) (mVDAC6)	Vdac2 Vdac6	295
dLSSVQTLLTk	N-Term(TMT6plex); K11(TMT6plex)	N	0.972467	0.964275	P16546	CN37_MOUSE	2',3'-cyclic-nucleotide 3'-phosphodiesterase (CNP) (CNPase) (EC 3.1.4.37)	Cnp Cnp1	420
kGTDIMYTGTLDcWR	N-Term(TMT6plex); K1(TMT6plex); C13(Carbamidomethyl)	N	0.983526	0.964275	P51881	ADT2_MOUSE	ADP/ATP translocase 2 (ADP,ATP carrier protein 2) (Adenine nucleotide translocator 2) (ANT 2) (Solute carrier family 25 member 5) [Cleaved into: ADP/ATP translocase 2, N-terminally processed]	Slc25a5 Ant2	298
iLSSTASk	N-Term(TMT6plex); K8(TMT6plex)	N	1.03715	0.964275	P46660	AINX_MOUSE	Alpha-internexin (Alpha-Inx) (66 kDa neurofilament protein) (NF-66) (Neurofilament-66)	Ina	501
yQMLAFVHk	N-Term(TMT6plex); K9(TMT6plex)	N	1.03815	0.964275	Q68FF6	GIT1_MOUSE	ARF GTPase-activating protein GIT1 (ARF GAP GIT1) (G protein-coupled receptor kinase-interactor 1) (GRK-interacting protein 1)	Git1	770
lVRPPVQVYGIEGR	N-Term(TMT6plex)	N	1.03873	0.964275	Q9DB20	ATPO_MOUSE	ATP synthase subunit O, mitochondrial (ATP synthase peripheral stalk subunit OSCP) (Oligomycin sensitivity conferral protein) (OSCP)	Atp5po Atp5o D12Wsu28e	213
wLNTPNTYLR	N-Term(TMT6plex)	N	0.981616	0.964275	Q9QYB8	ADDB_MOUSE	Beta-adducin (Add97) (Erythrocyte adducin subunit beta)	Add2	725
fGLFAPIHk	N-Term(TMT6plex); K9(TMT6plex)	N	0.965866	0.964275	Q9Z0H8	CLIP2_MOUSE	CAP-Gly domain-containing linker protein 2 (Cytoplasmic linker protein 115) (CLIP-115) (Cytoplasmic linker protein 2)	Clip2 Cyln2 Kiaa0291	1047
sVLISLk	N-Term(TMT6plex); K7(TMT6plex)	N	1.03966	0.964275	O08585	CLCA_MOUSE	Clathrin light chain A (Lca)	Clta	235
sINSILDYISTSk	N-Term(TMT6plex); K13(TMT6plex)	N	0.964575	0.964275	P61202	CSN2_MOUSE	COP9 signalosome complex subunit 2 (SGN2) (Signalosome subunit 2) (Alien homolog) (JAB1-containing signalosome subunit 2) (Thyroid receptor-interacting protein 15) (TR-interacting protein 15) (TRIP-15)	Cops2 Csn2 Trip15	443
vISMQk	N-Term(TMT6plex); K6(TMT6plex)	N	0.976155	0.964275	Q04447	KCRB_MOUSE	Creatine kinase B-type (EC 2.7.3.2) (B-CK) (Creatine kinase B chain) (Creatine phosphokinase B-type) (CPK-B)	Ckb Ckbb	381
iSKQEAQELFk	N-Term(TMT6plex); K11(TMT6plex)	N	1.02705	0.964275	P63154	CRNL1_MOUSE	Crooked neck-like protein 1 (Crooked neck homolog)	Crnkl1	690
lFNAIIHk	N-Term(TMT6plex); K8(TMT6plex)	N	0.949137	0.964275	Q91ZU6	DYST_MOUSE	Dystonin (Bullous pemphigoid antigen 1) (BPA) (Dystonia musculorum protein) (Hemidesmosomal plaque protein) (Microtubule actin cross-linking factor 2)	Dst Bpag1 Macf2	7393
lLFKASDPk	N-Term(TMT6plex); K9(TMT6plex)	N	0.914186	0.964275	Q3U827	RN180_MOUSE	E3 ubiquitin-protein ligase RNF180 (EC 2.3.2.27) (RING finger protein 180) (RING-type E3 ubiquitin transferase RNF180)	Rnf180 Rines	592
yYVTIIDAPGHR	N-Term(TMT6plex)	N	1.03132	0.964275	P10126	EF1A1_MOUSE	Elongation factor 1-alpha 1 (EF-1-alpha-1) (Elongation factor Tu) (EF-Tu) (Eukaryotic elongation factor 1 A-1) (eEF1A-1)	Eef1a1 Eef1a	462
iLGLLDTHLk	N-Term(TMT6plex); K10(TMT6plex)	N	0.967692	0.964275	Q9D8N0	EF1G_MOUSE	Elongation factor 1-gamma (EF-1-gamma) (eEF-1B gamma)	Eef1g	437
eSLVLYHWTQSFSSQk	N-Term(TMT6plex); K16(TMT6plex)	N	0.920763	0.964275	Q8VE33	GD1L1_MOUSE	Ganglioside-induced differentiation-associated protein 1-like 1 (GDAP1-L1)	Gdap1l1 Gdap1l	370
sLTNDWEEHLAVk	N-Term(TMT6plex); K13(TMT6plex)	N	0.962739	0.964275	P07901	HS90A_MOUSE	Heat shock protein HSP 90-alpha (Heat shock 86 kDa) (HSP 86) (HSP86) (Tumor-specific transplantation 86 kDa antigen) (TSTA)	Hsp90aa1 Hsp86 Hsp86-1 Hspca	733
fYEAFSk	N-Term(TMT6plex); K7(TMT6plex)	N	1.04637	0.964275	P11499	HS90B_MOUSE	Heat shock protein HSP 90-beta (Heat shock 84 kDa) (HSP 84) (HSP84) (Tumor-specific transplantation 84 kDa antigen) (TSTA)	Hsp90ab1 Hsp84 Hsp84-1 Hspcb	724
gGAGYWNSLFR	N-Term(TMT6plex)	N	1.08305	0.964275	P11881	ITPR1_MOUSE	Inositol 1,4,5-trisphosphate receptor type 1 (IP3 receptor isoform 1) (IP3R 1) (InsP3R1) (Inositol 1,4,5-trisphosphate-binding protein P400) (Protein PCD-6) (Purkinje cell protein 1) (Type 1 inositol 1,4,5-trisphosphate receptor) (Type 1 InsP3 receptor)	Itpr1 Insp3r Pcd6 Pcp1	2749
scGQVVEEWk	N-Term(TMT6plex); C2(Carbamidomethyl); K10(TMT6plex)	N	1.01547	0.964275	P14231	MDHC_MOUSE	Malate dehydrogenase, cytoplasmic (EC 1.1.1.37) (Cytosolic malate dehydrogenase)	Mdh1 Mor2	334
wMNYVLTk	N-Term(TMT6plex); K8(TMT6plex)	N	0.947462	0.964275	O08648	M3K4_MOUSE	Mitogen-activated protein kinase kinase kinase 4 (EC 2.7.11.25) (MAPK/ERK kinase kinase 4) (MEK kinase 4) (MEKK 4)	Map3k4 Mekk4	1597
gLSATVTGGQk	N-Term(TMT6plex); K11(TMT6plex)	N	1.05279	0.964275	P60202	MYPR_MOUSE	Myelin proteolipid protein (PLP) (Lipophilin)	Plp1 Plp	277
qYPYNNLYLER	N-Term(TMT6plex)	N	0.961266	0.964275	Q9D6J5	NDUB8_MOUSE	NADH dehydrogenase [ubiquinone] 1 beta subcomplex subunit 8, mitochondrial (Complex I-ASHI) (CI-ASHI) (NADH-ubiquinone oxidoreductase ASHI subunit)	Ndufb8	186
qASHAQLGDAYDQEIR	N-Term(TMT6plex)	N	1.03269	0.964275	P08553	NFL_MOUSE	Neurofilament light polypeptide (NF-L) (68 kDa neurofilament protein) (Neurofilament triplet L protein)	Nefl Nf68 Nfl	543
sIELESVR	N-Term(TMT6plex)	N	0.966999	0.964275	P08553	NFL_MOUSE	Neurofilament light polypeptide (NF-L) (68 kDa neurofilament protein) (Neurofilament triplet L protein)	Nefl Nf68 Nfl	543
sTLVNTLFk	N-Term(TMT6plex); K9(TMT6plex)	N	1.04189	0.964275	Q9Z1S5	SEPT3_MOUSE	Neuronal-specific septin-3	Septin3 Sep3 Sept3	350
mTVVQAYVGDVHYk	N-Term(TMT6plex); K14(TMT6plex)	N	0.977418	0.964275	Q9R0K7	AT2B2_MOUSE	Plasma membrane calcium-transporting ATPase 2 (PMCA2) (EC 7.2.2.10) (Plasma membrane calcium ATPase isoform 2) (Plasma membrane calcium pump isoform 2)	Atp2b2 Pmca2	1198
fYLYPDLSR	N-Term(TMT6plex)	N	0.957736	0.964275	P31650	S6A11_MOUSE	Sodium- and chloride-dependent GABA transporter 3 (GAT-3) (Sodium- and chloride-dependent GABA transporter 4) (GAT-4) (Solute carrier family 6 member 11)	Slc6a11 Gabt3 Gabt4 Gat-4 Gat3 Gat4	627
iISSHGck	N-Term(TMT6plex); C7(Carbamidomethyl); K8(TMT6plex)	N	1.06707	0.964275	Q6PIE5	AT1A2_MOUSE	Sodium/potassium-transporting ATPase subunit alpha-2 (Na(+)/K(+) ATPase alpha-2 subunit) (EC 7.2.2.13) (Na(+)/K(+) ATPase alpha(+) subunit) (Sodium pump subunit alpha-2)	Atp1a2	1020
lSLDELGR	N-Term(TMT6plex)	N	0.968884	0.964275	Q6PIE5	AT1A2_MOUSE	Sodium/potassium-transporting ATPase subunit alpha-2 (Na(+)/K(+) ATPase alpha-2 subunit) (EC 7.2.2.13) (Na(+)/K(+) ATPase alpha(+) subunit) (Sodium pump subunit alpha-2)	Atp1a2	1020
yLLVMk	N-Term(TMT6plex); K6(TMT6plex)	N	1.05325	0.964275	Q6PIC6	AT1A3_MOUSE	Sodium/potassium-transporting ATPase subunit alpha-3 (Na(+)/K(+) ATPase alpha-3 subunit) (EC 7.2.2.13) (Na(+)/K(+) ATPase alpha(III) subunit) (Sodium pump subunit alpha-3)	Atp1a3	1013
wHFYDTVk	N-Term(TMT6plex); K8(TMT6plex)	N	1.02451	0.964275	Q8K2B3	SDHA_MOUSE	Succinate dehydrogenase [ubiquinone] flavoprotein subunit, mitochondrial (EC 1.3.5.1) (Flavoprotein subunit of complex II) (Fp)	Sdha	664
fLVGFTNk	N-Term(TMT6plex); K8(TMT6plex)	N	1.02585	0.964275	Q9CY50	SSRA_MOUSE	Translocon-associated protein subunit alpha (TRAP-alpha) (Signal sequence receptor subunit alpha) (SSR-alpha)	Ssr1	286
vVLAYEPVWAIGTGk	N-Term(TMT6plex); K15(TMT6plex)	N	0.952074	0.964275	P17751	TPIS_MOUSE	Triosephosphate isomerase (TIM) (EC 5.3.1.1) (Methylglyoxal synthase) (EC 4.2.3.3) (Triose-phosphate isomerase)	Tpi1 Tpi	299
yVGESEANIR	N-Term(TMT6plex)	N	1.02973	0.964275	P46460	NSF_MOUSE	Vesicle-fusing ATPase (EC 3.6.4.6) (N-ethylmaleimide-sensitive fusion protein) (NEM-sensitive fusion protein) (Suppressor of K(+) transport growth defect 2) (Protein SKD2) (Vesicular-fusion protein NSF)	Nsf Skd2	744
lLIIGTTSR	N-Term(TMT6plex)	N	0.971652	0.964275	P46460	NSF_MOUSE	Vesicle-fusing ATPase (EC 3.6.4.6) (N-ethylmaleimide-sensitive fusion protein) (NEM-sensitive fusion protein) (Suppressor of K(+) transport growth defect 2) (Protein SKD2) (Vesicular-fusion protein NSF)	Nsf Skd2	744
eFIcALSITSR	N-Term(TMT6plex); C4(Carbamidomethyl)	N	0.964927	0.964275	P62761	VISL1_MOUSE	Visinin-like protein 1 (VILIP) (Neural visinin-like protein 1) (NVL-1) (NVP-1)	Vsnl1 Visl1	191
nMGLYGER	N-Term(TMT6plex)	N	1.01868	0.964303	P05202	AATC_MOUSE	Aspartate aminotransferase, cytoplasmic (cAspAT) (EC 2.6.1.1) (EC 2.6.1.3) (Cysteine aminotransferase, cytoplasmic) (Cysteine transaminase, cytoplasmic) (cCAT) (Glutamate oxaloacetate transaminase 1) (Transaminase A)	Got1	413
vLTPELYAELR	N-Term(TMT6plex)	N	1.02352	0.964303	Q04447	KCRB_MOUSE	Creatine kinase B-type (EC 2.7.3.2) (B-CK) (Creatine kinase B chain) (Creatine phosphokinase B-type) (CPK-B)	Ckb Ckbb	381
fYTVINHYNVAk	N-Term(TMT6plex); K12(TMT6plex)	N	0.981424	0.964303	Q62092	NSG1_MOUSE	Neuronal vesicle trafficking-associated protein 1 (M234) (Neuron-enriched endosomal protein of 21 kDa) (Neuron-specific protein family member 1) (p21)	Nsg1 NEEP21	185
vFSVTHIk	N-Term(TMT6plex); K8(TMT6plex)	N	0.937653	0.964303	Q9JIS5	SV2A_MOUSE	Synaptic vesicle glycoprotein 2A (Synaptic vesicle protein 2) (Synaptic vesicle protein 2A) (Calcium regulator SV2A)	Sv2a Kiaa0736 Sv2	742
qLLFFYk	N-Term(TMT6plex); K7(TMT6plex)	N	0.986474	0.964303	Q80U95	UBE3C_MOUSE	Ubiquitin-protein ligase E3C (EC 2.3.2.26) (HECT-type ubiquitin transferase E3C)	Ube3c Kiaa0010 Kiaa10	1083
sAYSSYSAPVSSSLSVR	N-Term(TMT6plex)	N	0.981336	0.964303	P08551	KCC4_MOUSE	Calcium/calmodulin-dependent protein kinase type IV (CaMK IV) (EC 2.7.11.17) (CaM kinase-GR)	Camk4	469
lNWLSVDFNNWk	N-Term(TMT6plex); K12(TMT6plex)	N	1.04453	0.964303	Q9R0Q7	TEBP_MOUSE	Prostaglandin E synthase 3 (EC 5.3.99.3) (Cytosolic prostaglandin E2 synthase) (cPGES) (Hsp90 co-chaperone) (Progesterone receptor complex p23) (Sid 3177) (Telomerase-binding protein p23)	Ptges3 Sid3177 Tebp	160
lQILHIHTAR	N-Term(TMT6plex)	N	0.978307	0.964303	P46460	NSF_MOUSE	Vesicle-fusing ATPase (EC 3.6.4.6) (N-ethylmaleimide-sensitive fusion protein) (NEM-sensitive fusion protein) (Suppressor of K(+) transport growth defect 2) (Protein SKD2) (Vesicular-fusion protein NSF)	Nsf Skd2	744
tPILLGSLAHQIYR	N-Term(TMT6plex)	N	1.06316	0.964372	Q99L13	3HIDH_MOUSE	3-hydroxyisobutyrate dehydrogenase, mitochondrial (HIBADH) (EC 1.1.1.31)	Hibadh	335
vNQIGSVTESLQAck	N-Term(TMT6plex); C14(Carbamidomethyl); K15(TMT6plex)	N	0.968029	0.965236	P17182	ENOA_MOUSE	Alpha-enolase (EC 4.2.1.11) (2-phospho-D-glycerate hydro-lyase) (Enolase 1) (Non-neural enolase) (NNE)	Eno1 Eno-1	434
tTIEAIHGLMSQVIk	N-Term(TMT6plex); K15(TMT6plex)	N	1.0393	0.965236	O35864	CSN5_MOUSE	COP9 signalosome complex subunit 5 (SGN5) (Signalosome subunit 5) (EC 3.4.-.-) (Jun activation domain-binding protein 1) (Kip1 C-terminus-interacting protein 2)	Cops5 Csn5 Jab1 Kic2	334
fIIPQIVk	N-Term(TMT6plex); K8(TMT6plex)	N	0.982448	0.965236	P16125	GLNA_MOUSE	Glutamine synthetase (GS) (EC 6.3.1.2) (Glutamate--ammonia ligase) (Palmitoyltransferase GLUL) (EC 2.3.1.225)	Glul Glns	373
sPTWTALSR	N-Term(TMT6plex)	N	1.03008	0.965236	Q6PIE5	AT1A2_MOUSE	Sodium/potassium-transporting ATPase subunit alpha-2 (Na(+)/K(+) ATPase alpha-2 subunit) (EC 7.2.2.13) (Na(+)/K(+) ATPase alpha(+) subunit) (Sodium pump subunit alpha-2)	Atp1a2	1020
rNPGGWVEk	N-Term(TMT6plex); K9(TMT6plex)	N	1.02935	0.965236	Q6PIC6	AT1A3_MOUSE	Sodium/potassium-transporting ATPase subunit alpha-3 (Na(+)/K(+) ATPase alpha-3 subunit) (EC 7.2.2.13) (Na(+)/K(+) ATPase alpha(III) subunit) (Sodium pump subunit alpha-3)	Atp1a3	1013
gFcQVVISSNLR	N-Term(TMT6plex); C3(Carbamidomethyl)	N	0.962545	0.965236	Q91V14	S12A5_MOUSE	Solute carrier family 12 member 5 (Electroneutral potassium-chloride cotransporter 2) (K-Cl cotransporter 2) (mKCC2) (Neuronal K-Cl cotransporter)	Slc12a5 Kcc2 Kiaa1176	1138
yLILNATQAESk	N-Term(TMT6plex); K12(TMT6plex)	N	1.02649	0.965236	Q9CQV8	1433B_MOUSE	14-3-3 protein beta/alpha (Protein kinase C inhibitor protein 1) (KCIP-1) [Cleaved into: 14-3-3 protein beta/alpha, N-terminally processed]	Ywhab	246
tALLELWELR	N-Term(TMT6plex)	N	0.932967	0.965236	P16546	CN37_MOUSE	2',3'-cyclic-nucleotide 3'-phosphodiesterase (CNP) (CNPase) (EC 3.1.4.37)	Cnp Cnp1	420
hSAEVAGYQDSIGQLESDLR	N-Term(TMT6plex)	N	0.960948	0.965236	P46660	AINX_MOUSE	Alpha-internexin (Alpha-Inx) (66 kDa neurofilament protein) (NF-66) (Neurofilament-66)	Ina	501
lIALLVk	N-Term(TMT6plex); K7(TMT6plex)	N	0.970922	0.965236	Q6ZQ08	CNOT1_MOUSE	CCR4-NOT transcription complex subunit 1 (CCR4-associated factor 1)	Cnot1 Kiaa1007	2375
fIcHVVGITYQHIDR	N-Term(TMT6plex); C3(Carbamidomethyl)	N	0.958403	0.965236	Q9DBZ5	EIF3K_MOUSE	Eukaryotic translation initiation factor 3 subunit K (eIF3k) (Eukaryotic translation initiation factor 3 subunit 12) (eIF-3 p25)	Eif3k Eif3s12	218
tPSALAILENANVLAR	N-Term(TMT6plex)	N	0.939566	0.965236	P05063	ALDOC_MOUSE	Fructose-bisphosphate aldolase C (EC 4.1.2.13) (Aldolase 3) (Brain-type aldolase) (Scrapie-responsive protein 2) (Zebrin II)	Aldoc Aldo3 Scrg2	363
cSTILVQGk	N-Term(TMT6plex); C1(Carbamidomethyl); K9(TMT6plex)	N	1.01993	0.965255	Q6PIE5	AT1A2_MOUSE	Sodium/potassium-transporting ATPase subunit alpha-2 (Na(+)/K(+) ATPase alpha-2 subunit) (EC 7.2.2.13) (Na(+)/K(+) ATPase alpha(+) subunit) (Sodium pump subunit alpha-2)	Atp1a2	1020
aGAGSATLSMAYAGAR	N-Term(TMT6plex)	N	1.02907	0.965752	P08249	ENPL_MOUSE	Endoplasmin (94 kDa glucose-regulated protein) (GRP-94) (Endoplasmic reticulum resident protein 99) (ERp99) (Heat shock protein 90 kDa beta member 1) (Polymorphic tumor rejection antigen 1) (Tumor rejection antigen gp96)	Hsp90b1 Grp94 Tra-1 Tra1	802
fcTGLTQIETLFk	N-Term(TMT6plex); C2(Carbamidomethyl); K13(TMT6plex)	N	1.06694	0.965752	Q04447	KCRB_MOUSE	Creatine kinase B-type (EC 2.7.3.2) (B-CK) (Creatine kinase B chain) (Creatine phosphokinase B-type) (CPK-B)	Ckb Ckbb	381
nFTTEQVTAMLLSk	N-Term(TMT6plex); K14(TMT6plex)	N	1.03778	0.965752	Q61316	HSP74_MOUSE	Heat shock 70 kDa protein 4 (Heat shock 70-related protein APG-2)	Hspa4 Apg2 Hsp110	841
tLTLVDTGIGMTk	N-Term(TMT6plex); K13(TMT6plex)	N	1.06426	0.965752	P11499	HS90B_MOUSE	Heat shock protein HSP 90-beta (Heat shock 84 kDa) (HSP 84) (HSP84) (Tumor-specific transplantation 84 kDa antigen) (TSTA)	Hsp90ab1 Hsp84 Hsp84-1 Hspcb	724
tHILLFLPk	N-Term(TMT6plex); K9(TMT6plex)	N	0.968013	0.965752	P09103	NFM_MOUSE	Neurofilament medium polypeptide (NF-M) (160 kDa neurofilament protein) (Neurofilament 3) (Neurofilament triplet M protein)	Nefm Nef3 Nfm	848
nIcFFSTNcVEGTAR	N-Term(TMT6plex); C3(Carbamidomethyl); C9(Carbamidomethyl)	N	0.978329	0.965752	Q6PIE5	AT1A2_MOUSE	Sodium/potassium-transporting ATPase subunit alpha-2 (Na(+)/K(+) ATPase alpha-2 subunit) (EC 7.2.2.13) (Na(+)/K(+) ATPase alpha(+) subunit) (Sodium pump subunit alpha-2)	Atp1a2	1020
iYLPHSLPQQ	N-Term(TMT6plex)	N	0.984004	0.965928	P03930	ATP8_MOUSE	ATP synthase protein 8 (A6L) (F-ATPase subunit 8)	Mtatp8 Atp8 mt-Atp8	67
fLFTTGFHTk	N-Term(TMT6plex); K10(TMT6plex)	N	1.02772	0.965928	P70398	USP9X_MOUSE	Probable ubiquitin carboxyl-terminal hydrolase FAF-X (EC 3.4.19.12) (Deubiquitinating enzyme FAF-X) (Fat facets homolog) (Fat facets protein-related, X-linked) (Ubiquitin carboxyl-terminal hydrolase FAM) (Ubiquitin thioesterase FAF-X) (Ubiquitin-specific protease 9, X chromosome) (Ubiquitin-specific-processing protease FAF-X)	Usp9x Fafl Fam	2559
cVQSNIVLLTQAFR	N-Term(TMT6plex); C1(Carbamidomethyl)	N	0.97476	0.965932	D3Z7P3	GLSK_MOUSE	Glutaminase kidney isoform, mitochondrial (GLS) (EC 3.5.1.2) [Cleaved into: Glutaminase kidney isoform, mitochondrial 68 kDa chain; Glutaminase kidney isoform, mitochondrial 65 kDa chain]	Gls Gls1 Kiaa0838	674
eVESIGAHLNAYSTR	N-Term(TMT6plex)	N	0.960791	0.965932	Q9CZ13	QCR1_MOUSE	Cytochrome b-c1 complex subunit 1, mitochondrial (Complex III subunit 1) (Core protein I) (Ubiquinol-cytochrome-c reductase complex core protein 1)	Uqcrc1	480
hIYFITGETk	N-Term(TMT6plex); K10(TMT6plex)	N	1.02917	0.965932	P07901	HS90A_MOUSE	Heat shock protein HSP 90-alpha (Heat shock 86 kDa) (HSP 86) (HSP86) (Tumor-specific transplantation 86 kDa antigen) (TSTA)	Hsp90aa1 Hsp86 Hsp86-1 Hspca	733
iFTNLYGR	N-Term(TMT6plex)	N	0.92221	0.965932	Q91YT0	NDUV1_MOUSE	NADH dehydrogenase [ubiquinone] flavoprotein 1, mitochondrial (EC 1.6.99.3) (EC 7.1.1.2) (Complex I-51kD) (CI-51kD) (NADH-ubiquinone oxidoreductase 51 kDa subunit)	Ndufv1	464
nMYNWLLQNPk	N-Term(TMT6plex); K11(TMT6plex)	N	0.961381	0.965932	Q80TZ3	AUXI_MOUSE	Putative tyrosine-protein phosphatase auxilin (EC 3.1.3.48) (DnaJ homolog subfamily C member 6)	Dnajc6 Kiaa0473	938
iYFLSTEDLPR	N-Term(TMT6plex)	N	1.01435	0.966704	Q9Z218	DPP6_MOUSE	Dipeptidyl aminopeptidase-like protein 6 (DPPX) (Dipeptidyl aminopeptidase-related protein) (Dipeptidyl peptidase 6) (Dipeptidyl peptidase IV-like protein) (Dipeptidyl peptidase VI) (DPP VI)	Dpp6 Dpp-6	804
fHTITTSYYR	N-Term(TMT6plex)	N	0.97943	0.966704	P61027	RAB10_MOUSE	Ras-related protein Rab-10	Rab10	200
aFGFSHLEALLDDSk	N-Term(TMT6plex); K15(TMT6plex)	N	0.951107	0.967224	Q7TQI3	OTUB1_MOUSE	Ubiquitin thioesterase OTUB1 (EC 3.4.19.12) (Deubiquitinating enzyme OTUB1) (OTU domain-containing ubiquitin aldehyde-binding protein 1) (Otubain-1) (Ubiquitin-specific-processing protease OTUB1)	Otub1	271
aQLEEASSAR	N-Term(TMT6plex)	N	0.96834	0.967224	P46660	AINX_MOUSE	Alpha-internexin (Alpha-Inx) (66 kDa neurofilament protein) (NF-66) (Neurofilament-66)	Ina	501
lVQLILHEYk	N-Term(TMT6plex); K10(TMT6plex)	N	1.01436	0.967224	Q9QXB9	DRG2_MOUSE	Developmentally-regulated GTP-binding protein 2 (DRG-2) (Translation factor GTPase DRG2) (TRAFAC GTPase DRG2) (EC 3.6.5.-)	Drg2	364
lTVVILEAk	N-Term(TMT6plex); K9(TMT6plex)	N	0.981012	0.967224	P46096	SYT1_MOUSE	Synaptotagmin-1 (Synaptotagmin I) (SytI) (p65)	Syt1	421
iEVGLVVGNSQVAFEk	N-Term(TMT6plex); K16(TMT6plex)	N	1.03729	0.967224	P46460	NSF_MOUSE	Vesicle-fusing ATPase (EC 3.6.4.6) (N-ethylmaleimide-sensitive fusion protein) (NEM-sensitive fusion protein) (Suppressor of K(+) transport growth defect 2) (Protein SKD2) (Vesicular-fusion protein NSF)	Nsf Skd2	744
eLPTAFDYVEFTR	N-Term(TMT6plex)	N	0.974158	0.967814	P16546	CN37_MOUSE	2',3'-cyclic-nucleotide 3'-phosphodiesterase (CNP) (CNPase) (EC 3.1.4.37)	Cnp Cnp1	420
tVTAMDVVYALkR	N-Term(TMT6plex); K12(TMT6plex)	N	1.02605	0.967814	P62806	H4_MOUSE	Histone H4	H4c1 Hist1h4a; H4c2 H4-53 Hist1h4b; H4c3 H4-12 Hist1h4c; H4c4 Hist1h4d; H4c6 Hist1h4f; H4c8 Hist1h4h; H4c9 Hist1h4i; H4c11 Hist1h4j; H4c12 Hist1h4k; Hist1h4m; H4c14 Hist2h4 Hist2h4a; H4f16 Hist4h4	103
kADIGVAMGIAGSDVSk	N-Term(TMT6plex); K1(TMT6plex); K17(TMT6plex)	N	0.955209	0.967814	Q6PIC6	AT1A3_MOUSE	Sodium/potassium-transporting ATPase subunit alpha-3 (Na(+)/K(+) ATPase alpha-3 subunit) (EC 7.2.2.13) (Na(+)/K(+) ATPase alpha(III) subunit) (Sodium pump subunit alpha-3)	Atp1a3	1013
iVLLDSSLEYk	N-Term(TMT6plex); K11(TMT6plex)	N	0.965992	0.967814	P80318	TCPG_MOUSE	T-complex protein 1 subunit gamma (TCP-1-gamma) (CCT-gamma) (Matricin) (mTRiC-P5)	Cct3 Cctg	545
qMFLATWk	N-Term(TMT6plex); K8(TMT6plex)	N	0.97926	0.967814	O35643	AP1B1_MOUSE	AP-1 complex subunit beta-1 (Adaptor protein complex AP-1 subunit beta-1) (Adaptor-related protein complex 1 subunit beta-1) (Beta-1-adaptin) (Beta-adaptin 1) (Clathrin assembly protein complex 1 beta large chain) (Golgi adaptor HA1/AP1 adaptin beta subunit)	Ap1b1 Adtb1	943
tHINTVVAk	N-Term(TMT6plex); K9(TMT6plex)	N	0.970436	0.967814	Q8K0T0	RTN1_MOUSE	Reticulon-1 (Neuroendocrine-specific protein)	Rtn1 Nsp	780
yFPYYGk	N-Term(TMT6plex); K7(TMT6plex)	N	0.968724	0.967814	P97370	AT1B3_MOUSE	Sodium/potassium-transporting ATPase subunit beta-3 (Sodium/potassium-dependent ATPase subunit beta-3) (ATPB-3) (CD antigen CD298)	Atp1b3	278
eNLWSSYLTk	N-Term(TMT6plex); K10(TMT6plex)	N	0.984438	0.967814	Q91V14	S12A5_MOUSE	Solute carrier family 12 member 5 (Electroneutral potassium-chloride cotransporter 2) (K-Cl cotransporter 2) (mKCC2) (Neuronal K-Cl cotransporter)	Slc12a5 Kcc2 Kiaa1176	1138
yLFLIHcEGTR	N-Term(TMT6plex); C7(Carbamidomethyl)	N	0.973413	0.969308	Q8K4X7	PLCD_MOUSE	1-acyl-sn-glycerol-3-phosphate acyltransferase delta (EC 2.3.1.51) (1-acylglycerol-3-phosphate O-acyltransferase 4) (1-AGP acyltransferase 4) (1-AGPAT 4) (Lysophosphatidic acid acyltransferase delta) (LPAAT-delta)	Agpat4	378
iPDWFLNR	N-Term(TMT6plex)	N	1.03132	0.96939	P62270	RS18_MOUSE	40S ribosomal protein S18 (Ke-3) (Ke3)	Rps18	152
mVLAAAGGVEHQQLLDLAQk	N-Term(TMT6plex); K20(TMT6plex)	N	1.01278	0.96939	Q9CZ13	QCR1_MOUSE	Cytochrome b-c1 complex subunit 1, mitochondrial (Complex III subunit 1) (Core protein I) (Ubiquinol-cytochrome-c reductase complex core protein 1)	Uqcrc1	480
lFVSGAcDASAk	N-Term(TMT6plex); C7(Carbamidomethyl); K12(TMT6plex)	N	0.970362	0.96939	P62874	GBB1_MOUSE	Guanine nucleotide-binding protein G(I)/G(S)/G(T) subunit beta-1 (Transducin beta chain 1)	Gnb1	340
fSWLGFDHk	N-Term(TMT6plex); K9(TMT6plex)	N	1.05294	0.96939	Q8CGA3	LAT4_MOUSE	Large neutral amino acids transporter small subunit 4 (L-type amino acid transporter 4) (Solute carrier family 43 member 2)	Slc43a2 Lat4	568
sIYGEk	N-Term(TMT6plex); K6(TMT6plex)	N	1.02622	0.96939	P17742	PPIA_MOUSE	Peptidyl-prolyl cis-trans isomerase A (PPIase A) (EC 5.2.1.8) (Cyclophilin A) (Cyclosporin A-binding protein) (Rotamase A) (SP18) [Cleaved into: Peptidyl-prolyl cis-trans isomerase A, N-terminally processed]	Ppia	164
lSQLLNLQLR	N-Term(TMT6plex)	N	0.96385	0.96939	O88307	SORL_MOUSE	Sortilin-related receptor (Gp250) (Low-density lipoprotein receptor relative with 11 ligand-binding repeats) (LDLR relative with 11 ligand-binding repeats) (LR11) (SorLA-1) (Sorting protein-related receptor containing LDLR class A repeats) (mSorLA)	Sorl1	2215
lELSVLYk	N-Term(TMT6plex); K8(TMT6plex)	N	0.976317	0.96939	Q7TQI3	OTUB1_MOUSE	Ubiquitin thioesterase OTUB1 (EC 3.4.19.12) (Deubiquitinating enzyme OTUB1) (OTU domain-containing ubiquitin aldehyde-binding protein 1) (Otubain-1) (Ubiquitin-specific-processing protease OTUB1)	Otub1	271
lYPEGLAQLAR	N-Term(TMT6plex)	N	0.976494	0.96939	P51863	VA0D1_MOUSE	V-type proton ATPase subunit d 1 (V-ATPase subunit d 1) (P39) (Physophilin) (V-ATPase 40 kDa accessory protein) (V-ATPase AC39 subunit) (Vacuolar proton pump subunit d 1)	Atp6v0d1 Atp6d	351
iATLASGLEVGk	N-Term(TMT6plex); K12(TMT6plex)	N	0.975349	0.96939	Q6PIC6	AT1A3_MOUSE	Sodium/potassium-transporting ATPase subunit alpha-3 (Na(+)/K(+) ATPase alpha-3 subunit) (EC 7.2.2.13) (Na(+)/K(+) ATPase alpha(III) subunit) (Sodium pump subunit alpha-3)	Atp1a3	1013
lALVLHQLGR	N-Term(TMT6plex)	N	0.954934	0.96939	E9Q6P5	TTC7B_MOUSE	Tetratricopeptide repeat protein 7B (TPR repeat protein 7B)	Ttc7b	843
dFSSVFQYLR	N-Term(TMT6plex)	N	0.978988	0.970099	Q99L13	3HIDH_MOUSE	3-hydroxyisobutyrate dehydrogenase, mitochondrial (HIBADH) (EC 1.1.1.31)	Hibadh	335
vILALGDYMGATcHAcIGGTNVR	N-Term(TMT6plex); C13(Carbamidomethyl); C16(Carbamidomethyl)	N	0.965233	0.972994	P10630	IF4A2_MOUSE	Eukaryotic initiation factor 4A-II (eIF-4A-II) (eIF4A-II) (EC 3.6.4.13) (ATP-dependent RNA helicase eIF4A-2)	Eif4a2 Ddx2b	407
lFIYNPSSGEFLGR	N-Term(TMT6plex)	N	0.973456	0.973507	P97370	AT1B3_MOUSE	Sodium/potassium-transporting ATPase subunit beta-3 (Sodium/potassium-dependent ATPase subunit beta-3) (ATPB-3) (CD antigen CD298)	Atp1b3	278
fIWNSEk	N-Term(TMT6plex); K7(TMT6plex)	N	1.01957	0.974031	P14094	NCAM1_MOUSE	Neural cell adhesion molecule 1 (N-CAM-1) (NCAM-1) (CD antigen CD56)	Ncam1 Ncam	1115
iNVYYNEATGGNYVPR	N-Term(TMT6plex)	N	1.01126	0.974617	Q9D6F9	TBB4A_MOUSE	Tubulin beta-4A chain (Tubulin beta-4 chain)	Tubb4a Tubb4	444
tSTSPIVk	N-Term(TMT6plex); K8(TMT6plex)	N	1.03152	0.974617	P01837	IGKC_MOUSE	Immunoglobulin kappa constant (Ig kappa chain C region MOPC 21)	Igkc	107
iAIYELLFk	N-Term(TMT6plex); K9(TMT6plex)	N	0.97751	0.974878	P63325	RS10_MOUSE	40S ribosomal protein S10	Rps10	165
fFILGk	N-Term(TMT6plex); K6(TMT6plex)	N	1.00947	0.974878	Q8K2C9	HACD3_MOUSE	Very-long-chain (3R)-3-hydroxyacyl-CoA dehydratase 3 (EC 4.2.1.134) (3-hydroxyacyl-CoA dehydratase 3) (HACD3) (Butyrate-induced protein 1) (B-ind1) (Protein-tyrosine phosphatase-like A domain-containing protein 1)	Hacd3 Ptplad1	362
mMTGGFFHk	N-Term(TMT6plex); K9(TMT6plex)	N	1.00787	0.974878	P61922	GABT_MOUSE	4-aminobutyrate aminotransferase, mitochondrial (EC 2.6.1.19) ((S)-3-amino-2-methylpropionate transaminase) (EC 2.6.1.22) (GABA aminotransferase) (GABA-AT) (Gamma-amino-N-butyrate transaminase) (GABA transaminase) (GABA-T) (L-AIBAT)	Abat Gabat	500
lAVEALSSLDGDLSGR	N-Term(TMT6plex)	N	1.02514	0.974878	Q04447	KCRB_MOUSE	Creatine kinase B-type (EC 2.7.3.2) (B-CK) (Creatine kinase B chain) (Creatine phosphokinase B-type) (CPK-B)	Ckb Ckbb	381
aILQQLGLNSTcDDSILVk	N-Term(TMT6plex); C12(Carbamidomethyl); K19(TMT6plex)	N	1.01951	0.974878	P17710	HXK1_MOUSE	Hexokinase-1 (EC 2.7.1.1) (Hexokinase type I) (HK I) (Hexokinase, tumor isozyme)	Hk1	974
lLELLWNk	N-Term(TMT6plex); K8(TMT6plex)	N	0.981737	0.975043	O35864	CSN5_MOUSE	COP9 signalosome complex subunit 5 (SGN5) (Signalosome subunit 5) (EC 3.4.-.-) (Jun activation domain-binding protein 1) (Kip1 C-terminus-interacting protein 2)	Cops5 Csn5 Jab1 Kic2	334
gTGGVDTAATGSVFDISNLDR	N-Term(TMT6plex)	N	1.0491	0.975053	P30275	KCRU_MOUSE	Creatine kinase U-type, mitochondrial (EC 2.7.3.2) (Acidic-type mitochondrial creatine kinase) (Mia-CK) (Ubiquitous mitochondrial creatine kinase) (U-MtCK)	Ckmt1	418
vIYQSLEGAVQAGQLk	N-Term(TMT6plex); K16(TMT6plex)	N	0.970156	0.975053	Q9QXS1	PLEC_MOUSE	Plectin (PCN) (PLTN) (Plectin-1) (Plectin-6)	Plec Plec1	4691
yWYLGPLk	N-Term(TMT6plex); K8(TMT6plex)	N	0.97323	0.975315	Q9ESW4	AGK_MOUSE	Acylglycerol kinase, mitochondrial (EC 2.7.1.107) (EC 2.7.1.138) (EC 2.7.1.94) (Multiple substrate lipid kinase) (MuLK) (Multi-substrate lipid kinase)	Agk Mulk	421
yGNLSALGFk	N-Term(TMT6plex); K10(TMT6plex)	N	1.01628	0.975315	Q99PU5	ACBG1_MOUSE	Long-chain-fatty-acid--CoA ligase ACSBG1 (EC 6.2.1.3) (Acyl-CoA synthetase bubblegum family member 1) (mBG1) (Gonadotropin-regulated long chain acyl CoA synthetase) (GR-LACS) (Lipidosin)	Acsbg1 Kiaa0631 Lpd	721
vTSHAIVk	N-Term(TMT6plex); K8(TMT6plex)	N	1.02073	0.975315	P08553	NFL_MOUSE	Neurofilament light polypeptide (NF-L) (68 kDa neurofilament protein) (Neurofilament triplet L protein)	Nefl Nf68 Nfl	543
gIVIATGDR	N-Term(TMT6plex)	N	0.982945	0.975315	Q6PIE5	AT1A2_MOUSE	Sodium/potassium-transporting ATPase subunit alpha-2 (Na(+)/K(+) ATPase alpha-2 subunit) (EC 7.2.2.13) (Na(+)/K(+) ATPase alpha(+) subunit) (Sodium pump subunit alpha-2)	Atp1a2	1020
fHLcSVATR	N-Term(TMT6plex); C4(Carbamidomethyl)	N	0.967812	0.975315	P17426	AP2A1_MOUSE	AP-2 complex subunit alpha-1 (100 kDa coated vesicle protein A) (Adaptor protein complex AP-2 subunit alpha-1) (Adaptor-related protein complex 2 subunit alpha-1) (Alpha-adaptin A) (Alpha1-adaptin) (Clathrin assembly protein complex 2 alpha-A large chain) (Plasma membrane adaptor HA2/AP2 adaptin alpha A subunit)	Ap2a1 Adtaa Clapa1	977
aVYLFYGTk	N-Term(TMT6plex); K9(TMT6plex)	N	0.984233	0.975315	Q9R1C6	DGKE_MOUSE	Diacylglycerol kinase epsilon (DAG kinase epsilon) (EC 2.7.1.107) (Diglyceride kinase epsilon) (DGK-epsilon)	Dgke	564
iLPQYLSNWTMEk	N-Term(TMT6plex); K13(TMT6plex)	N	1.03793	0.976819	Q9Z0X1	AIFM1_MOUSE	Apoptosis-inducing factor 1, mitochondrial (EC 1.6.99.-) (Programmed cell death protein 8)	Aifm1 Aif Pdcd8	612
wMLSLTk	N-Term(TMT6plex); K7(TMT6plex)	N	0.990112	0.977434	P16330	CN37_MOUSE	2',3'-cyclic-nucleotide 3'-phosphodiesterase (CNP) (CNPase) (EC 3.1.4.37)	Cnp Cnp1	420
hALEYSLR	N-Term(TMT6plex)	N	1.02663	0.977434	Q8BLK3	LSAMP_MOUSE	Limbic system-associated membrane protein (LSAMP)	Lsamp	341
gLSSLLYGSIPk	N-Term(TMT6plex); K12(TMT6plex)	N	0.978687	0.977434	Q8JZU2	TXTP_MOUSE	Tricarboxylate transport protein, mitochondrial (Citrate transport protein) (CTP) (Solute carrier family 25 member 1) (Tricarboxylate carrier protein)	Slc25a1	311
aVFVDLEPTVIDEIR	N-Term(TMT6plex)	N	0.981008	0.977434	P68368	TBA4A_MOUSE	Tubulin alpha-4A chain (Alpha-tubulin 4) (Alpha-tubulin isotype M-alpha-4) (Tubulin alpha-4 chain)	Tuba4a Tuba4	448
lTLSALLDGk	N-Term(TMT6plex); K10(TMT6plex)	N	0.985978	0.977434	Q60932	VDAC1_MOUSE	Voltage-dependent anion-selective channel protein 1 (VDAC-1) (mVDAC1) (Outer mitochondrial membrane protein porin 1) (Plasmalemmal porin) (Voltage-dependent anion-selective channel protein 5) (VDAC-5) (mVDAC5)	Vdac1 Vdac5	296
fLNVTPNVEVNVEcR	N-Term(TMT6plex); C14(Carbamidomethyl)	N	0.97809	0.97762	P14231	MDHC_MOUSE	Malate dehydrogenase, cytoplasmic (EC 1.1.1.37) (Cytosolic malate dehydrogenase)	Mdh1 Mor2	334
lDWTSLLPSSIk	N-Term(TMT6plex); K12(TMT6plex)	N	1.03341	0.97762	Q8BLF1	NCEH1_MOUSE	Neutral cholesterol ester hydrolase 1 (NCEH) (EC 3.1.1.-) (Arylacetamide deacetylase-like 1) (Chlorpyrifos oxon-binding protein) (CPO-BP)	Nceh1 Aadacl1 Kiaa1363	408
fYEQFSk	N-Term(TMT6plex); K7(TMT6plex)	N	0.973399	0.978147	P07901	HS90A_MOUSE	Heat shock protein HSP 90-alpha (Heat shock 86 kDa) (HSP 86) (HSP86) (Tumor-specific transplantation 86 kDa antigen) (TSTA)	Hsp90aa1 Hsp86 Hsp86-1 Hspca	733
vIFFLPWEk	N-Term(TMT6plex); K9(TMT6plex)	N	0.97941	0.978587	Q64521	GPDM_MOUSE	Glycerol-3-phosphate dehydrogenase, mitochondrial (GPD-M) (GPDH-M) (EC 1.1.5.3) (Protein TISP38)	Gpd2 Gdm1	727
mYLFYGNk	N-Term(TMT6plex); K8(TMT6plex)	N	1.01861	0.978587	P17426	AP2A1_MOUSE	AP-2 complex subunit alpha-1 (100 kDa coated vesicle protein A) (Adaptor protein complex AP-2 subunit alpha-1) (Adaptor-related protein complex 2 subunit alpha-1) (Alpha-adaptin A) (Alpha1-adaptin) (Clathrin assembly protein complex 2 alpha-A large chain) (Plasma membrane adaptor HA2/AP2 adaptin alpha A subunit)	Ap2a1 Adtaa Clapa1	977
fLASVSTVLTSk	N-Term(TMT6plex); K12(TMT6plex)	N	1.01616	0.978587	P01942	HBA_MOUSE	Hemoglobin subunit alpha (Alpha-globin) (Hemoglobin alpha chain)	Hba Hba-a1	142
lASTLVHLGEYQAAVDGAR	N-Term(TMT6plex)	N	0.98912	0.979734	Q68FD5	CLH1_MOUSE	Clathrin heavy chain 1	Cltc	1675
aVTSEIAVLQSR	N-Term(TMT6plex)	N	1.01949	0.979734	Q91YQ5	RPN1_MOUSE	Dolichyl-diphosphooligosaccharide--protein glycosyltransferase subunit 1 (Dolichyl-diphosphooligosaccharide--protein glycosyltransferase 67 kDa subunit) (Ribophorin I) (RPN-I) (Ribophorin-1)	Rpn1	608
rPSANcDPYAVTEAIVR	N-Term(TMT6plex); C6(Carbamidomethyl)	N	1.02176	0.979734	P15105	GLNA_MOUSE	Glutamine synthetase (GS) (EC 6.3.1.2) (Glutamate--ammonia ligase) (Palmitoyltransferase GLUL) (EC 2.3.1.225)	Glul Glns	373
yMIQWIQDR	N-Term(TMT6plex)	N	0.986296	0.979734	Q8BGN3	ENPP6_MOUSE	Glycerophosphocholine cholinephosphodiesterase ENPP6 (GPC-Cpde) (EC 3.1.4.-) (EC 3.1.4.38) (Choline-specific glycerophosphodiester phosphodiesterase) (Ectonucleotide pyrophosphatase/phosphodiesterase family member 6) (E-NPP 6) (NPP-6)	Enpp6	440
[truncated: 88 more rows]

## Sheet: FC>1.2; Padj<0.1
Sequence	Modifications	Acetylated	FC (KO/C)	Adj P-value	Protein Accession	Protein ID	Protein name	Gene	Lenght
[truncated: 20 more rows]

[truncated: 1 more sheets:  FC<0.8; Padj<0.1]
